# Supplementary material for: Third-generation sequencing and metabolome analysis reveal candidate genes and metabolites with altered levels in albino jackfruit seedlings
Source: BMC Genomics. 2021 Jul 16;22:543. doi: 10.1186/s12864-021-07873-y (PMC8283932; doi:10.1186/s12864-021-07873-y)
Supplement: Supplementary file 3 — Additional file 3: Supplementary Table S2. The DEGs from the comparison between every two tissues. [file 12864_2021_7873_MOESM3_ESM.xlsx]

## Sheet: AhWr_vs_AhCr
Gene_id	AhWr mean expression	AhCr mean expression	log2FoldChange	pval	padj		Inf means the log2FoldChange is infinity
i1_HQ_Ah_c11981/f2p8/1756	2595.43	0	Inf	5.8595e-23	4.6339e-18		#NAME? means the log2FoldChange is negative infinity
i2_HQ_Ah_c25885/f2p6/2892	2220.28	0	Inf	2.9975e-22	1.1853e-17
i1_HQ_Ah_c6517/f5p1/1596	1995.49	0	Inf	1.2288e-21	3.2392e-17
i2_HQ_Ah_c12562/f7p0/2284	1696.96	0	Inf	3.7998e-21	7.5125e-17
i2_HQ_Ah_c39190/f3p0/2827	0	1856.28	#NAME?	8.4241e-21	1.3324e-16
i1_HQ_Ah_c2228/f3p1/1621	6624.48	6.10019	10.085	4.716e-20	6.2159e-16
i6_LQ_Ah_c2938/f1p19/6348	1376.32	0	Inf	8.617e-20	9.7351e-16
i6_LQ_Ah_c390/f7p0/6660	0	1395.64	#NAME?	2.3618e-19	2.3347e-15
i3_HQ_Ah_c12639/f2p3/3099	0	1362.27	#NAME?	3.0946e-19	2.7193e-15
i2_HQ_Ah_c65416/f16p2/2400	0	1289.89	#NAME?	6.3854e-19	5.0498e-15
i2_HQ_Ah_c85047/f16p7/2452	3.2444	2748.53	-9.7265	7.6542e-19	5.5029e-15
i3_LQ_Ah_c37261/f1p0/3728	1.90293	2217.46	-10.186	1.8491e-18	1.2186e-14
i2_LQ_Ah_c53568/f1p0/2929	0	1134.68	#NAME?	4.2229e-18	2.5689e-14
i0_LQ_Ah_c7223/f1p0/849	0	1045.95	#NAME?	1.269e-17	7.1681e-14
i2_HQ_Ah_c108832/f2p5/2449	0	1039.27	#NAME?	1.6716e-17	8.8129e-14
i2_HQ_Ah_c7179/f4p1/2539	0	923.384	#NAME?	7.4074e-17	3.6612e-13
i5_LQ_Ah_c3947/f1p0/5343	2440.16	7.32016	8.3809	2.1079e-16	9.8056e-13
i2_LQ_Ah_c35362/f1p145/2723	691.268	0	Inf	3.2162e-15	1.4131e-11
i4_LQ_Ah_c9525/f1p0/4131	0	703.721	#NAME?	5.311e-15	2.2106e-11
i5_LQ_Ah_c14747/f1p0/5014	0.349512	771.51	-11.108	9.4503e-15	3.7368e-11
i2_HQ_Ah_c119270/f41p0/2185	5.34147	1493.8	-8.1275	1.061e-14	3.814e-11
i2_LQ_Ah_c109260/f1p0/2110	0	682.735	#NAME?	1.0515e-14	3.814e-11
i3_LQ_Ah_c4290/f1p0/3321	0	611.831	#NAME?	4.0315e-14	1.3862e-10
i3_HQ_Ah_c21132/f2p0/3727	0.220753	1225.87	-12.439	5.9362e-14	1.9561e-10
i2_HQ_Ah_c7876/f2p4/2272	2.88742	1116.89	-8.5955	6.3424e-14	2.0063e-10
i0_HQ_Ah_c16128/f5p0/611	0.827111	743.83	-9.8127	7.5645e-14	2.3009e-10
i3_LQ_Ah_c23574/f1p0/3634	1.46209	1180.63	-9.6573	7.8887e-14	2.3106e-10
i2_HQ_Ah_c106925/f4p1/2572	0	584.593	#NAME?	9.5898e-14	2.7085e-10
i2_LQ_Ah_c44795/f1p1/2632	0	556.889	#NAME?	1.8565e-13	5.0626e-10
i2_LQ_Ah_c127943/f1p1/2022	1368.86	5.90612	7.8565	2.025e-13	5.3381e-10
i1_LQ_Ah_c22620/f1p6/1843	775.997	1.30982	9.2105	4.0087e-13	1.0226e-09
i2_LQ_Ah_c11333/f1p22/2799	0.349512	601.198	-10.748	4.1424e-13	1.0237e-09
i3_HQ_Ah_c39565/f2p2/3013	0	514.669	#NAME?	4.3508e-13	1.0427e-09
i2_LQ_Ah_c36982/f1p1/2525	0	511.939	#NAME?	5.9297e-13	1.3792e-09
i2_LQ_Ah_c110322/f1p1/2228	3647.25	32.3321	6.8177	1.1093e-12	2.5065e-09
i3_HQ_Ah_c42397/f2p11/3311	4.9191	1047.5	-7.7343	1.221e-12	2.6822e-09
i3_LQ_Ah_c33768/f1p0/3386	0	494.024	#NAME?	1.2592e-12	2.6913e-09
i5_LQ_Ah_c4707/f1p0/5757	32.5676	3170.9	-6.6053	2.1211e-12	4.4143e-09
i3_HQ_Ah_c17961/f3p0/3822	1.17662	622.01	-9.0461	2.3938e-12	4.854e-09
i1_HQ_Ah_c2534/f2p0/1925	0	448.099	#NAME?	2.7696e-12	5.4758e-09
i1_LQ_Ah_c41642/f1p0/1527	1468.68	14.2258	6.6899	3.4435e-12	6.642e-09
i2_HQ_Ah_c17411/f5p0/2571	0	741.348	#NAME?	3.5692e-12	6.7206e-09
i1_HQ_Ah_c3151/f3p0/1673	0	446.437	#NAME?	3.943e-12	7.2517e-09
i5_LQ_Ah_c2398/f1p0/5079	3.39297	861.011	-7.9873	4.1171e-12	7.3999e-09
i2_LQ_Ah_c22964/f1p2/2224	2.9147	832.967	-8.1588	4.3439e-12	7.634e-09
i3_LQ_Ah_c19474/f1p140/3410	2.73004	1486.46	-9.0887	4.9501e-12	8.5102e-09
i2_HQ_Ah_c26808/f2p2/2190	0.662258	593.273	-9.8071	5.8421e-12	9.83e-09
i2_LQ_Ah_c58381/f1p2/2421	767.772	3.99299	7.5871	6.306e-12	1.039e-08
i2_LQ_Ah_c110267/f1p2/2981	1.36128	643.323	-8.8844	7.0649e-12	1.1402e-08
i2_LQ_Ah_c27738/f1p1/2260	1.67403	690.76	-8.6887	7.9105e-12	1.2512e-08
i3_LQ_Ah_c34011/f1p0/3804	0.413556	471.184	-10.154	9.7459e-12	1.5112e-08
i4_LQ_Ah_c9273/f1p433/4316	379.34	0	Inf	1.1893e-11	1.8087e-08
i1_LQ_Ah_c39027/f1p3/1971	2.22516	654.903	-8.2012	1.246e-11	1.8592e-08
i1_LQ_Ah_c29201/f1p0/1115	0.413556	454.044	-10.101	1.5038e-11	2.2023e-08
i2_HQ_Ah_c119808/f14p0/2368	12.7249	1353.03	-6.7324	1.7465e-11	2.5113e-08
i2_LQ_Ah_c59552/f1p2/2421	0	588.613	#NAME?	1.7971e-11	2.5379e-08
i1_LQ_Ah_c37053/f1p0/1730	0.220753	453.04	-11.003	2.1933e-11	3.043e-08
i1_HQ_Ah_c4234/f2p0/1901	0	378.004	#NAME?	2.9129e-11	3.9717e-08
i2_HQ_Ah_c12256/f3p2/2468	0	491.414	#NAME?	3.4672e-11	4.6474e-08
i2_HQ_Ah_c41665/f2p1/2330	0	364.302	#NAME?	3.64e-11	4.6989e-08
i4_LQ_Ah_c6954/f1p3/4789	1.65422	598.124	-8.4981	3.6082e-11	4.6989e-08
i6_LQ_Ah_c1002/f1p0/6517	1038.77	10.2524	6.6628	3.6839e-11	4.6989e-08
i2_HQ_Ah_c22123/f7p2/2384	0	362.408	#NAME?	3.8393e-11	4.8195e-08
i2_LQ_Ah_c40005/f1p4/2658	2.75933	892.797	-8.3379	4.2083e-11	5.2e-08
i5_LQ_Ah_c12876/f1p0/5020	436.182	0.523929	9.7013	5.3674e-11	6.5303e-08
i5_HQ_Ah_c1668/f3p0/5076	0	366.776	#NAME?	5.4597e-11	6.5419e-08
i2_LQ_Ah_c35864/f1p2/2789	0.441506	449.489	-9.9916	5.6429e-11	6.6606e-08
i3_HQ_Ah_c41972/f4p0/3140	0	354.238	#NAME?	6.2115e-11	7.2239e-08
i3_HQ_Ah_c12631/f2p1/3633	20.6212	1512.45	-6.1966	6.5705e-11	7.5307e-08
i3_LQ_Ah_c35789/f1p6/3911	2436.2	44.026	5.7901	6.6867e-11	7.5544e-08
i0_LQ_Ah_c12162/f1p1/830	871.294	5.92825	7.1994	8.3956e-11	9.3513e-08
i7_HQ_Ah_c77/f2p0/7575	2.18906	913.025	-8.7042	8.5488e-11	9.3898e-08
i2_LQ_Ah_c55037/f1p111/2998	0.699023	444.038	-9.3111	9.079e-11	9.8356e-08
i2_LQ_Ah_c89668/f1p2/2537	0	344.346	#NAME?	9.9146e-11	1.0596e-07
i2_LQ_Ah_c14301/f1p0/2254	0	344.282	#NAME?	1.0306e-10	1.0792e-07
i2_LQ_Ah_c77532/f1p0/2628	2.2892	553.04	-7.9164	1.0385e-10	1.0792e-07
i3_LQ_Ah_c6885/f1p0/4004	0.699023	435.45	-9.283	1.0508e-10	1.0792e-07
i4_LQ_Ah_c4404/f1p0/4171	413.418	0.705667	9.1944	1.0711e-10	1.086e-07
i2_LQ_Ah_c58194/f1p1/2524	0	628.292	#NAME?	1.2583e-10	1.2597e-07
i3_LQ_Ah_c27069/f1p0/3344	1.01177	490.521	-8.9213	1.4452e-10	1.4286e-07
i3_HQ_Ah_c31821/f4p0/3074	0	715.718	#NAME?	1.5281e-10	1.4919e-07
i2_HQ_Ah_c105299/f2p1/2852	0.699023	405.597	-9.1805	2.0072e-10	1.9358e-07
i0_LQ_Ah_c10977/f1p1/764	8.71681	917.316	-6.7175	2.3239e-10	2.2143e-07
i4_HQ_Ah_c12147/f2p1/4070	3.00736	825.066	-8.0999	2.4018e-10	2.2612e-07
i5_LQ_Ah_c8200/f1p1/5772	1.07581	628.459	-9.1902	3.4249e-10	3.1865e-07
i1_HQ_Ah_c17365/f3p1/1996	0	298.963	#NAME?	4.5636e-10	4.1483e-07
i2_LQ_Ah_c90449/f1p2/2910	0	292.771	#NAME?	4.5448e-10	4.1483e-07
i2_HQ_Ah_c127253/f6p1/2209	0	377.191	#NAME?	5.1637e-10	4.6405e-07
i0_LQ_Ah_c3998/f1p0/619	721.387	0	Inf	5.2594e-10	4.6733e-07
i1_LQ_Ah_c34045/f1p24/1767	3.77924	579.595	-7.2608	5.7453e-10	5.0484e-07
i3_HQ_Ah_c43024/f2p0/3353	0.349512	338.675	-9.9203	5.9882e-10	5.204e-07
i0_LQ_Ah_c4776/f1p1/891	1.65422	753.774	-8.8318	6.1647e-10	5.2991e-07
i5_LQ_Ah_c3431/f1p0/5463	1106.42	17.5902	5.975	6.5254e-10	5.5489e-07
i3_LQ_Ah_c11318/f1p4/3771	0	1513.79	#NAME?	7.5235e-10	6.3199e-07
i3_LQ_Ah_c23850/f1p0/3317	0.413556	323.453	-9.6113	7.6718e-10	6.3199e-07
i5_LQ_Ah_c12128/f1p3/5044	2.22449	467.572	-7.7156	7.6525e-10	6.3199e-07
i2_LQ_Ah_c109677/f1p1/2473	273.917	0	Inf	7.8306e-10	6.3842e-07
i2_LQ_Ah_c21374/f4p20/2367	416.279	1.42096	8.1945	9.14e-10	7.3294e-07
i3_LQ_Ah_c9507/f1p1/3073	268.778	0	Inf	9.1753e-10	7.3294e-07
i3_LQ_Ah_c28240/f1p0/3106	40.3144	2078.57	-5.6882	9.8417e-10	7.7325e-07
i3_LQ_Ah_c36101/f1p0/3775	4.81963	1104.33	-7.84	9.8755e-10	7.7325e-07
i3_LQ_Ah_c9555/f1p0/3152	3.73433	614.87	-7.3633	1.0232e-09	7.9328e-07
i2_LQ_Ah_c95879/f1p2/2754	0	271.306	#NAME?	1.0419e-09	7.9997e-07
i5_LQ_Ah_c7300/f1p0/5544	0	306.58	#NAME?	1.1342e-09	8.625e-07
i3_LQ_Ah_c27062/f1p2/3603	0	318.704	#NAME?	1.1818e-09	8.901e-07
i2_LQ_Ah_c9377/f1p1/2610	1.04786	388.331	-8.5337	1.1952e-09	8.9173e-07
i2_LQ_Ah_c10969/f1p3/2403	0	263.89	#NAME?	1.3376e-09	9.886e-07
i4_HQ_Ah_c1412/f3p0/4341	3005.27	75.3968	5.3168	1.3745e-09	1.0065e-06
i3_LQ_Ah_c27188/f1p0/3308	2.37238	510.791	-7.7503	1.5405e-09	1.1177e-06
i5_HQ_Ah_c13611/f4p7/5897	252.877	0	Inf	1.6456e-09	1.1831e-06
i5_LQ_Ah_c2445/f1p0/5606	0	621.641	#NAME?	1.8765e-09	1.3369e-06
i4_HQ_Ah_c1631/f2p0/4215	0.827111	330.345	-8.6417	1.9214e-09	1.3567e-06
i2_LQ_Ah_c66493/f1p4/2711	5.39871	614.278	-6.8301	1.9534e-09	1.3671e-06
i7_HQ_Ah_c47/f4p0/7545	3.89919	801.978	-7.6842	2.0204e-09	1.4016e-06
i2_LQ_Ah_c8487/f1p0/2242	358.36	1.00817	8.4735	2.0409e-09	1.4035e-06
i5_LQ_Ah_c8779/f1p0/5071	0	447.051	#NAME?	2.1012e-09	1.4325e-06
i2_LQ_Ah_c94042/f1p3/2958	2.24429	502.888	-7.8078	2.597e-09	1.7554e-06
i4_LQ_Ah_c3364/f1p0/4666	0	252.596	#NAME?	2.8593e-09	1.9163e-06
i2_LQ_Ah_c90767/f1p2/2780	9.08328	2011.9	-7.7911	3.0473e-09	2.0251e-06
i3_LQ_Ah_c21850/f1p0/3722	244.709	0	Inf	3.1266e-09	2.0605e-06
i3_LQ_Ah_c20441/f1p0/3166	1.49004	1019.24	-9.4179	3.1952e-09	2.0883e-06
i9_LQ_Ah_c22/f1p0/9713	21.4255	1208.12	-5.8173	3.2807e-09	2.1266e-06
i2_HQ_Ah_c105931/f19p1/2676	0	550.047	#NAME?	3.3501e-09	2.1539e-06
i2_LQ_Ah_c45530/f1p2/2186	0	245.479	#NAME?	3.7836e-09	2.413e-06
i2_LQ_Ah_c18398/f1p5/2892	33.0134	1627.05	-5.6231	4.1116e-09	2.6013e-06
i1_LQ_Ah_c18256/f1p0/1282	0	245.31	#NAME?	4.7663e-09	2.9915e-06
i3_HQ_Ah_c1921/f7p0/3631	0	238.56	#NAME?	4.9114e-09	3.0583e-06
i2_LQ_Ah_c112550/f1p2/2653	0	235.424	#NAME?	5.07e-09	3.1324e-06
i2_LQ_Ah_c77962/f1p1/2233	0	233.322	#NAME?	5.3517e-09	3.2556e-06
i2_LQ_Ah_c90059/f1p0/2424	0	378.915	#NAME?	5.3251e-09	3.2556e-06
i3_LQ_Ah_c13657/f1p0/3714	0	236.917	#NAME?	5.4988e-09	3.2944e-06
i8_LQ_Ah_c124/f1p0/8247	233.423	0	Inf	5.4805e-09	3.2944e-06
i3_LQ_Ah_c5708/f1p0/3133	0	270.249	#NAME?	5.6232e-09	3.3436e-06
i2_HQ_Ah_c47692/f3p1/2859	3.52987	585.761	-7.3746	5.8746e-09	3.467e-06
i5_HQ_Ah_c2165/f2p1/5247	220.649	0	Inf	6.0843e-09	3.5642e-06
i3_HQ_Ah_c42443/f11p0/3057	2.25244	421.948	-7.5494	6.2133e-09	3.613e-06
i0_LQ_Ah_c9484/f1p0/790	0	234.468	#NAME?	6.2768e-09	3.6233e-06
i3_LQ_Ah_c41015/f1p5/3038	0	230.944	#NAME?	6.3786e-09	3.6553e-06
i0_LQ_Ah_c8608/f1p0/848	11175.7	210.178	5.7326	6.8832e-09	3.9161e-06
i5_LQ_Ah_c4580/f1p1/5920	1.65422	343.396	-7.6976	7.077e-09	3.9976e-06
i1_LQ_Ah_c57771/f1p0/1709	774.818	11.8327	6.033	7.4098e-09	4.1559e-06
i1_LQ_Ah_c48429/f1p0/1361	0	226.072	#NAME?	7.6978e-09	4.2871e-06
i2_LQ_Ah_c4573/f1p1/2224	0	222.08	#NAME?	9.112e-09	5.0392e-06
i3_HQ_Ah_c41926/f4p0/3207	0	301.69	#NAME?	9.7568e-09	5.3583e-06
i2_LQ_Ah_c72850/f1p0/2141	3.61372	479.693	-7.0525	1.0351e-08	5.6453e-06
i2_LQ_Ah_c90539/f1p1/2231	0	216.903	#NAME?	1.1093e-08	6.0088e-06
i2_LQ_Ah_c112669/f1p2/2172	0	233.335	#NAME?	1.1633e-08	6.2582e-06
i0_LQ_Ah_c5034/f1p1/500	0	214.546	#NAME?	1.2069e-08	6.449e-06
i2_LQ_Ah_c26119/f1p2/2722	4.32022	474.564	-6.7794	1.2296e-08	6.5264e-06
i2_LQ_Ah_c71799/f1p10/2936	861.855	15.3706	5.8092	1.24e-08	6.5375e-06
i1_HQ_Ah_c24767/f3p5/1516	3.62253	431.059	-6.8947	1.3983e-08	7.3105e-06
i2_LQ_Ah_c5850/f1p0/2446	0	214.599	#NAME?	1.4051e-08	7.3105e-06
i4_HQ_Ah_c1774/f2p0/4431	2.09707	360.207	-7.4243	1.5309e-08	7.913e-06
i4_LQ_Ah_c11910/f1p0/4540	3.99932	465.718	-6.8636	1.5468e-08	7.9431e-06
i3_LQ_Ah_c9009/f1p3/3282	0.349512	244.497	-9.4503	1.6072e-08	8.2003e-06
i3_LQ_Ah_c11140/f1p0/3066	277.021	0.725936	8.5759	1.6232e-08	8.2289e-06
i4_LQ_Ah_c12837/f1p0/4040	405.711	3.23631	6.97	1.6591e-08	8.3572e-06
i2_LQ_Ah_c45460/f1p1/2050	0	208.82	#NAME?	1.7949e-08	8.9273e-06
i7_LQ_Ah_c145/f1p0/7597	196.091	0	Inf	1.7873e-08	8.9273e-06
i2_LQ_Ah_c72746/f1p0/2521	945.496	13.3602	6.1451	1.8684e-08	9.2351e-06
i3_LQ_Ah_c4896/f1p10/3375	290.211	0	Inf	1.975e-08	9.7013e-06
i1_HQ_Ah_c46977/f2p0/1118	12.6378	761.454	-5.9129	1.989e-08	9.7095e-06
i2_LQ_Ah_c89975/f1p5/2333	204.012	0	Inf	2.0098e-08	9.751e-06
i2_LQ_Ah_c77584/f1p0/2696	1.24067	296.448	-7.9005	2.0439e-08	9.856e-06
i1_LQ_Ah_c48260/f1p0/1925	602.032	0.373102	10.656	2.0661e-08	9.9026e-06
i2_LQ_Ah_c50269/f1p3/2818	4.96551	619.425	-6.9628	2.3739e-08	1.1309e-05
i4_LQ_Ah_c10798/f1p4/4220	0.662258	416.724	-9.2975	2.6587e-08	1.259e-05
i2_LQ_Ah_c39937/f1p1/2623	0	198.7	#NAME?	2.7386e-08	1.2835e-05
i3_HQ_Ah_c42446/f9p0/3078	7.92864	663.066	-6.3859	2.7565e-08	1.2835e-05
i3_LQ_Ah_c15806/f1p0/3010	0.919776	292.881	-8.3148	2.7592e-08	1.2835e-05
i2_LQ_Ah_c22622/f1p5/2942	4.59821	468.845	-6.6719	3.096e-08	1.4318e-05
i4_LQ_Ah_c8333/f1p0/4507	0	192.084	#NAME?	3.1793e-08	1.4618e-05
i4_LQ_Ah_c10393/f1p18/4211	233.814	0	Inf	3.3546e-08	1.5335e-05
i6_LQ_Ah_c761/f1p0/6321	0	2111.03	#NAME?	3.5067e-08	1.5938e-05
i3_HQ_Ah_c33497/f7p1/3406	0	192.184	#NAME?	3.5943e-08	1.6243e-05
i3_LQ_Ah_c11367/f1p18/3155	2.25244	349.85	-7.2791	3.8312e-08	1.7215e-05
i0_LQ_Ah_c11785/f1p1/814	447.151	5.18205	6.4311	3.9751e-08	1.7661e-05
i1_HQ_Ah_c55929/f3p3/1207	0	188.301	#NAME?	3.9729e-08	1.7661e-05
i2_HQ_Ah_c71710/f2p0/2524	355.477	3.35792	6.726	4.2674e-08	1.8854e-05
i2_HQ_Ah_c10381/f7p0/2471	0	1064.57	#NAME?	4.3604e-08	1.9158e-05
i2_HQ_Ah_c32699/f3p1/2825	3.84396	395.471	-6.6848	4.748e-08	2.0745e-05
i2_HQ_Ah_c35437/f2p0/2796	181.206	0	Inf	5.0414e-08	2.1906e-05
i2_LQ_Ah_c50074/f1p145/2871	29.7651	932.052	-4.9687	5.3125e-08	2.2958e-05
i4_LQ_Ah_c5273/f1p0/4089	0.220753	217.387	-9.9436	5.5404e-08	2.3813e-05
i5_LQ_Ah_c5251/f1p2/5395	172.293	0	Inf	6.1107e-08	2.6122e-05
i2_LQ_Ah_c95840/f1p7/2170	0	179.881	#NAME?	6.2006e-08	2.6363e-05
i3_LQ_Ah_c2833/f1p1/3257	0	176.952	#NAME?	6.3847e-08	2.7001e-05
i1_HQ_Ah_c49215/f2p0/1496	32.5554	2869.48	-6.4617	7.349e-08	3.0914e-05
i1_LQ_Ah_c4822/f1p0/1476	1.49004	297.604	-7.6419	7.825e-08	3.257e-05
i3_HQ_Ah_c5847/f2p0/3326	361.88	3.25573	6.7964	7.8025e-08	3.257e-05
i2_LQ_Ah_c2531/f6p0/2360	2.42828	371.42	-7.257	8.0485e-08	3.3325e-05
i1_LQ_Ah_c39733/f1p2/1828	0	172.852	#NAME?	8.5628e-08	3.5269e-05
i3_HQ_Ah_c7219/f4p0/3827	36.0554	1197.29	-5.0534	9.1917e-08	3.7664e-05
i4_LQ_Ah_c8428/f1p0/4812	5.66169	421.172	-6.217	9.264e-08	3.7764e-05
i6_LQ_Ah_c2146/f1p0/6825	0	164.515	#NAME?	9.477e-08	3.8434e-05
i2_LQ_Ah_c53825/f1p7/2973	0.441506	503.376	-10.155	9.6333e-08	3.8869e-05
i1_LQ_Ah_c11873/f1p0/1558	160.018	0	Inf	9.9367e-08	3.989e-05
i2_LQ_Ah_c34423/f1p0/2212	0.349512	197.819	-9.1446	1.045e-07	4.174e-05
i4_LQ_Ah_c6544/f1p4/4319	0.883011	272.099	-8.2675	1.0946e-07	4.3498e-05
i0_LQ_Ah_c10051/f1p5/857	2472.42	92.1631	4.7456	1.1725e-07	4.6363e-05
i2_LQ_Ah_c3882/f1p1/2155	0	163.262	#NAME?	1.1898e-07	4.6811e-05
i3_LQ_Ah_c35798/f1p2/3704	4.3046	411.785	-6.5799	1.2633e-07	4.9458e-05
i2_LQ_Ah_c4523/f1p0/2348	0	169.627	#NAME?	1.3249e-07	5.1616e-05
i2_HQ_Ah_c8171/f3p3/2942	0	529.65	#NAME?	1.4013e-07	5.4322e-05
i2_LQ_Ah_c6683/f1p5/2288	0	158.083	#NAME?	1.4299e-07	5.4817e-05
i2_LQ_Ah_c94048/f1p0/2984	0	156.932	#NAME?	1.4226e-07	5.4817e-05
i3_LQ_Ah_c36120/f1p1/3333	1.83955	294.777	-7.3241	1.4348e-07	5.4817e-05
i3_HQ_Ah_c2722/f2p0/3221	31.8171	1049.77	-5.0441	1.5355e-07	5.8383e-05
i3_HQ_Ah_c9547/f2p3/3267	11.9729	624.994	-5.706	1.5946e-07	6.005e-05
i3_LQ_Ah_c33797/f1p0/3215	0	160.6	#NAME?	1.5894e-07	6.005e-05
i2_LQ_Ah_c3326/f1p1/2935	685.604	18.6314	5.2016	1.7001e-07	6.3721e-05
i2_HQ_Ah_c90919/f2p2/2549	0.441506	954.516	-11.078	1.7795e-07	6.6071e-05
i5_LQ_Ah_c10272/f1p0/5259	5.10309	404.894	-6.31	1.772e-07	6.6071e-05
i3_LQ_Ah_c11926/f1p0/3218	0	803.707	#NAME?	1.8951e-07	7.0032e-05
i2_HQ_Ah_c84982/f4p0/2808	98.8161	2300.38	-4.541	1.9088e-07	7.0213e-05
i3_LQ_Ah_c23205/f1p0/3476	0	151.792	#NAME?	1.9276e-07	7.0575e-05
i2_LQ_Ah_c50530/f1p0/2477	1.65422	476.063	-8.1689	1.9448e-07	7.0877e-05
i1_LQ_Ah_c22524/f1p2/1860	0	218.225	#NAME?	1.9829e-07	7.1423e-05
i2_LQ_Ah_c24418/f1p0/2305	19.2767	809.157	-5.3915	1.9869e-07	7.1423e-05
i2_LQ_Ah_c8671/f1p1/2124	467.626	6.7317	6.1182	1.9735e-07	7.1423e-05
i4_LQ_Ah_c2555/f1p0/4149	202.071	0.523929	8.5913	2.029e-07	7.2606e-05
i1_LQ_Ah_c24072/f1p0/1873	0.220753	186.677	-9.7239	2.1927e-07	7.811e-05
i2_LQ_Ah_c96899/f1p1/2897	228.024	0.785894	8.1806	2.3005e-07	8.1583e-05
i9_LQ_Ah_c254/f1p0/9110	145.851	0	Inf	2.5243e-07	8.9122e-05
i1_LQ_Ah_c24609/f1p0/1936	418.169	6.05694	6.1094	2.7176e-07	9.552e-05
i4_HQ_Ah_c1150/f4p0/4594	0	537.246	#NAME?	2.7634e-07	9.6697e-05
i2_LQ_Ah_c58515/f1p1/2663	1410.54	56.1002	4.6521	2.8783e-07	0.00010028
i2_LQ_Ah_c42751/f1p1/2817	1.24067	225.39	-7.5052	2.8928e-07	0.00010034
i6_LQ_Ah_c1244/f1p0/6550	139.557	0	Inf	3.0053e-07	0.00010378
i2_LQ_Ah_c23849/f1p0/2130	0.349512	175.651	-8.9732	3.0859e-07	0.0001061
i2_LQ_Ah_c25292/f1p3/2579	0	289.306	#NAME?	3.302e-07	0.00011304
i4_LQ_Ah_c3431/f1p0/4622	131.585	0	Inf	3.5265e-07	0.00012021
i0_LQ_Ah_c4022/f1p1/953	0	140.155	#NAME?	3.6689e-07	0.00012453
i4_LQ_Ah_c6686/f1p3/4772	0	146.297	#NAME?	3.7073e-07	0.00012529
i6_HQ_Ah_c3385/f2p0/6080	481.917	9.12046	5.7235	3.8059e-07	0.00012808
i4_HQ_Ah_c1924/f2p0/4510	0	135.46	#NAME?	3.8571e-07	0.00012925
i2_LQ_Ah_c56928/f1p1/2521	179.1	0.725936	7.9467	3.8988e-07	0.00012967
i4_LQ_Ah_c4170/f1p7/4164	528.526	13.6712	5.2728	3.9025e-07	0.00012967
i2_LQ_Ah_c20279/f1p2/2174	157.194	0.373102	8.7188	4.0407e-07	0.0001337
i7_LQ_Ah_c413/f1p2/7106	0	132.85	#NAME?	4.1126e-07	0.00013552
i2_LQ_Ah_c4883/f1p1/2346	1.07581	237.739	-7.7878	4.2325e-07	0.00013889
i3_LQ_Ah_c7126/f1p0/3326	0	130.951	#NAME?	4.2848e-07	0.00014002
i3_LQ_Ah_c36927/f1p1/3912	5.51882	455.937	-6.3683	4.4655e-07	0.00014533
i2_HQ_Ah_c11730/f4p33/2808	0	2541.08	#NAME?	4.7645e-07	0.00015442
i2_HQ_Ah_c34946/f2p1/2611	0	346.653	#NAME?	4.9603e-07	0.00016011
i2_LQ_Ah_c56465/f1p0/2437	0	132.506	#NAME?	5.0202e-07	0.00016139
i1_HQ_Ah_c2173/f2p0/1877	3.84329	420.339	-6.7731	5.101e-07	0.00016332
i1_LQ_Ah_c43721/f1p1/1076	0	2324	#NAME?	5.3769e-07	0.00017146
i2_LQ_Ah_c74623/f1p1/2869	0	128.582	#NAME?	5.5077e-07	0.00017493
i5_LQ_Ah_c7045/f1p0/5903	306.867	0	Inf	5.9674e-07	0.00018877
i2_LQ_Ah_c59314/f1p1/2768	123.004	0	Inf	6.1358e-07	0.00019332
i3_LQ_Ah_c8326/f1p0/3236	1.74756	229.889	-7.0395	6.2633e-07	0.00019604
i4_LQ_Ah_c11547/f1p8/4891	121.111	0	Inf	6.2715e-07	0.00019604
i1_LQ_Ah_c5475/f1p3/1525	0	130.273	#NAME?	6.3245e-07	0.00019691
i2_LQ_Ah_c5240/f1p1/2282	48.2036	1115.69	-4.5327	6.4562e-07	0.00019966
i2_LQ_Ah_c96201/f1p1/2126	120.557	0	Inf	6.4632e-07	0.00019966
i2_LQ_Ah_c5209/f1p0/2471	182.217	0.635067	8.1645	6.5653e-07	0.00020203
i4_LQ_Ah_c2680/f1p0/4953	0	128.334	#NAME?	6.6504e-07	0.00020385
i2_LQ_Ah_c34224/f1p1/2496	0	427.761	#NAME?	7.0997e-07	0.00021678
i2_HQ_Ah_c26781/f2p0/2595	124.59	0	Inf	7.2059e-07	0.00021918
i3_LQ_Ah_c26365/f1p2/3753	3.22744	303.326	-6.5543	7.275e-07	0.00022043
i4_LQ_Ah_c8386/f1p2/4732	1.93969	336.271	-7.4377	7.3793e-07	0.00022274
i1_LQ_Ah_c38204/f1p2/1997	0	124.68	#NAME?	7.4564e-07	0.00022421
i0_HQ_Ah_c1852/f3p0/721	267.829	3.19577	6.389	8.5783e-07	0.00025697
i2_LQ_Ah_c91298/f1p0/2290	2.06778	224.612	-6.7632	8.8133e-07	0.00026202
i4_LQ_Ah_c10029/f1p0/4654	12.8757	668.49	-5.6982	8.8067e-07	0.00026202
i1_LQ_Ah_c25632/f1p2/1974	3.45701	288.355	-6.3822	9.2341e-07	0.00027351
i1_LQ_Ah_c25109/f1p1/1856	4.44083	1236.22	-8.1209	9.7749e-07	0.00028791
i2_LQ_Ah_c92269/f1p0/2390	0	116.249	#NAME?	9.8297e-07	0.00028791
i3_LQ_Ah_c26388/f1p0/3277	0.441506	173.445	-8.6178	9.8184e-07	0.00028791
i2_LQ_Ah_c93830/f1p1/2493	118.348	0	Inf	1.0122e-06	0.00029539
i3_LQ_Ah_c11026/f1p5/3752	115.444	0	Inf	1.0332e-06	0.00030039
i1_HQ_Ah_c2344/f3p0/1767	22.1728	654.385	-4.8833	1.0586e-06	0.00030554
i3_LQ_Ah_c10749/f1p1/3465	0	126.739	#NAME?	1.0569e-06	0.00030554
i5_LQ_Ah_c7903/f1p1/5062	0	115.963	#NAME?	1.0644e-06	0.00030611
i3_LQ_Ah_c14836/f1p0/3058	6.67564	409.043	-5.9372	1.0731e-06	0.00030748
i4_LQ_Ah_c2838/f1p2/5000	8.20446	432.155	-5.719	1.0853e-06	0.00030986
i3_LQ_Ah_c24461/f1p0/3216	113.754	0	Inf	1.1571e-06	0.00032915
i2_LQ_Ah_c25530/f1p2/2514	12.075	495.73	-5.3595	1.1805e-06	0.00033461
i1_LQ_Ah_c18081/f1p0/1992	0	350.624	#NAME?	1.2143e-06	0.00034296
i3_LQ_Ah_c33824/f1p0/3680	228.54	2.01634	6.8246	1.2246e-06	0.00034342
i3_LQ_Ah_c7383/f1p1/3447	908.157	46.7958	4.2785	1.2237e-06	0.00034342
i1_HQ_Ah_c17554/f6p3/1923	37.5856	878.765	-4.5472	1.2351e-06	0.00034513
i0_LQ_Ah_c6822/f1p0/901	143.835	0.373102	8.5906	1.2608e-06	0.00034984
i3_HQ_Ah_c31928/f2p0/3227	118.418	0	Inf	1.2598e-06	0.00034984
i5_LQ_Ah_c11207/f1p1/5339	0	118.032	#NAME?	1.2779e-06	0.00035336
i1_LQ_Ah_c34139/f1p0/1996	0.441506	162.904	-8.5274	1.288e-06	0.00035396
i2_HQ_Ah_c105737/f7p2/2142	11.2193	1476.23	-7.0398	1.289e-06	0.00035396
i2_HQ_Ah_c120507/f13p4/2382	9.10308	413.073	-5.5039	1.3017e-06	0.00035498
i5_LQ_Ah_c8571/f1p1/5104	3.99185	422.366	-6.7253	1.3002e-06	0.00035498
i4_LQ_Ah_c7206/f1p0/4623	112.994	0	Inf	1.3206e-06	0.00035889
i3_HQ_Ah_c9700/f2p1/3144	1129.02	53.6981	4.3941	1.4249e-06	0.00038592
i3_HQ_Ah_c11028/f2p2/3484	213.988	2.23861	6.5788	1.4694e-06	0.0003966
i4_LQ_Ah_c7944/f1p0/4487	4.77338	350.118	-6.1967	1.5562e-06	0.0004186
i2_LQ_Ah_c63978/f1p0/2080	0	558.824	#NAME?	1.5624e-06	0.00041884
i5_LQ_Ah_c10015/f1p0/5898	440.823	7.44025	5.8887	1.5733e-06	0.00042035
i1_LQ_Ah_c38146/f1p7/1880	0.699023	156.684	-7.8083	1.5819e-06	0.00042121
i2_LQ_Ah_c78371/f1p1/2726	0	118.284	#NAME?	1.6164e-06	0.00042896
i2_LQ_Ah_c39232/f1p0/2711	1.39805	192.8	-7.1075	1.6494e-06	0.00043625
i2_LQ_Ah_c94176/f1p1/2578	0.441506	909.632	-11.009	1.6999e-06	0.00044811
i2_LQ_Ah_c57679/f1p1/2686	0	104.651	#NAME?	1.823e-06	0.00047897
i3_LQ_Ah_c8415/f1p32/3910	0	103.268	#NAME?	1.9995e-06	0.00052361
i3_LQ_Ah_c10583/f1p1/3259	220.531	2.46984	6.4804	2.0386e-06	0.00053207
i1_HQ_Ah_c32309/f2p0/1428	13.8846	489.56	-5.1399	2.0637e-06	0.00053686
i2_LQ_Ah_c75809/f1p4/2289	0	444.506	#NAME?	2.0848e-06	0.00054057
i0_HQ_Ah_c16175/f3p0/694	3.07955	1139.29	-8.5312	2.1759e-06	0.00056233
i3_HQ_Ah_c42277/f12p0/3992	6518.04	366.437	4.1528	2.2e-06	0.00056671
i2_LQ_Ah_c17968/f1p5/2820	0	122.965	#NAME?	2.3043e-06	0.00059167
i3_LQ_Ah_c8946/f1p1/3451	0	156.624	#NAME?	2.3396e-06	0.00059878
i1_LQ_Ah_c33007/f1p0/1360	1704.01	6.32955	8.0726	2.3928e-06	0.00061042
i3_LQ_Ah_c21662/f1p0/3800	0	240.972	#NAME?	2.4087e-06	0.0006125
i2_LQ_Ah_c38284/f1p5/2803	3.39297	457.069	-7.0737	2.5997e-06	0.00065683
i2_LQ_Ah_c91297/f1p2/2606	2.09707	202.85	-6.5959	2.5983e-06	0.00065683
i2_LQ_Ah_c18049/f1p1/2127	3.82633	481.673	-6.9759	2.6343e-06	0.00066347
i2_HQ_Ah_c12741/f3p4/2453	349.839	8.23662	5.4085	2.7714e-06	0.00069577
i1_LQ_Ah_c20050/f1p0/1507	0	196.469	#NAME?	2.7903e-06	0.00069832
i1_HQ_Ah_c10906/f3p1/1450	14.2784	467.601	-5.0334	2.8932e-06	0.0007195
i7_HQ_Ah_c40/f5p0/7406	0	980.512	#NAME?	2.889e-06	0.0007195
i3_LQ_Ah_c6531/f1p0/3758	80.3091	1413.2	-4.1373	2.9296e-06	0.00072628
i3_LQ_Ah_c5154/f1p0/3619	0.662258	165.727	-7.9672	2.9679e-06	0.00073347
i2_LQ_Ah_c128965/f1p1/2149	5.89478	321.193	-5.7679	3.0685e-06	0.00075598
i5_LQ_Ah_c10443/f1p2/5437	320.148	0	Inf	3.2195e-06	0.00079071
i2_LQ_Ah_c36266/f1p0/2106	605.982	25.1833	4.5887	3.2695e-06	0.00080051
i3_LQ_Ah_c5324/f1p1/3333	0	97.2642	#NAME?	3.2946e-06	0.00080417
i4_LQ_Ah_c8299/f1p0/4653	0	385.906	#NAME?	3.3815e-06	0.00082283
i1_HQ_Ah_c1877/f2p2/1683	7.30995	369.246	-5.6586	3.4033e-06	0.00082558
i1_HQ_Ah_c56128/f14p0/1924	0	2964.93	#NAME?	3.4449e-06	0.00082807
i2_HQ_Ah_c1884/f5p0/2675	12.9023	492.035	-5.2531	3.431e-06	0.00082807
i3_LQ_Ah_c37290/f1p0/3592	0	148.668	#NAME?	3.4414e-06	0.00082807
i5_LQ_Ah_c3111/f1p0/5273	32.1766	752.358	-4.5473	3.5728e-06	0.00085622
i1_LQ_Ah_c52108/f1p0/1485	5.40552	725.915	-7.0692	3.5864e-06	0.00085686
i3_LQ_Ah_c24199/f1p1/3272	11.6227	555.991	-5.58	3.6832e-06	0.00087733
i1_LQ_Ah_c35785/f1p3/1697	0	238.366	#NAME?	3.7305e-06	0.00088594
i3_LQ_Ah_c36466/f1p0/3134	0	208.968	#NAME?	3.7628e-06	0.00089093
i1_LQ_Ah_c54605/f1p0/1086	13.3919	827.374	-5.9491	3.778e-06	0.00089188
i2_LQ_Ah_c72985/f1p1/2684	0	140.313	#NAME?	3.8323e-06	0.00090199
i2_LQ_Ah_c35676/f1p4/2495	3374.48	213.07	3.9853	3.85e-06	0.00090347
i2_LQ_Ah_c112065/f1p0/2581	3.00736	245.903	-6.3535	3.8772e-06	0.00090717
i2_LQ_Ah_c105907/f1p3/2903	2.22516	398.638	-7.485	4.0326e-06	0.00094073
i1_LQ_Ah_c3926/f1p0/1334	0	325.636	#NAME?	4.0641e-06	0.0009429
i2_LQ_Ah_c5345/f1p1/2750	0	1144.05	#NAME?	4.0657e-06	0.0009429
i2_LQ_Ah_c97749/f1p0/2485	0	90.7594	#NAME?	4.0819e-06	0.00094389
i3_LQ_Ah_c15799/f1p0/3063	0.441506	331.207	-9.5511	4.1299e-06	0.00095221
i5_LQ_Ah_c2612/f1p0/5452	1617.21	95.672	4.0793	4.2068e-06	0.0009671
i1_LQ_Ah_c12343/f1p2/1735	0	94.1206	#NAME?	4.2573e-06	0.00097588
i7_LQ_Ah_c261/f1p0/7869	0	714.805	#NAME?	4.2876e-06	0.00097999
i5_LQ_Ah_c11865/f1p3/5079	3.00736	247.906	-6.3652	4.3408e-06	0.00098929
i2_LQ_Ah_c12739/f1p18/2074	0	91.695	#NAME?	4.4884e-06	0.0010171
i3_LQ_Ah_c27981/f1p0/3784	0	526.828	#NAME?	4.4876e-06	0.0010171
i1_HQ_Ah_c5358/f2p1/1560	0.413556	1216.64	-11.523	4.6228e-06	0.0010445
i1_LQ_Ah_c35341/f1p1/1505	9.08462	339.179	-5.2225	4.6447e-06	0.0010465
i2_LQ_Ah_c11701/f1p3/2472	3.42025	251.416	-6.1998	4.7239e-06	0.0010613
i0_LQ_Ah_c3938/f1p0/837	0.919776	154.233	-7.3896	4.7451e-06	0.001063
i1_LQ_Ah_c23398/f1p0/1139	2880.23	219.739	3.7123	4.8186e-06	0.0010765
i2_LQ_Ah_c33953/f1p18/2720	0.662258	150.96	-7.8326	4.9315e-06	0.0010955
i4_LQ_Ah_c9564/f1p0/4896	2.98823	572.45	-7.5817	4.9267e-06	0.0010955
i3_LQ_Ah_c7753/f1p0/3562	11.173	492.674	-5.4625	4.9794e-06	0.001103
i2_LQ_Ah_c90438/f1p0/2604	2.75933	223.689	-6.341	5.1682e-06	0.0011417
i0_LQ_Ah_c4609/f1p1/956	1896.37	9.31352	7.6697	5.4704e-06	0.0012017
i2_HQ_Ah_c85588/f14p1/2857	0	89.4909	#NAME?	5.4581e-06	0.0012017
i2_LQ_Ah_c83199/f1p2/2050	0	88.8234	#NAME?	5.5594e-06	0.0012179
i2_LQ_Ah_c24570/f1p0/2660	1.01177	158.357	-7.2902	5.6456e-06	0.0012333
i2_HQ_Ah_c2025/f3p2/2723	0.349512	144.742	-8.6939	5.6906e-06	0.0012397
i2_HQ_Ah_c19442/f3p0/2451	27.4469	777.616	-4.8243	5.725e-06	0.0012438
i2_LQ_Ah_c37833/f1p7/2236	0	866.258	#NAME?	5.8267e-06	0.001259
i2_LQ_Ah_c56671/f1p0/2637	0	87.1799	#NAME?	5.8215e-06	0.001259
i2_LQ_Ah_c51402/f1p0/2377	0.220753	115.154	-9.0269	5.8926e-06	0.0012698
i6_LQ_Ah_c1039/f1p0/6822	1.39805	161.043	-6.8479	6.0144e-06	0.0012925
i2_LQ_Ah_c27026/f1p1/2092	26.8651	625.801	-4.5419	6.0846e-06	0.001304
i3_LQ_Ah_c27742/f1p2/3068	217.891	3.71075	5.8757	6.1891e-06	0.0013228
i4_LQ_Ah_c12405/f1p1/4080	84.0737	0	Inf	6.4968e-06	0.0013849
i1_HQ_Ah_c9510/f2p3/1828	1252.72	97.4614	3.6841	6.6395e-06	0.0014081
i1_LQ_Ah_c10410/f1p0/1361	20.3134	528.867	-4.7024	6.6413e-06	0.0014081
i0_LQ_Ah_c8630/f1p0/898	0.220753	3305.78	-13.87	6.6935e-06	0.0014154
i3_LQ_Ah_c14664/f1p1/3041	3.20831	211.231	-6.0409	6.7634e-06	0.0014263
i5_HQ_Ah_c13406/f2p1/5175	80.596	0	Inf	6.8973e-06	0.0014507
i3_LQ_Ah_c4675/f1p1/3342	0	81.8601	#NAME?	7.2165e-06	0.0015138
i8_LQ_Ah_c23/f1p0/8226	1.39805	465.191	-8.3783	7.3703e-06	0.001542
i5_LQ_Ah_c2300/f1p0/5327	320.12	9.70065	5.0444	7.4059e-06	0.0015453
i2_LQ_Ah_c3137/f1p5/2447	55.0667	925.896	-4.0716	7.9822e-06	0.0016612
i2_LQ_Ah_c53527/f1p1/2562	0	80.7098	#NAME?	8.0187e-06	0.0016644
i3_LQ_Ah_c12049/f1p0/3683	209.929	2.35768	6.4764	8.2454e-06	0.001707
i1_HQ_Ah_c23589/f2p0/1936	0	82.5376	#NAME?	8.4375e-06	0.0017422
i0_LQ_Ah_c6919/f1p0/800	0.441506	8336.16	-14.205	8.6738e-06	0.0017863
i2_LQ_Ah_c6498/f1p3/2719	355.468	6.71584	5.726	8.7756e-06	0.0018026
i2_LQ_Ah_c15530/f1p6/2016	20.9021	513.668	-4.6191	8.8227e-06	0.0018029
i3_LQ_Ah_c27865/f1p0/3440	0	223.212	#NAME?	8.8227e-06	0.0018029
i3_LQ_Ah_c37396/f1p1/3744	3.54967	231.84	-6.0293	8.983e-06	0.0018309
i3_LQ_Ah_c19920/f1p0/3310	8.57923	342.357	-5.3185	9.0419e-06	0.0018382
i2_HQ_Ah_c17967/f3p5/2614	7.89851	348.553	-5.4637	9.273e-06	0.0018755
i2_LQ_Ah_c54358/f1p10/2971	114.522	0.523929	7.772	9.2654e-06	0.0018755
i2_LQ_Ah_c6517/f1p0/2316	4.40474	254.999	-5.8553	9.299e-06	0.001876
i2_LQ_Ah_c89877/f1p4/2712	0.699023	829.882	-10.213	9.324e-06	0.0018763
i6_HQ_Ah_c499/f3p0/6662	0	568.335	#NAME?	9.3745e-06	0.0018816
i2_LQ_Ah_c12752/f1p17/2632	75.301	0	Inf	9.5711e-06	0.0019162
i2_LQ_Ah_c27451/f1p0/2835	131.496	1.0585	6.9569	9.6612e-06	0.0019262
i5_LQ_Ah_c3929/f1p23/5132	174.86	0	Inf	9.6697e-06	0.0019262
i3_LQ_Ah_c18734/f1p3/3927	2.22449	169.074	-6.248	9.6945e-06	0.0019263
i1_LQ_Ah_c60709/f1p1/1010	1048.77	63.4056	4.0479	9.8989e-06	0.001962
i2_HQ_Ah_c106754/f19p6/2193	192.939	2524.93	-3.71	1.0101e-05	0.001997
i4_LQ_Ah_c4017/f1p0/4511	172.513	1.57179	6.7782	1.017e-05	0.0020057
i1_LQ_Ah_c2921/f1p0/1317	0	524.295	#NAME?	1.0297e-05	0.0020256
i2_LQ_Ah_c37501/f1p1/2168	427.721	0.705667	9.2435	1.0357e-05	0.0020325
i3_HQ_Ah_c10342/f2p0/3395	5.41651	275.913	-5.6707	1.0402e-05	0.0020362
i1_LQ_Ah_c10857/f1p18/1220	0	77.9233	#NAME?	1.0612e-05	0.0020623
i3_LQ_Ah_c18497/f1p1/3174	0	81.1294	#NAME?	1.0607e-05	0.0020623
i3_LQ_Ah_c26745/f1p0/3808	0	1230.74	#NAME?	1.0619e-05	0.0020623
i5_LQ_Ah_c11096/f1p3/5406	328.059	5.12209	6.0011	1.0666e-05	0.0020623
i6_LQ_Ah_c2089/f1p1/6225	9.82342	1148.66	-6.8695	1.0643e-05	0.0020623
i1_HQ_Ah_c4946/f5p0/1421	4.56959	233.357	-5.6743	1.0699e-05	0.0020637
i4_HQ_Ah_c2016/f2p0/4534	0.855061	1002.74	-10.196	1.088e-05	0.0020936
i5_LQ_Ah_c12803/f1p8/5012	6.23263	363.439	-5.8657	1.1217e-05	0.0021531
i7_LQ_Ah_c577/f1p0/7694	163.355	2.23861	6.1893	1.1269e-05	0.0021578
i1_LQ_Ah_c4994/f1p2/1650	636.842	35.5541	4.1628	1.1319e-05	0.0021615
i2_LQ_Ah_c27117/f1p0/2178	95.2955	0.352834	8.0773	1.1343e-05	0.0021615
i3_LQ_Ah_c4493/f1p0/3319	899.764	41.3009	4.4453	1.1557e-05	0.0021971
i1_LQ_Ah_c25125/f1p0/1677	249.773	6.49289	5.2656	1.1655e-05	0.0022051
i2_HQ_Ah_c34295/f3p2/1829	744.689	47.125	3.9821	1.1651e-05	0.0022051
i4_LQ_Ah_c7507/f1p0/4836	0	78.6756	#NAME?	1.1742e-05	0.0022163
i2_LQ_Ah_c26430/f2p7/2871	1.04854	129.174	-6.9448	1.1793e-05	0.0022178
i4_HQ_Ah_c13910/f21p0/4243	196.185	2417.29	-3.6231	1.1806e-05	0.0022178
i2_HQ_Ah_c13706/f2p0/2599	1.86683	174.124	-6.5434	1.2627e-05	0.0023663
i2_LQ_Ah_c53244/f1p5/2797	0	75.2034	#NAME?	1.2785e-05	0.0023902
i2_LQ_Ah_c25995/f1p4/2841	1.33333	2084.43	-10.61	1.2914e-05	0.0024087
i5_LQ_Ah_c8758/f1p128/6025	14.2982	535.777	-5.2277	1.2962e-05	0.0024119
i2_LQ_Ah_c17868/f1p0/2554	0	77.3391	#NAME?	1.3059e-05	0.0024243
i6_LQ_Ah_c1213/f1p0/6586	398.805	12.7481	4.9673	1.3106e-05	0.0024274
i1_LQ_Ah_c32391/f1p0/1619	710.819	43.1709	4.0414	1.3146e-05	0.0024291
i1_LQ_Ah_c19212/f1p0/1477	0	507.498	#NAME?	1.3193e-05	0.002432
i3_LQ_Ah_c36473/f1p0/3182	2.16044	160.303	-6.2133	1.3354e-05	0.002456
i5_LQ_Ah_c9813/f1p0/5640	0	338.917	#NAME?	1.3648e-05	0.0025042
i1_HQ_Ah_c2143/f4p0/1316	6938.29	275.122	4.6564	1.3986e-05	0.0025603
i3_HQ_Ah_c2055/f3p1/3152	4.85573	233.663	-5.5886	1.4353e-05	0.0026215
i3_LQ_Ah_c7131/f1p1/3951	0	76.1671	#NAME?	1.4463e-05	0.0026355
i2_HQ_Ah_c26031/f8p3/2428	0.220753	638.013	-11.497	1.4669e-05	0.0026667
i2_LQ_Ah_c98184/f1p2/2251	0	577.227	#NAME?	1.4742e-05	0.002674
i5_LQ_Ah_c6599/f1p3/5248	281.413	5.76322	5.6097	1.5543e-05	0.0028128
i1_LQ_Ah_c23906/f1p1/1659	26.0923	514.755	-4.3022	1.5785e-05	0.00285
i2_HQ_Ah_c120495/f2p0/2360	0.220753	526.936	-11.221	1.6242e-05	0.002926
i1_LQ_Ah_c6781/f1p0/1803	1.68284	143.963	-6.4187	1.6379e-05	0.0029439
i5_LQ_Ah_c4012/f1p0/5626	0	439.236	#NAME?	1.6446e-05	0.0029492
i2_HQ_Ah_c9404/f2p0/2595	468.738	21.7375	4.4305	1.6818e-05	0.0030091
i1_LQ_Ah_c21227/f1p1/1540	596.728	11.6376	5.6802	1.7114e-05	0.0030482
i4_LQ_Ah_c11175/f1p5/4737	0	97.998	#NAME?	1.7097e-05	0.0030482
i3_LQ_Ah_c5981/f1p0/3769	6.19653	1040.65	-7.3918	1.7758e-05	0.0031558
i9_LQ_Ah_c104/f1p0/9611	277.352	0	Inf	1.7856e-05	0.0031662
i1_HQ_Ah_c11159/f2p1/1297	1740.04	149.693	3.539	1.8324e-05	0.0032419
i1_LQ_Ah_c33860/f1p3/1182	0	296.615	#NAME?	1.8422e-05	0.0032513
i1_LQ_Ah_c50396/f1p1/1896	1.11258	123.056	-6.7893	1.8459e-05	0.0032513
i5_LQ_Ah_c5245/f1p0/5496	0	433.935	#NAME?	1.8559e-05	0.0032616
i1_LQ_Ah_c36884/f1p2/1654	0	68.4036	#NAME?	1.8824e-05	0.0033004
i1_LQ_Ah_c37938/f1p0/1333	4.03676	199.527	-5.6272	1.8863e-05	0.0033004
i4_LQ_Ah_c12194/f1p1/4027	2.34443	317.374	-7.0808	1.9368e-05	0.0033811
i2_LQ_Ah_c26659/f1p1/2174	1.04854	118.09	-6.8154	1.9474e-05	0.0033847
i6_LQ_Ah_c1590/f1p6/6268	0	71.4904	#NAME?	1.9434e-05	0.0033847
i2_HQ_Ah_c18187/f5p17/2536	1.71012	157.163	-6.522	1.9886e-05	0.0034488
i2_LQ_Ah_c2827/f1p0/2629	0.349512	88.7798	-7.9887	1.9979e-05	0.0034548
i3_LQ_Ah_c26467/f1p0/3197	0	394.214	#NAME?	2.0008e-05	0.0034548
i5_LQ_Ah_c10569/f1p0/5763	0	372.512	#NAME?	2.0376e-05	0.0035107
i5_LQ_Ah_c9259/f1p0/5101	3.89037	284.87	-6.1943	2.0494e-05	0.0035234
i3_LQ_Ah_c6070/f1p0/3863	3.63285	229.737	-5.9827	2.0562e-05	0.0035273
i3_LQ_Ah_c10728/f1p58/3592	0	375.793	#NAME?	2.0815e-05	0.003563
i1_LQ_Ah_c12965/f1p12/1775	0.441506	106.935	-7.9201	2.0974e-05	0.0035796
i5_LQ_Ah_c11578/f1p0/5990	0	614.138	#NAME?	2.1002e-05	0.0035796
i2_HQ_Ah_c11982/f2p1/2947	5.51882	282.751	-5.679	2.1463e-05	0.0036425
i2_LQ_Ah_c9310/f1p4/2356	0	395.911	#NAME?	2.1459e-05	0.0036425
i3_HQ_Ah_c17712/f3p2/3661	53.0025	812.454	-3.9382	2.1787e-05	0.0036894
i5_LQ_Ah_c10542/f1p1/5111	1.32452	151.952	-6.842	2.1995e-05	0.0037167
i3_LQ_Ah_c15469/f1p0/3033	199.241	3.66937	5.7628	2.2084e-05	0.0037237
i2_LQ_Ah_c55961/f1p5/2403	0	1054.23	#NAME?	2.2298e-05	0.0037439
i3_LQ_Ah_c26368/f1p0/3175	337.977	13.0665	4.693	2.2284e-05	0.0037439
i3_LQ_Ah_c25495/f1p0/3437	0	502.268	#NAME?	2.2863e-05	0.0038306
i1_LQ_Ah_c23428/f1p1/1810	0	69.264	#NAME?	2.3299e-05	0.0038872
i2_LQ_Ah_c94377/f1p3/2534	0	516.244	#NAME?	2.3267e-05	0.0038872
i1_HQ_Ah_c56682/f32p0/1124	17885.7	1193.77	3.9052	2.3785e-05	0.0039599
i4_LQ_Ah_c4515/f1p8/4991	0	294.773	#NAME?	2.4092e-05	0.0040026
i4_LQ_Ah_c6778/f1p0/4128	0	263.476	#NAME?	2.4511e-05	0.0040637
i6_LQ_Ah_c2708/f1p0/6747	0	326.527	#NAME?	2.4607e-05	0.0040711
i2_HQ_Ah_c114636/f4p5/2102	0	271.378	#NAME?	2.4859e-05	0.0041042
i2_HQ_Ah_c106987/f17p2/2730	11.271	859.552	-6.2529	2.4926e-05	0.0041068
i1_HQ_Ah_c28176/f2p0/1033	139.236	0.746204	7.5437	2.5068e-05	0.0041131
i2_LQ_Ah_c74796/f1p1/2288	0.220753	84.1399	-8.5742	2.5069e-05	0.0041131
i4_LQ_Ah_c7741/f1p0/4530	0	268.556	#NAME?	2.5165e-05	0.0041203
i1_LQ_Ah_c25706/f1p2/1520	1019.51	29.7044	5.1011	2.5671e-05	0.004183
i1_LQ_Ah_c9542/f1p0/1537	0	143.115	#NAME?	2.5699e-05	0.004183
i2_HQ_Ah_c105539/f4p5/2615	0	68.7212	#NAME?	2.5801e-05	0.004183
i3_HQ_Ah_c2582/f2p5/3384	13.5133	376.316	-4.7995	2.5709e-05	0.004183
i3_LQ_Ah_c18910/f1p0/3800	6.99023	248.423	-5.1513	2.5812e-05	0.004183
i3_LQ_Ah_c7733/f1p0/3463	1.04786	116.574	-6.7977	2.6433e-05	0.0042748
i2_LQ_Ah_c26863/f1p0/2549	2.79609	166.863	-5.8991	2.6538e-05	0.0042831
i2_LQ_Ah_c51060/f1p0/2734	8.18331	276.374	-5.0778	2.6773e-05	0.0043121
i2_LQ_Ah_c19419/f1p0/2727	3.07208	2718.94	-9.7896	2.7053e-05	0.0043485
i4_LQ_Ah_c8399/f1p1/4607	2.06778	726.2	-8.4561	2.7677e-05	0.0044397
i3_LQ_Ah_c13922/f1p0/3649	13.2054	368.898	-4.804	2.7865e-05	0.0044608
i2_LQ_Ah_c38409/f1p1/2799	0	120.138	#NAME?	2.8e-05	0.0044643
i3_LQ_Ah_c11486/f1p8/3973	3.20965	172.881	-5.7512	2.797e-05	0.0044643
i2_HQ_Ah_c119952/f4p1/2509	614.36	42.6929	3.847	2.8199e-05	0.0044784
i5_LQ_Ah_c4489/f1p0/5250	0	300.129	#NAME?	2.8202e-05	0.0044784
i4_LQ_Ah_c9552/f1p0/4723	0	333.217	#NAME?	2.8332e-05	0.0044901
i2_LQ_Ah_c95974/f1p0/2519	207.138	4.21272	5.6197	2.8649e-05	0.0045313
i3_LQ_Ah_c36464/f1p2/3240	65.7374	0	Inf	2.8791e-05	0.0045447
i3_LQ_Ah_c27301/f1p6/3456	0	201.143	#NAME?	2.8864e-05	0.0045472
i1_LQ_Ah_c49113/f1p0/1190	0.413556	449.675	-10.087	2.893e-05	0.0045485
i5_HQ_Ah_c1867/f2p0/5992	83.3963	1078.26	-3.6926	2.9115e-05	0.0045684
i1_LQ_Ah_c58910/f1p4/1275	0.220753	442.945	-10.97	2.9334e-05	0.0045937
i3_LQ_Ah_c10546/f1p0/3986	7.0531	287.211	-5.3477	2.9434e-05	0.0046003
i3_LQ_Ah_c25405/f1p1/3303	58.1784	0	Inf	2.9853e-05	0.0046566
i2_LQ_Ah_c88938/f1p0/2470	0	65.0063	#NAME?	2.9945e-05	0.0046617
i2_LQ_Ah_c95133/f1p3/2834	0.827111	957.377	-10.177	3.039e-05	0.0047217
i2_LQ_Ah_c24873/f1p5/2241	1.14053	119.778	-6.7145	3.0669e-05	0.0047557
i5_HQ_Ah_c13415/f2p0/5083	21.8173	497.099	-4.51	3.0795e-05	0.0047659
i5_LQ_Ah_c6314/f1p0/5654	0	246.326	#NAME?	3.087e-05	0.0047681
i5_LQ_Ah_c3229/f1p0/5115	0.220753	417.915	-10.887	3.1763e-05	0.0048965
i6_LQ_Ah_c2037/f1p0/6387	194.112	0	Inf	3.2115e-05	0.0049411
i2_LQ_Ah_c24632/f1p2/2205	0	62.474	#NAME?	3.3032e-05	0.0050724
i2_LQ_Ah_c69116/f1p0/2990	0.441506	94.3449	-7.7394	3.3297e-05	0.0051032
i2_HQ_Ah_c72435/f2p0/2474	0	209.04	#NAME?	3.3778e-05	0.0051668
i2_LQ_Ah_c51707/f1p4/2514	0	565.891	#NAME?	3.4348e-05	0.005244
i3_LQ_Ah_c8077/f1p0/4010	9.81923	312.942	-4.9941	3.5205e-05	0.0053644
i5_LQ_Ah_c5660/f1p0/5229	0.220753	428.718	-10.923	3.559e-05	0.0054126
i2_LQ_Ah_c14793/f1p2/2082	11.5327	339.816	-4.8809	3.5663e-05	0.0054133
i0_LQ_Ah_c8400/f1p0/538	0	224.017	#NAME?	3.5774e-05	0.0054198
i3_LQ_Ah_c9841/f1p2/3334	0	60.5634	#NAME?	3.6243e-05	0.0054803
i4_LQ_Ah_c2144/f1p0/4283	24.7753	452.874	-4.1921	3.64e-05	0.0054935
i1_LQ_Ah_c5652/f1p0/1382	0	326.369	#NAME?	3.6509e-05	0.0054995
i2_LQ_Ah_c50763/f1p0/2500	134.141	1.93526	6.1151	3.6587e-05	0.0055008
i2_LQ_Ah_c73207/f1p0/2811	0.349512	82.7686	-7.8876	3.6703e-05	0.0055077
i2_LQ_Ah_c45330/f1p0/2083	3.77043	206.642	-5.7763	3.7214e-05	0.0055531
i4_LQ_Ah_c4119/f1p1/4902	0	61.5964	#NAME?	3.7076e-05	0.0055531
i5_HQ_Ah_c1938/f2p1/5879	0	254.106	#NAME?	3.7216e-05	0.0055531
i4_LQ_Ah_c8832/f1p0/4246	6.20334	202.38	-5.0279	3.7617e-05	0.0056024
i10_LQ_Ah_c9/f1p0/10485	0	422.103	#NAME?	3.8098e-05	0.0056421
i3_HQ_Ah_c7058/f3p4/3542	0	99.6259	#NAME?	3.8022e-05	0.0056421
i6_LQ_Ah_c2641/f1p0/6780	0	61.2736	#NAME?	3.8028e-05	0.0056421
i1_LQ_Ah_c49544/f1p0/1906	0	153.01	#NAME?	3.8327e-05	0.0056549
i2_LQ_Ah_c5346/f1p0/2503	0	146.507	#NAME?	3.8306e-05	0.0056549
i0_HQ_Ah_c2585/f2p4/750	0	319.807	#NAME?	3.8541e-05	0.0056759
i2_LQ_Ah_c15470/f1p16/2023	1719.25	70.8861	4.6001	3.8945e-05	0.005714
i2_LQ_Ah_c30339/f1p22/2029	0	884.101	#NAME?	3.8906e-05	0.005714
i2_HQ_Ah_c11014/f3p0/2626	57.4095	0	Inf	4.0154e-05	0.0058806
i4_LQ_Ah_c5553/f1p0/4645	939.599	77.6038	3.5978	4.0295e-05	0.0058903
i2_LQ_Ah_c72444/f1p2/2263	0	287.624	#NAME?	4.0785e-05	0.005951
i2_LQ_Ah_c21738/f1p1/2493	1.54527	151.25	-6.6129	4.1108e-05	0.0059869
i2_LQ_Ah_c110589/f1p1/2176	28.586	508.239	-4.1521	4.1925e-05	0.0060947
i1_LQ_Ah_c28807/f2p0/1569	0	478.475	#NAME?	4.2196e-05	0.0061229
i1_LQ_Ah_c29674/f1p0/1122	64.5257	0	Inf	4.234e-05	0.0061326
i2_HQ_Ah_c55775/f3p2/2527	10.5733	854.95	-6.3373	4.2616e-05	0.0061613
i2_LQ_Ah_c74140/f1p1/3009	0	222.278	#NAME?	4.3103e-05	0.0062202
i2_LQ_Ah_c47195/f1p3/2712	0	485.488	#NAME?	4.3897e-05	0.0063118
i2_LQ_Ah_c96246/f1p0/2352	0	60.9968	#NAME?	4.3882e-05	0.0063118
i2_LQ_Ah_c18389/f1p3/2706	0	235.189	#NAME?	4.4469e-05	0.0063594
i2_LQ_Ah_c7792/f1p2/2415	0	100.057	#NAME?	4.446e-05	0.0063594
i3_LQ_Ah_c36873/f1p2/3255	1.87498	236.683	-6.9799	4.438e-05	0.0063594
i2_HQ_Ah_c120662/f2p3/2314	11.1844	282.196	-4.6571	4.4846e-05	0.0064017
i2_HQ_Ah_c106772/f15p18/3635	0	242.824	#NAME?	4.4978e-05	0.0064091
i5_LQ_Ah_c6478/f1p0/5160	592.29	39.2439	3.9158	4.5925e-05	0.0065322
i2_HQ_Ah_c33334/f2p0/2414	72.8913	0	Inf	4.6063e-05	0.00654
i3_LQ_Ah_c13891/f1p2/3380	10.0127	650.18	-6.0209	4.6357e-05	0.00657
i2_HQ_Ah_c11885/f2p0/2416	0	276.246	#NAME?	4.6612e-05	0.0065942
i1_LQ_Ah_c3222/f1p0/1175	475.561	26.275	4.1779	4.6987e-05	0.0066237
i6_HQ_Ah_c3413/f78p4/6399	0	215.699	#NAME?	4.6943e-05	0.0066237
i4_LQ_Ah_c5818/f1p0/4836	0	242.028	#NAME?	4.7182e-05	0.0066392
i2_LQ_Ah_c110296/f1p0/2988	0.349512	75.8908	-7.7624	4.7459e-05	0.0066556
i5_LQ_Ah_c11351/f1p1/5261	0	184.279	#NAME?	4.7466e-05	0.0066556
i3_LQ_Ah_c35301/f1p1/3134	3.74995	171.57	-5.5158	4.8217e-05	0.0067255
i3_LQ_Ah_c5573/f1p0/3379	2666.83	134.083	4.3139	4.822e-05	0.0067255
i4_LQ_Ah_c3395/f1p0/4561	186.104	1.79406	6.6967	4.8135e-05	0.0067255
i3_LQ_Ah_c4260/f1p1/3759	0	210.543	#NAME?	4.9003e-05	0.0068228
i2_LQ_Ah_c75360/f1p1/2577	0.662258	630.532	-9.895	4.9149e-05	0.006831
i6_LQ_Ah_c2179/f1p4/6171	0	187.685	#NAME?	4.962e-05	0.0068844
i2_HQ_Ah_c58183/f5p2/2446	21.1052	429.717	-4.3477	4.991e-05	0.0069125
i3_LQ_Ah_c4382/f1p1/3209	21.7926	433.903	-4.3155	5.0106e-05	0.0069275
i5_HQ_Ah_c1475/f4p0/5878	0	186.621	#NAME?	5.1232e-05	0.0070708
i5_LQ_Ah_c3933/f1p3/5849	0	419.304	#NAME?	5.1475e-05	0.007092
i4_HQ_Ah_c442/f10p0/4235	57.5818	761.027	-3.7243	5.1599e-05	0.0070967
i3_LQ_Ah_c25667/f1p0/3857	979.576	7.92245	6.9501	5.2268e-05	0.0071762
i2_LQ_Ah_c111814/f1p1/2349	933.379	18.6313	5.6467	5.313e-05	0.0072721
i3_HQ_Ah_c5384/f4p0/3802	0	194.441	#NAME?	5.315e-05	0.0072721
i3_LQ_Ah_c3370/f1p0/3932	0.220753	324.193	-10.52	5.3733e-05	0.0073391
i3_LQ_Ah_c18947/f1p0/3470	2.1523	150.912	-6.1317	5.3922e-05	0.0073523
i0_LQ_Ah_c2549/f1p0/957	0	177.217	#NAME?	5.484e-05	0.0074645
i2_HQ_Ah_c55139/f2p1/2193	0	264.975	#NAME?	5.6271e-05	0.0076462
i2_HQ_Ah_c88338/f3p2/2595	0	236.083	#NAME?	5.7407e-05	0.0077871
i3_LQ_Ah_c11362/f1p0/3070	16.0779	577.383	-5.1664	5.7654e-05	0.0078073
i1_LQ_Ah_c23611/f1p0/1886	452.026	24.034	4.2333	5.7978e-05	0.0078377
i4_LQ_Ah_c4918/f1p1/4246	139.754	1270.57	-3.1845	5.8162e-05	0.0078491
i3_LQ_Ah_c22543/f1p6/3539	0	339.596	#NAME?	5.8563e-05	0.0078898
i3_LQ_Ah_c6922/f1p0/3084	486.288	0	Inf	5.9088e-05	0.007947
i4_LQ_Ah_c11868/f1p4/4578	0	189.748	#NAME?	6.1371e-05	0.0082401
i4_LQ_Ah_c5144/f1p3/4090	97.7153	1099.21	-3.4917	6.1546e-05	0.0082495
i1_LQ_Ah_c36040/f1p2/1772	0.827111	434.998	-9.0387	6.1837e-05	0.0082605
i2_LQ_Ah_c38054/f1p1/2968	0	166.346	#NAME?	6.179e-05	0.0082605
i2_LQ_Ah_c103339/f1p1/2045	0.883011	490.912	-9.1188	6.2061e-05	0.0082665
i2_LQ_Ah_c26382/f1p1/2151	0	55.2869	#NAME?	6.209e-05	0.0082665
i5_HQ_Ah_c13300/f2p0/5367	13.2338	395.259	-4.9005	6.332e-05	0.008416
i1_LQ_Ah_c6973/f1p3/1800	0	164.055	#NAME?	6.3554e-05	0.008433
i1_LQ_Ah_c2918/f1p1/1501	0	53.5678	#NAME?	6.3904e-05	0.0084652
i3_LQ_Ah_c37105/f1p2/3655	0.220753	71.3737	-8.3368	6.6779e-05	0.0088312
i2_HQ_Ah_c41437/f2p0/2661	49.9806	0	Inf	6.7535e-05	0.0089014
i2_LQ_Ah_c10644/f1p1/2564	6.64769	240.725	-5.1784	6.7476e-05	0.0089014
i4_LQ_Ah_c8633/f1p0/4751	198.987	5.13002	5.2776	6.7929e-05	0.0089385
i2_LQ_Ah_c23390/f1p3/2870	0.662258	133.507	-7.6553	6.8753e-05	0.0090209
i2_LQ_Ah_c93014/f1p0/2767	0	103.294	#NAME?	6.8784e-05	0.0090209
i2_LQ_Ah_c67390/f1p0/2653	228.252	0	Inf	6.9913e-05	0.0091539
i1_LQ_Ah_c26771/f1p4/2000	514.153	37.0047	3.7964	7.0479e-05	0.0091563
i2_HQ_Ah_c122189/f2p0/2705	0	927.501	#NAME?	7.0306e-05	0.0091563
i2_LQ_Ah_c9475/f1p1/2772	1.55408	111.075	-6.1593	7.0511e-05	0.0091563
i5_HQ_Ah_c1823/f2p0/5170	8.76986	243.946	-4.7979	7.0193e-05	0.0091563
i5_LQ_Ah_c11035/f1p0/5308	0.883011	742.567	-9.7159	7.0428e-05	0.0091563
i5_LQ_Ah_c6476/f1p1/5589	0	159.719	#NAME?	7.147e-05	0.0092657
i1_LQ_Ah_c35857/f1p0/1608	93.6066	993.572	-3.4079	7.1761e-05	0.0092882
i5_HQ_Ah_c2071/f2p0/5403	0	388.661	#NAME?	7.21e-05	0.0093168
i3_HQ_Ah_c31986/f4p0/3053	1.24067	517.908	-8.7054	7.3225e-05	0.0094468
i2_LQ_Ah_c70879/f1p1/2234	15.6601	351.056	-4.4865	7.3762e-05	0.0095006
i2_LQ_Ah_c42692/f1p5/2859	0	129.501	#NAME?	7.466e-05	0.0095803
i3_LQ_Ah_c21185/f1p0/3571	1.29657	352.537	-8.0869	7.4745e-05	0.0095803
i3_LQ_Ah_c26603/f1p4/3299	3.07955	149.891	-5.6051	7.4605e-05	0.0095803
i2_HQ_Ah_c32966/f3p1/2572	27.8714	468.339	-4.0707	7.5205e-05	0.0096237
i1_LQ_Ah_c24011/f1p1/1816	3.3364	493.201	-7.2077	7.6057e-05	0.009717
i3_LQ_Ah_c36228/f1p1/3618	1827.9	206.638	3.145	7.6326e-05	0.0097357
i2_LQ_Ah_c52473/f1p2/2585	0.699023	80.2295	-6.8426	7.9448e-05	0.010118
i2_LQ_Ah_c74864/f1p0/2626	48.5395	0	Inf	8.0026e-05	0.010169
i5_LQ_Ah_c12397/f1p34/5053	0	136.626	#NAME?	8.0112e-05	0.010169
i1_LQ_Ah_c36711/f1p1/1955	76.9449	0	Inf	8.0965e-05	0.010261
i3_LQ_Ah_c4678/f1p0/3171	28.1958	479.502	-4.088	8.2426e-05	0.01043
i2_LQ_Ah_c25910/f1p2/2508	116.073	1.9758	5.8765	8.3082e-05	0.010496
i4_LQ_Ah_c10883/f1p3/4766	4.18398	177.774	-5.409	8.5249e-05	0.010752
i1_LQ_Ah_c33819/f1p0/1882	1540.37	160.882	3.2592	8.6281e-05	0.010865
i2_HQ_Ah_c25246/f2p1/2338	0.763067	76.5436	-6.6483	8.6537e-05	0.010866
i2_LQ_Ah_c52076/f1p1/2340	47.1639	0	Inf	8.6559e-05	0.010866
i2_HQ_Ah_c32637/f3p14/2262	0	205.173	#NAME?	8.7483e-05	0.010964
i2_LQ_Ah_c35537/f1p1/2169	0.220753	269.032	-10.251	8.799e-05	0.01101
i3_LQ_Ah_c19340/f1p16/3732	0.763067	598.581	-9.6155	9.0806e-05	0.011299
i4_LQ_Ah_c11335/f1p1/4884	0.349512	234.469	-9.3898	9.0755e-05	0.011299
i5_LQ_Ah_c9034/f1p0/5418	0	145.617	#NAME?	9.0864e-05	0.011299
i6_LQ_Ah_c707/f1p0/6840	1.14053	546.276	-8.9038	9.087e-05	0.011299
i1_LQ_Ah_c4452/f1p2/1903	288.537	12.7331	4.5021	9.1727e-05	0.011388
i1_LQ_Ah_c17771/f1p0/1180	945.018	3.96224	7.8979	9.2196e-05	0.011428
i1_LQ_Ah_c54225/f1p5/1555	4742.25	541.292	3.1311	9.274e-05	0.011478
i3_LQ_Ah_c40482/f1p4/3056	6.58431	226.821	-5.1064	9.3858e-05	0.011598
i2_HQ_Ah_c973/f21p0/2207	0	272.12	#NAME?	9.4243e-05	0.011627
i2_LQ_Ah_c92564/f1p21/2712	0	50.9237	#NAME?	9.5279e-05	0.011737
i2_LQ_Ah_c15787/f1p0/2057	0	51.8041	#NAME?	9.5588e-05	0.011756
i1_LQ_Ah_c4986/f1p5/1878	48.0119	0	Inf	9.6387e-05	0.011836
i1_HQ_Ah_c17376/f3p0/1988	0	169.237	#NAME?	9.6778e-05	0.011848
i1_HQ_Ah_c6136/f2p3/1789	1.14053	97.899	-6.4235	9.6726e-05	0.011848
i3_LQ_Ah_c21291/f1p1/3264	0	49.4283	#NAME?	9.7177e-05	0.011878
i3_LQ_Ah_c25251/f1p0/3203	0	130.643	#NAME?	9.7326e-05	0.011878
i2_HQ_Ah_c7855/f3p0/2812	0	320.963	#NAME?	9.7638e-05	0.011898
i3_LQ_Ah_c27035/f1p0/3475	0	49.2256	#NAME?	9.7889e-05	0.01191
i3_HQ_Ah_c1556/f3p0/3996	0	955.661	#NAME?	9.8495e-05	0.011965
i3_LQ_Ah_c19800/f1p0/3741	12.3536	2348.86	-7.5709	9.9592e-05	0.01208
i3_HQ_Ah_c17654/f2p1/3397	7.23558	213.716	-4.8844	0.00010001	0.012112
i2_HQ_Ah_c13227/f2p0/2548	2.03168	189.517	-6.5435	0.00010144	0.012266
i1_LQ_Ah_c33976/f1p2/1827	0.349512	222.115	-9.3117	0.00010404	0.012561
i2_LQ_Ah_c77675/f1p2/2391	3558.61	108.025	5.0419	0.00010489	0.012645
i1_LQ_Ah_c60775/f1p0/986	0	132.705	#NAME?	0.00010534	0.012672
i4_LQ_Ah_c2745/f1p1/4416	0.441506	111.453	-7.9798	0.00010544	0.012672
i5_LQ_Ah_c10491/f1p2/5629	5.82125	209.535	-5.1697	0.00010563	0.012676
i3_HQ_Ah_c13534/f2p3/3178	0	162.123	#NAME?	0.00010583	0.012681
i5_LQ_Ah_c5391/f1p0/5257	0	176.866	#NAME?	0.00010601	0.012684
i1_HQ_Ah_c825/f13p0/1932	1961.67	86.5041	4.5032	0.00010625	0.012692
i1_LQ_Ah_c12162/f1p0/1985	901.625	90.1432	3.3222	0.00010648	0.012701
i2_HQ_Ah_c120323/f2p2/2484	0	140.516	#NAME?	0.0001078	0.01282
i2_LQ_Ah_c76544/f1p0/2368	4.59754	261.127	-5.8277	0.00010774	0.01282
i2_LQ_Ah_c39707/f1p1/2227	17.6316	319.743	-4.1807	0.00010804	0.012828
i1_HQ_Ah_c28190/f2p0/1121	903.773	59.6671	3.921	0.00010864	0.012881
i3_LQ_Ah_c37789/f1p1/3488	0	351.628	#NAME?	0.00010943	0.012946
i4_LQ_Ah_c8868/f1p16/4678	0.220753	124.804	-9.143	0.00010951	0.012946
i2_LQ_Ah_c68849/f1p2/2282	31.6671	529.023	-4.0623	0.00010968	0.012947
i0_LQ_Ah_c3477/f1p0/754	1020.65	113.502	3.1687	0.00011021	0.01297
i3_LQ_Ah_c21893/f1p4/3736	0	194.402	#NAME?	0.00011018	0.01297
i1_HQ_Ah_c3532/f3p3/1994	1.10376	690.167	-9.2884	0.00011197	0.013158
i2_HQ_Ah_c24216/f2p1/2812	0	97.6835	#NAME?	0.00011231	0.013176
i2_LQ_Ah_c98018/f1p5/2917	0	131.475	#NAME?	0.00011246	0.013176
i1_HQ_Ah_c14370/f2p0/1152	3.7152	3212.86	-9.7562	0.00011279	0.013194
i3_LQ_Ah_c7574/f1p0/3450	0	49.7962	#NAME?	0.00011379	0.013292
i1_HQ_Ah_c17397/f2p2/1644	0.699023	326.769	-8.8687	0.00011436	0.013339
i1_LQ_Ah_c9529/f1p1/1565	1177.1	125.419	3.2304	0.00011454	0.01334
i2_HQ_Ah_c721/f15p1/2545	1593.34	170.354	3.2254	0.00011655	0.013534
i2_LQ_Ah_c52574/f1p6/2849	146.801	1071.43	-2.8676	0.00011638	0.013534
i2_LQ_Ah_c35318/f1p32/2336	93.8889	1.41133	6.0558	0.00011692	0.013558
i4_LQ_Ah_c10012/f1p0/4208	2.50181	167.058	-6.0612	0.00011717	0.013567
i1_LQ_Ah_c36766/f1p2/1362	1.68217	772.283	-8.8427	0.00011767	0.013605
i3_LQ_Ah_c24492/f1p0/3285	0	325.623	#NAME?	0.00011963	0.013811
i2_LQ_Ah_c53752/f1p1/2880	0	197.479	#NAME?	0.00011991	0.013824
i2_LQ_Ah_c40837/f1p4/2362	1.96764	575.17	-8.1914	0.00012191	0.014034
i2_LQ_Ah_c70236/f1p0/2290	0	110.921	#NAME?	0.00012394	0.014247
i4_LQ_Ah_c11125/f1p3/4221	0	47.4554	#NAME?	0.00012588	0.014448
i2_LQ_Ah_c15503/f1p23/2097	8351.55	1054.78	2.9851	0.00012813	0.014686
i1_LQ_Ah_c29063/f1p1/1048	2075.98	291.738	2.831	0.00012907	0.014753
i3_LQ_Ah_c7064/f1p7/3303	0	47.243	#NAME?	0.00012909	0.014753
i2_LQ_Ah_c93760/f1p0/2841	9.0873	224.759	-4.6284	0.00013016	0.014854
i3_LQ_Ah_c33738/f1p0/3798	0	156.044	#NAME?	0.00013038	0.014857
i1_HQ_Ah_c28317/f2p0/1035	0	509.644	#NAME?	0.00013096	0.014892
i5_LQ_Ah_c3575/f1p0/5936	46.7656	0	Inf	0.00013106	0.014892
i0_LQ_Ah_c9839/f1p0/881	1380.98	155.426	3.1514	0.00013219	0.014956
i2_LQ_Ah_c20913/f1p1/2430	406.653	1.11931	8.505	0.00013214	0.014956
i3_LQ_Ah_c2708/f1p0/3544	49.3388	0	Inf	0.00013183	0.014956
i2_LQ_Ah_c7298/f1p3/2752	3.44887	164.204	-5.5732	0.0001327	0.014991
i2_LQ_Ah_c53579/f1p1/2833	0.570264	72.6318	-6.9928	0.00013291	0.014994
i4_HQ_Ah_c1587/f2p0/4881	2.64903	153.854	-5.86	0.00013403	0.015077
i4_LQ_Ah_c12915/f1p2/4038	0	338.69	#NAME?	0.00013385	0.015077
i4_LQ_Ah_c2770/f1p2/4939	0	62.4765	#NAME?	0.0001349	0.015154
i2_LQ_Ah_c111393/f1p2/2295	23.2384	743.291	-4.9993	0.00013549	0.015199
i2_LQ_Ah_c61726/f1p7/2230	0	46.2646	#NAME?	0.00013612	0.015248
i1_LQ_Ah_c39971/f1p2/1866	0	107.002	#NAME?	0.00013693	0.015317
i3_LQ_Ah_c20029/f1p1/3511	0	108.557	#NAME?	0.0001372	0.015325
i6_HQ_Ah_c464/f3p0/7007	127.222	1062.21	-3.0616	0.00013774	0.015364
i1_LQ_Ah_c10914/f1p2/1578	3.01618	805.887	-8.0617	0.00013972	0.015563
i1_LQ_Ah_c34504/f1p0/1499	0	45.9013	#NAME?	0.0001404	0.01558
i1_LQ_Ah_c48949/f1p2/1852	245.412	2076.34	-3.0808	0.00014058	0.01558
i3_LQ_Ah_c5870/f1p1/3561	128.175	1076.64	-3.0704	0.00014067	0.01558
i5_LQ_Ah_c10391/f1p15/5108	0	148.274	#NAME?	0.0001404	0.01558
i3_LQ_Ah_c4391/f1p0/3413	0	700.264	#NAME?	0.00014123	0.01562
i2_LQ_Ah_c26546/f1p9/2729	5.46956	160.788	-4.8776	0.00014237	0.015725
i2_LQ_Ah_c56395/f1p0/2960	0.441506	70.6211	-7.3215	0.00014265	0.015734
i2_HQ_Ah_c49631/f3p0/2511	0.883011	439.331	-8.9587	0.00014364	0.015821
i2_LQ_Ah_c21470/f1p5/2334	108.98	968.406	-3.1516	0.00014453	0.015856
i2_LQ_Ah_c37666/f1p2/2779	48.0211	711.278	-3.8887	0.00014453	0.015856
i2_LQ_Ah_c7435/f1p1/3011	0	102.96	#NAME?	0.00014476	0.015856
i3_LQ_Ah_c15582/f1p0/3016	3.84463	141.423	-5.201	0.00014458	0.015856
i0_HQ_Ah_c498/f7p0/944	122.493	1170.78	-3.2567	0.00014886	0.016282
i1_HQ_Ah_c21427/f3p1/1576	845.492	8262.27	-3.2887	0.00014906	0.016282
i2_LQ_Ah_c4708/f1p1/2988	23.1068	359.317	-3.9589	0.00015112	0.016484
i3_LQ_Ah_c12089/f1p1/3092	42.8953	0	Inf	0.0001524	0.016556
i3_LQ_Ah_c23317/f1p1/3960	507.846	42.6969	3.5722	0.00015231	0.016556
i3_LQ_Ah_c37036/f1p0/3771	43.0534	589.063	-3.7742	0.000152	0.016556
i5_LQ_Ah_c5896/f1p0/5524	170.408	1522.4	-3.1593	0.00015502	0.016817
i1_LQ_Ah_c18929/f1p4/1937	37.5695	464.036	-3.6266	0.00015615	0.016916
i3_HQ_Ah_c16024/f4p0/3414	0	195.032	#NAME?	0.00015658	0.016921
i3_LQ_Ah_c13147/f1p0/3872	11.5395	268.67	-4.5412	0.00015662	0.016921
i3_HQ_Ah_c2507/f6p1/3908	0	626.872	#NAME?	0.00015807	0.017054
i2_LQ_Ah_c64171/f1p4/2063	0	93.5915	#NAME?	0.00015839	0.017065
i2_HQ_Ah_c2467/f2p3/2905	1.65422	143.968	-6.4434	0.00015955	0.01712
i2_LQ_Ah_c53487/f1p0/2561	169.843	5.04979	5.0718	0.00015934	0.01712
i6_LQ_Ah_c3092/f1p2/6022	146.812	1064.08	-2.8576	0.00015926	0.01712
i2_LQ_Ah_c36362/f1p0/2248	64.4649	0.746204	6.4328	0.00016073	0.017223
i3_HQ_Ah_c42016/f4p0/3615	0	838.654	#NAME?	0.00016161	0.017295
i1_HQ_Ah_c2396/f4p0/1320	42.299	545.571	-3.6891	0.00016498	0.017588
i2_HQ_Ah_c32941/f5p1/2516	4.80133	198.558	-5.37	0.00016485	0.017588
i5_LQ_Ah_c11815/f1p0/5913	354.108	22.3076	3.9886	0.00016502	0.017588
i5_LQ_Ah_c3225/f1p0/5481	145.439	0	Inf	0.00016559	0.017625
i2_LQ_Ah_c108913/f1p2/2419	0.662258	111.809	-7.3994	0.00016717	0.017708
i3_LQ_Ah_c21468/f1p12/3252	319.096	18.0069	4.1474	0.00016685	0.017708
i3_LQ_Ah_c21762/f1p0/3401	18.4371	317.006	-4.1038	0.00016705	0.017708
i5_LQ_Ah_c2537/f1p4/5221	38.639	529.881	-3.7775	0.00016726	0.017708
i2_LQ_Ah_c25035/f1p3/2655	1.32452	102.845	-6.2789	0.00016903	0.017871
i2_LQ_Ah_c40591/f1p1/2285	0.662258	81.5943	-6.9449	0.000171	0.018055
i2_HQ_Ah_c39377/f2p3/2260	0	96.4507	#NAME?	0.00017184	0.018095
i3_LQ_Ah_c27779/f1p0/3688	47.4918	0	Inf	0.00017162	0.018095
i3_HQ_Ah_c7280/f3p3/3168	0	60.044	#NAME?	0.00017344	0.018239
i2_HQ_Ah_c105997/f14p2/2329	22.7322	425.034	-4.2248	0.00017459	0.018311
i3_LQ_Ah_c37020/f1p0/3178	0.855061	337.225	-8.6235	0.00017449	0.018311
i1_LQ_Ah_c4634/f1p1/1945	980.697	112.47	3.1243	0.00017666	0.018504
i2_LQ_Ah_c14224/f1p5/2790	0	103.335	#NAME?	0.00017862	0.018685
i2_LQ_Ah_c22520/f1p1/2355	33.0336	443.757	-3.7478	0.00017913	0.018714
i2_HQ_Ah_c9060/f4p0/2302	0	286.178	#NAME?	0.00018015	0.018795
i1_LQ_Ah_c12760/f1p0/1516	1194.44	104.753	3.5113	0.00018062	0.018796
i2_HQ_Ah_c8738/f2p3/2988	18.1965	283.872	-3.9635	0.00018078	0.018796
i3_LQ_Ah_c27777/f1p0/3992	0	147.341	#NAME?	0.00018087	0.018796
i1_LQ_Ah_c22892/f1p1/2008	0	90.5522	#NAME?	0.00018142	0.018819
i2_LQ_Ah_c21201/f1p3/2458	45.3577	0	Inf	0.00018157	0.018819
i3_LQ_Ah_c15196/f1p2/3062	0	105.856	#NAME?	0.00018222	0.018837
i4_LQ_Ah_c2884/f1p3/4379	8.03609	199.416	-4.6331	0.00018201	0.018837
i4_LQ_Ah_c3010/f1p0/5023	0	43.7059	#NAME?	0.00018258	0.01885
i1_LQ_Ah_c49388/f1p0/1348	0	42.1601	#NAME?	0.00018644	0.019224
i5_LQ_Ah_c11530/f1p0/5329	1.65422	87.4892	-5.7249	0.00018761	0.019319
i3_LQ_Ah_c35052/f1p4/3316	0	132.13	#NAME?	0.00018792	0.019325
i4_HQ_Ah_c1827/f2p0/4616	91.2214	1293.93	-3.8262	0.00018982	0.019496
i2_LQ_Ah_c97995/f1p0/2266	0.634308	234.313	-8.529	0.00019029	0.019518
i0_LQ_Ah_c15152/f1p7/346	0	107.783	#NAME?	0.00019232	0.01954
i1_LQ_Ah_c12015/f1p2/1740	4.54365	148.253	-5.0281	0.00019155	0.01954
i1_LQ_Ah_c20399/f1p0/1828	0	162.431	#NAME?	0.00019272	0.01954
i1_LQ_Ah_c38092/f1p0/1291	0	89.5285	#NAME?	0.00019192	0.01954
i1_LQ_Ah_c52079/f1p0/1963	0	112.236	#NAME?	0.00019232	0.01954
i2_LQ_Ah_c8239/f1p0/2113	0.349512	56.3437	-7.3328	0.00019161	0.01954
i2_LQ_Ah_c9380/f1p2/2778	0.220753	586.821	-11.376	0.00019256	0.01954
i3_LQ_Ah_c13863/f1p1/3970	1.26862	85.3906	-6.0727	0.00019089	0.01954
i3_LQ_Ah_c19272/f1p0/3467	367.383	27.9827	3.7147	0.00019272	0.01954
i2_LQ_Ah_c21676/f1p1/2174	121.811	3.35792	5.1809	0.00019335	0.019579
i2_LQ_Ah_c78260/f1p1/2866	44.299	0	Inf	0.00019366	0.019585
i3_LQ_Ah_c15430/f1p0/3054	258.463	2.50058	6.6916	0.00019528	0.019723
i2_LQ_Ah_c92246/f1p1/2340	7.14225	187.451	-4.714	0.00019883	0.019983
i2_LQ_Ah_c97020/f1p1/2947	1.32452	99.6512	-6.2333	0.00019874	0.019983
i3_LQ_Ah_c25650/f1p0/3068	59.7297	610.596	-3.3537	0.00019868	0.019983
i4_LQ_Ah_c4418/f1p0/4298	0	42.4243	#NAME?	0.00019886	0.019983
i2_LQ_Ah_c15262/f1p0/2031	0	146.788	#NAME?	0.0002002	0.020092
i3_HQ_Ah_c39664/f2p0/3018	0	126.835	#NAME?	0.00020094	0.020141
i3_HQ_Ah_c1561/f5p1/3361	100.31	858.691	-3.0977	0.00020284	0.020305
i2_LQ_Ah_c5881/f1p1/2378	347.882	21.91	3.9889	0.00020873	0.020859
i2_LQ_Ah_c8168/f1p0/2662	10.4344	238.877	-4.5168	0.0002089	0.020859
i1_LQ_Ah_c26028/f1p0/1996	3.73433	146.573	-5.2946	0.00021063	0.02098
i2_HQ_Ah_c8649/f2p1/2361	13.5829	299.496	-4.4627	0.00021064	0.02098
i2_HQ_Ah_c38625/f2p1/2944	77.0352	1.49241	5.6898	0.00021324	0.021196
i3_LQ_Ah_c34947/f1p10/3712	1.48937	456.839	-8.2608	0.00021334	0.021196
i2_HQ_Ah_c7147/f6p2/3575	13.2584	265.525	-4.3239	0.00021722	0.021553
i1_HQ_Ah_c17355/f3p6/1735	428.873	35.8904	3.5789	0.00021873	0.021677
i3_LQ_Ah_c20339/f1p0/3130	0	87.7106	#NAME?	0.00021929	0.021705
i1_LQ_Ah_c49651/f1p1/1875	6574.93	198.279	5.0514	0.0002199	0.02172
i2_HQ_Ah_c120381/f11p2/2944	27.3412	414.178	-3.9211	0.00022082	0.02172
i2_LQ_Ah_c20754/f1p1/2767	102.304	0	Inf	0.00022009	0.02172
i3_LQ_Ah_c40863/f1p0/3048	0	113.812	#NAME?	0.00022037	0.02172
i5_HQ_Ah_c1869/f2p0/6065	2.53858	743.471	-8.1941	0.00022064	0.02172
i2_LQ_Ah_c97932/f1p0/2469	6.72256	197.251	-4.8749	0.00022234	0.021835
i3_LQ_Ah_c22225/f1p1/3362	1.68217	114.752	-6.0921	0.00022254	0.021835
i5_LQ_Ah_c6258/f1p0/5221	0.763067	80.5845	-6.7225	0.00022326	0.021879
i1_LQ_Ah_c23357/f1p0/1941	383.871	33.1858	3.532	0.00022387	0.021911
i2_LQ_Ah_c25766/f1p6/2442	39.5574	0	Inf	0.00023085	0.02253
i2_LQ_Ah_c54263/f1p0/2206	1.24067	73.8218	-5.8949	0.00023105	0.02253
i2_LQ_Ah_c96336/f1p0/2245	0	42.0458	#NAME?	0.0002309	0.02253
i2_LQ_Ah_c26355/f1p1/2127	1.20457	337.173	-8.1288	0.00023165	0.022561
i1_LQ_Ah_c39843/f1p1/1959	498.801	45.7497	3.4466	0.00023225	0.022592
i1_LQ_Ah_c24221/f1p0/2006	146.442	2.87368	5.6713	0.000233	0.022637
i3_LQ_Ah_c15316/f1p0/3027	0.699023	552.437	-9.6263	0.00023364	0.022671
i10_LQ_Ah_c147/f1p0/10102	232.071	11.8987	4.2857	0.00023421	0.022698
i2_HQ_Ah_c68784/f2p8/3115	0	81.5664	#NAME?	0.00023579	0.022796
i2_LQ_Ah_c95365/f1p1/2178	0.763067	726.468	-9.8949	0.00023577	0.022796
i3_LQ_Ah_c10245/f1p1/3236	43.817	488.424	-3.4786	0.00023627	0.022815
i1_HQ_Ah_c2660/f6p0/1846	5.71893	920.502	-7.3305	0.00023749	0.022904
i2_LQ_Ah_c92354/f1p2/2561	9.51178	195.467	-4.3611	0.00023887	0.02301
i6_LQ_Ah_c639/f1p0/6554	79.6211	1.04786	6.2476	0.00024071	0.023158
i3_LQ_Ah_c37659/f1p0/3165	1.32452	97.1594	-6.1968	0.0002415	0.023206
i2_HQ_Ah_c41291/f2p1/2137	0	220.106	#NAME?	0.00024237	0.023241
i3_LQ_Ah_c36435/f1p4/3199	25.3374	3052.61	-6.9126	0.00024245	0.023241
i2_LQ_Ah_c72424/f1p6/2353	1.24067	75.0293	-5.9183	0.00024524	0.02348
i4_LQ_Ah_c8791/f1p0/5035	62.3095	0	Inf	0.00024719	0.023638
i2_LQ_Ah_c3443/f1p0/2132	0	94.4497	#NAME?	0.00024781	0.023669
i2_LQ_Ah_c14644/f1p0/2035	5.73807	170.191	-4.8904	0.00024874	0.023671
i2_LQ_Ah_c74200/f1p0/2857	0	86.6787	#NAME?	0.00024857	0.023671
i4_LQ_Ah_c7487/f1p3/4977	2.44658	173.205	-6.1456	0.00024839	0.023671
i2_HQ_Ah_c6278/f4p1/2279	563.706	47.0929	3.5814	0.00025107	0.023865
i2_LQ_Ah_c34666/f1p1/2287	23.8223	364.697	-3.9363	0.00025294	0.024013
i2_LQ_Ah_c13755/f1p0/2565	1.87498	84.8886	-5.5006	0.00025439	0.024093
i4_LQ_Ah_c6717/f1p0/4476	0.441506	61.5982	-7.1243	0.00025435	0.024093
i2_HQ_Ah_c32715/f5p4/2813	0	118.967	#NAME?	0.00025767	0.024372
i2_LQ_Ah_c78373/f1p1/2555	7.99118	201.976	-4.6596	0.00025795	0.024372
i9_LQ_Ah_c15/f1p0/9291	329.88	4.22336	6.2874	0.00026118	0.024647
i2_LQ_Ah_c35942/f1p0/2129	1.04854	248.022	-7.8859	0.0002635	0.024838
i2_LQ_Ah_c77626/f1p0/2334	3.45701	124.072	-5.1655	0.00026779	0.025151
i3_HQ_Ah_c10551/f2p0/3978	49.115	575.339	-3.5502	0.0002672	0.025151
i3_LQ_Ah_c24462/f1p3/3111	0	208.781	#NAME?	0.00026769	0.025151
i3_LQ_Ah_c5501/f1p1/3271	3.32825	175.59	-5.7213	0.00027183	0.025501
i3_HQ_Ah_c17852/f2p2/3330	5.29807	185.415	-5.1291	0.00027624	0.025884
i1_LQ_Ah_c35764/f1p1/1449	4.36864	158.267	-5.179	0.00027728	0.02595
i4_LQ_Ah_c9182/f1p4/4396	0	111.462	#NAME?	0.00027881	0.026063
i3_LQ_Ah_c36986/f1p0/3617	1.04854	1096.35	-10.03	0.00027924	0.026072
i1_LQ_Ah_c58501/f1p0/1559	44.7252	820.572	-4.1975	0.0002801	0.026121
i4_LQ_Ah_c3489/f1p14/4515	38.953	0	Inf	0.00028203	0.026271
i2_HQ_Ah_c119649/f5p2/2093	284.818	1.11931	7.9913	0.0002855	0.026562
i2_LQ_Ah_c34152/f1p1/2707	27.2947	327.907	-3.5866	0.00028676	0.026587
i3_LQ_Ah_c40249/f1p0/3028	0.349512	126.937	-8.5046	0.00028677	0.026587
i5_LQ_Ah_c9823/f1p0/5405	71.6072	0	Inf	0.00028635	0.026587
i3_LQ_Ah_c25682/f1p0/3672	4.71681	162.562	-5.107	0.00028954	0.026812
i3_HQ_Ah_c28144/f5p0/3436	1.04854	1326.59	-10.305	0.00029042	0.026862
i1_LQ_Ah_c41070/f1p6/1694	619.738	64.8792	3.2558	0.00029098	0.026883
i1_LQ_Ah_c13922/f1p0/1983	64.532	0	Inf	0.00029189	0.026904
i4_LQ_Ah_c12442/f1p2/4045	0.441506	60.1587	-7.0902	0.00029177	0.026904
i2_LQ_Ah_c3696/f1p3/2383	38.2445	0	Inf	0.00029246	0.026915
i3_LQ_Ah_c34430/f1p0/3382	0	195.421	#NAME?	0.00029269	0.026915
i2_LQ_Ah_c92663/f1p1/2177	75.0142	697.772	-3.2175	0.0002946	0.027059
i2_HQ_Ah_c9870/f2p2/2588	0	87.9193	#NAME?	0.00029605	0.027161
i1_LQ_Ah_c49641/f1p0/1479	1749.07	257.489	2.764	0.00029655	0.027175
i0_LQ_Ah_c8845/f1p0/808	0.662258	70.3559	-6.7311	0.00029808	0.027281
i4_LQ_Ah_c11244/f1p1/4661	20.3681	340.748	-4.0643	0.00029839	0.027281
i5_LQ_Ah_c9611/f1p3/5322	0	288.457	#NAME?	0.00029879	0.027285
i0_LQ_Ah_c4451/f1p0/774	1.49004	85.3817	-5.8405	0.00029974	0.027341
i2_LQ_Ah_c47035/f5p4/2869	0	333.385	#NAME?	0.00030067	0.027394
i9_LQ_Ah_c182/f1p0/9406	0	84.0456	#NAME?	0.00030126	0.027416
i2_LQ_Ah_c94217/f1p0/2534	0	114.664	#NAME?	0.00030269	0.027514
i2_LQ_Ah_c52401/f1p1/2772	0	68.8333	#NAME?	0.00030459	0.027592
i2_LQ_Ah_c94908/f1p3/2490	0.441506	184.987	-8.7108	0.0003045	0.027592
i5_LQ_Ah_c7527/f1p0/5162	57.5418	0	Inf	0.00030455	0.027592
i2_HQ_Ah_c49591/f2p3/2135	0.413556	650.511	-10.619	0.00030535	0.027608
i2_LQ_Ah_c70318/f1p10/2668	0.634308	177.052	-8.1248	0.00030556	0.027608
i3_LQ_Ah_c27446/f1p44/3189	30.0796	437.439	-3.8622	0.00030581	0.027608
i2_LQ_Ah_c58798/f1p1/2121	254.417	12.7093	4.3232	0.00030637	0.027627
i2_LQ_Ah_c78325/f1p0/2907	0	38.3122	#NAME?	0.0003075	0.027665
i2_LQ_Ah_c95551/f1p1/2197	0.220753	288.664	-10.353	0.00030734	0.027665
i2_LQ_Ah_c25659/f1p2/2682	0.349512	51.8022	-7.2115	0.00030818	0.027695
i2_LQ_Ah_c72318/f1p0/2842	0.827111	196.675	-7.8935	0.00030979	0.027809
i1_LQ_Ah_c5730/f1p0/1951	0.827111	170.032	-7.6835	0.00031128	0.027888
i4_LQ_Ah_c5537/f1p10/4703	23.2848	364.711	-3.9693	0.00031139	0.027888
i1_LQ_Ah_c39616/f1p0/1841	0.662258	71.0334	-6.745	0.00031305	0.028006
i2_LQ_Ah_c109953/f1p0/2572	334.502	2448.21	-2.8716	0.00031423	0.028047
i2_LQ_Ah_c76748/f1p0/2298	0.662258	68.2757	-6.6878	0.00031411	0.028047
i1_HQ_Ah_c17966/f2p0/1152	2428.08	27.6968	6.454	0.00031666	0.028224
i3_LQ_Ah_c15138/f1p1/3062	0.699023	446.198	-9.3181	0.00031692	0.028224
i1_LQ_Ah_c39793/f1p5/1650	0	57.1568	#NAME?	0.00031841	0.028325
i3_HQ_Ah_c29093/f3p0/3031	139.197	1147.64	-3.0435	0.00031892	0.028339
i2_LQ_Ah_c76745/f1p19/2186	946.657	127.18	2.896	0.00031953	0.028361
i3_LQ_Ah_c7318/f1p0/3243	0	125.822	#NAME?	0.00032088	0.028449
i3_LQ_Ah_c21745/f1p0/3779	0	38.7495	#NAME?	0.00032139	0.028462
i2_LQ_Ah_c74382/f1p27/2599	0	37.7084	#NAME?	0.00032183	0.028469
i1_LQ_Ah_c21169/f1p4/1577	307.968	0	Inf	0.00032377	0.028586
i2_HQ_Ah_c120619/f17p6/2731	190.538	1178.39	-2.6287	0.00032388	0.028586
i2_LQ_Ah_c50553/f1p0/2258	0	121.576	#NAME?	0.00032709	0.028837
i4_LQ_Ah_c12541/f1p0/4048	0	256.535	#NAME?	0.00032913	0.028985
i3_LQ_Ah_c36270/f1p0/3950	0	121.075	#NAME?	0.00032956	0.028991
i2_LQ_Ah_c56786/f1p1/2424	0.699023	160.345	-7.8416	0.00033204	0.029159
i3_LQ_Ah_c38009/f1p0/3501	33.3352	469.849	-3.8171	0.00033222	0.029159
i2_LQ_Ah_c89532/f1p2/2601	0	105.424	#NAME?	0.00033284	0.029182
i3_LQ_Ah_c23098/f1p1/3556	179.932	7.69225	4.5479	0.00033329	0.029189
i1_LQ_Ah_c39514/f1p0/1966	3.0155	130.901	-5.4399	0.00033857	0.029618
i4_LQ_Ah_c9886/f1p0/5007	0	39.2667	#NAME?	0.00034282	0.029957
i2_LQ_Ah_c78026/f1p0/2362	0.220753	99.7277	-8.8194	0.00034563	0.030169
i1_LQ_Ah_c52017/f1p1/1834	2.95213	373.041	-6.9814	0.00035052	0.030563
i2_HQ_Ah_c52809/f2p0/2141	12.1267	234.094	-4.2708	0.00035169	0.030631
i1_LQ_Ah_c45340/f1p0/1117	1.14053	76.1643	-6.0613	0.00035271	0.030686
i3_LQ_Ah_c12592/f1p1/3776	1.93969	150.655	-6.2793	0.00035366	0.030734
i2_LQ_Ah_c128173/f1p0/2018	2.48133	90.9953	-5.1966	0.00035575	0.030882
i1_LQ_Ah_c5330/f1p1/1972	301.275	22.4802	3.7444	0.00036056	0.031266
i3_LQ_Ah_c25254/f1p0/3079	34.4585	0	Inf	0.00036191	0.031348
i2_LQ_Ah_c109802/f1p2/2686	2.64903	123.256	-5.54	0.00036358	0.031458
i3_LQ_Ah_c19057/f1p0/3842	753.419	48.9477	3.9441	0.00036578	0.031614
i4_HQ_Ah_c1188/f4p0/4953	2.42828	138.505	-5.8339	0.00036618	0.031615
i2_LQ_Ah_c78376/f1p0/2460	0	39.1693	#NAME?	0.00036745	0.031689
i2_LQ_Ah_c95270/f1p2/2152	1.81093	333.679	-7.5256	0.00037043	0.031912
i2_LQ_Ah_c69178/f1p2/2489	0	164.097	#NAME?	0.000374	0.032184
i2_LQ_Ah_c75991/f1p5/2754	57.2065	0	Inf	0.00037446	0.032188
i3_LQ_Ah_c4711/f1p1/3275	1052.83	53.0479	4.3108	0.00037606	0.032291
i1_LQ_Ah_c6594/f1p11/1436	0.441506	168.504	-8.5761	0.00037709	0.032344
i5_LQ_Ah_c12862/f1p0/5067	3.44887	124.236	-5.1708	0.0003788	0.032455
i2_LQ_Ah_c24128/f1p0/2133	1.04854	191.759	-7.5148	0.00038262	0.032747
i1_HQ_Ah_c36129/f2p1/1361	524.818	51.5117	3.3488	0.000386	0.033001
i2_LQ_Ah_c10215/f4p2/2621	3.34806	812.742	-7.9233	0.0003905	0.03335
i2_HQ_Ah_c123300/f4p0/2511	60.2664	0.705667	6.4162	0.00039357	0.033575
i1_LQ_Ah_c10833/f1p1/1710	151.423	5.38219	4.8142	0.00039416	0.033589
i5_LQ_Ah_c9361/f1p0/5975	2.73004	99.5281	-5.1881	0.00039495	0.033621
i9_LQ_Ah_c26/f1p0/9662	316.759	20.6837	3.9368	0.00039573	0.033651
i2_LQ_Ah_c23078/f2p2/2474	202.69	8.30264	4.6096	0.00039726	0.033745
i2_LQ_Ah_c13378/f1p0/2133	3.14561	460.01	-7.1922	0.00039894	0.033851
i2_LQ_Ah_c109364/f1p6/2991	0	134.832	#NAME?	0.00040007	0.033911
i2_LQ_Ah_c76818/f1p3/2776	0	314.556	#NAME?	0.00040059	0.033918
i3_LQ_Ah_c20954/f1p0/3148	4636.43	739.713	2.648	0.00040117	0.033931
i1_LQ_Ah_c36000/f1p0/1795	6.81321	435.042	-5.9967	0.00040366	0.034105
i2_HQ_Ah_c4762/f2p3/2124	35.8223	0	Inf	0.00040663	0.034319
i0_HQ_Ah_c1250/f4p0/689	129.143	5.45465	4.5653	0.00040834	0.034427
i2_LQ_Ah_c9767/f1p6/2780	34.1594	0	Inf	0.00040877	0.034427
i2_LQ_Ah_c36869/f1p78/2141	813.81	122.658	2.7301	0.00040964	0.034464
i7_HQ_Ah_c84/f2p0/7211	0	1109.74	#NAME?	0.00041232	0.034652
i2_LQ_Ah_c19620/f1p0/2370	15.093	235.951	-3.9665	0.00041421	0.034774
i1_HQ_Ah_c46856/f2p1/1181	0.827111	175.63	-7.7302	0.00041831	0.035081
i2_LQ_Ah_c24323/f1p0/2902	0.413556	124.922	-8.2387	0.00041909	0.035109
i1_LQ_Ah_c20722/f1p0/1629	46.1668	0.261965	7.4613	0.00042114	0.035243
i2_LQ_Ah_c69944/f1p1/2987	5.71012	147.323	-4.6893	0.00042222	0.035296
i2_LQ_Ah_c38204/f1p2/2966	0.827111	58.4972	-6.1441	0.0004245	0.035412
i2_LQ_Ah_c41960/f1p3/2742	0.827111	102.399	-6.9519	0.00042413	0.035412
i2_LQ_Ah_c91538/f1p5/2211	594.538	60.9575	3.2859	0.00042652	0.035543
i3_LQ_Ah_c10719/f1p0/3519	19.1642	321.859	-4.0699	0.00042776	0.035608
i5_LQ_Ah_c10161/f1p19/5951	3.76161	688.378	-7.5157	0.0004282	0.035608
i2_LQ_Ah_c55044/f1p1/2269	1.98678	102.619	-5.6907	0.00043091	0.035758
i3_LQ_Ah_c26884/f1p2/3138	0.220753	61.3175	-8.1177	0.00043052	0.035758
i3_HQ_Ah_c13500/f3p1/3357	90.2496	790.91	-3.1315	0.0004327	0.035869
i1_LQ_Ah_c60780/f1p1/1004	3192.79	488.387	2.7087	0.00043347	0.035895
i0_HQ_Ah_c1420/f3p0/798	227.397	0.523929	8.7616	0.00043437	0.035932
i5_LQ_Ah_c2663/f1p0/5178	2.03168	84.4652	-5.3776	0.00044188	0.036515
i2_HQ_Ah_c5137/f2p6/2472	0.662258	97.8365	-7.2068	0.000446	0.036818
i0_LQ_Ah_c2769/f1p1/608	0	82.3134	#NAME?	0.00044788	0.036934
i3_LQ_Ah_c33759/f1p11/3932	134.189	5.59653	4.5836	0.0004547	0.037458
i2_HQ_Ah_c121985/f5p2/2099	83.9185	710.18	-3.0811	0.0004561	0.037534
i3_LQ_Ah_c18035/f1p0/3939	910.982	111	3.0369	0.00045698	0.037567
i4_LQ_Ah_c12614/f1p1/4042	0	33.6423	#NAME?	0.00045803	0.037614
i4_LQ_Ah_c9911/f1p0/4542	103.516	3.35792	4.9461	0.00045926	0.037676
i1_LQ_Ah_c38159/f1p5/1447	8.82928	221.046	-4.6459	0.00046163	0.037792
i2_HQ_Ah_c106739/f6p0/2642	30.801	1274.25	-5.3705	0.0004613	0.037792
i3_LQ_Ah_c18279/f1p0/3094	0.220753	96.3317	-8.7694	0.00046236	0.037813
i0_LQ_Ah_c4861/f1p0/904	140.723	0.635067	7.7917	0.00046506	0.037955
i3_LQ_Ah_c15571/f1p1/3044	2.50928	365.7	-7.1872	0.00046476	0.037955
i3_LQ_Ah_c29495/f1p0/3013	1.90293	384.707	-7.6594	0.00047048	0.038358
i3_LQ_Ah_c22794/f1p0/3373	9.67619	230.056	-4.5714	0.00047288	0.038435
i4_LQ_Ah_c2362/f1p0/4980	347.092	0	Inf	0.00047289	0.038435
i5_LQ_Ah_c11402/f1p5/5524	51.0196	0.705667	6.1759	0.00047215	0.038435
i2_LQ_Ah_c6308/f1p1/2293	0.883011	74.6624	-6.4018	0.00047541	0.038533
i2_LQ_Ah_c75074/f1p6/2987	24.3836	412.474	-4.0803	0.00047556	0.038533
i4_LQ_Ah_c2293/f1p0/4092	0	137.982	#NAME?	0.00047552	0.038533
i2_LQ_Ah_c90019/f1p1/2184	3.51291	691.173	-7.6202	0.00047654	0.038572
i4_LQ_Ah_c8707/f1p0/4188	0.441506	73.7866	-7.3848	0.00047701	0.038572
i1_LQ_Ah_c4392/f1p1/1968	1.87498	455.416	-7.9242	0.00047811	0.038622
i3_LQ_Ah_c5738/f1p0/3294	18.6551	290.058	-3.9587	0.000481	0.038775
i4_LQ_Ah_c4464/f1p0/4172	0.413556	93.3468	-7.8184	0.00048052	0.038775
i2_LQ_Ah_c56654/f1p1/2580	0	128.909	#NAME?	0.00048688	0.03921
i3_LQ_Ah_c34175/f1p8/3051	0.855061	65.271	-6.2543	0.00049412	0.039752
i2_LQ_Ah_c15564/f1p2/2059	3.93595	881.066	-7.8064	0.00049486	0.039771
i3_LQ_Ah_c22035/f1p0/3094	1.36128	104.608	-6.2639	0.00049692	0.039897
i5_LQ_Ah_c10747/f1p0/5389	0.220753	97.983	-8.794	0.00049771	0.039919
i3_LQ_Ah_c13620/f1p0/3908	3.86309	239.605	-5.9548	0.00050164	0.040194
i3_LQ_Ah_c38444/f1p2/3817	138.387	5.64534	4.6155	0.00050679	0.040565
i1_LQ_Ah_c24527/f1p7/1547	35.2832	0	Inf	0.00051056	0.04062
i1_LQ_Ah_c37117/f1p1/1639	0	61.93	#NAME?	0.0005114	0.04062
i2_LQ_Ah_c26942/f1p5/2544	0.662258	295.711	-8.8026	0.0005091	0.04062
i2_LQ_Ah_c38137/f1p0/2893	180.993	7.28739	4.6344	0.00051103	0.04062
i2_LQ_Ah_c54286/f1p0/2616	1.14053	322.322	-8.1427	0.00051119	0.04062
i2_LQ_Ah_c70023/f1p3/2641	166.55	7.23723	4.5244	0.00051092	0.04062
i2_LQ_Ah_c72754/f1p2/2782	3.67843	117.955	-5.003	0.00050997	0.04062
i6_LQ_Ah_c1401/f1p0/6991	0.349512	100.453	-8.167	0.00051158	0.04062
i2_LQ_Ah_c9069/f1p4/2651	304.258	1936.36	-2.67	0.0005143	0.040795
i1_HQ_Ah_c12154/f2p49/1708	1286.13	186.44	2.7863	0.00051531	0.040834
i2_HQ_Ah_c92694/f2p4/3024	1.51732	85.9605	-5.8241	0.00051605	0.040851
i2_LQ_Ah_c12215/f1p2/2911	62.1525	0	Inf	0.00051755	0.04093
i3_LQ_Ah_c5271/f1p0/3849	0	50.0983	#NAME?	0.00051848	0.040962
i2_LQ_Ah_c3393/f1p0/2142	1272.15	14.6621	6.439	0.00051969	0.040976
i2_LQ_Ah_c91690/f1p0/2651	16.9411	625.406	-5.2062	0.00051969	0.040976
i2_LQ_Ah_c21942/f1p3/2444	0	48.3127	#NAME?	0.00052115	0.04105
i2_LQ_Ah_c56177/f1p1/2422	0	64.608	#NAME?	0.00052236	0.041068
i3_LQ_Ah_c23912/f1p0/3846	0	90.6955	#NAME?	0.00052242	0.041068
i2_LQ_Ah_c56405/f1p0/2890	2.09573	299.549	-7.1592	0.00052365	0.041083
i3_LQ_Ah_c11518/f1p0/3937	34.8356	0	Inf	0.00052332	0.041083
i2_LQ_Ah_c41287/f1p0/2314	557.937	65.2523	3.096	0.00052716	0.041295
i5_LQ_Ah_c10121/f1p2/5361	1.54527	403.471	-8.0285	0.00052739	0.041295
i2_LQ_Ah_c23701/f1p3/2971	88.1033	2.2881	5.267	0.00053022	0.041453
i3_HQ_Ah_c37792/f2p0/3507	6.00306	622.414	-6.696	0.00053046	0.041453
i2_HQ_Ah_c69852/f2p4/2105	6.99023	873.384	-6.9651	0.00053205	0.041495
i2_LQ_Ah_c4805/f1p2/2450	0	110.279	#NAME?	0.00053174	0.041495
i6_LQ_Ah_c792/f1p2/6380	1.71079	504.201	-8.2032	0.00053534	0.041711
i3_LQ_Ah_c15619/f1p0/3042	0	58.2241	#NAME?	0.00053791	0.041857
i6_LQ_Ah_c1961/f1p1/6141	0	105.119	#NAME?	0.00053827	0.041857
i0_LQ_Ah_c11269/f1p0/959	0	297.774	#NAME?	0.00054064	0.041981
i2_LQ_Ah_c110462/f1p0/2255	0	34.3147	#NAME?	0.00054094	0.041981
i1_LQ_Ah_c39121/f1p1/1553	7.89171	812.467	-6.6858	0.00054405	0.042182
i4_HQ_Ah_c1811/f2p1/4689	8.92992	927.828	-6.6991	0.00054552	0.042254
i7_LQ_Ah_c185/f1p0/7306	0.349512	124.116	-8.4721	0.00054764	0.042377
i2_HQ_Ah_c8030/f7p2/2947	112.108	0	Inf	0.00055139	0.042625
i6_LQ_Ah_c3499/f1p0/6019	34.9432	0	Inf	0.00055406	0.04279
i1_HQ_Ah_c7811/f2p4/1267	5823.75	932.017	2.6435	0.00055648	0.042899
i2_LQ_Ah_c24488/f1p0/2776	1.54527	690.262	-8.8031	0.0005571	0.042899
i4_LQ_Ah_c9489/f1p0/4691	12.9485	245.397	-4.2443	0.0005566	0.042899
i3_HQ_Ah_c13921/f2p0/3426	0	32.6885	#NAME?	0.00056	0.04308
i1_LQ_Ah_c13177/f2p0/1937	15.3652	261.398	-4.0885	0.00056119	0.04313
i5_LQ_Ah_c2287/f1p0/5174	31.9552	0	Inf	0.0005643	0.043326
i1_LQ_Ah_c25217/f1p2/1586	0	32.0908	#NAME?	0.00056508	0.043344
i2_LQ_Ah_c52658/f1p2/2871	1.24067	157.735	-6.9902	0.00056582	0.043359
i1_HQ_Ah_c12661/f2p0/1913	1081.96	31.6104	5.0971	0.00056791	0.043477
i2_HQ_Ah_c5123/f3p0/2447	2215.22	44.3132	5.6436	0.00056951	0.043557
i2_LQ_Ah_c54520/f1p2/2853	357.751	28.7125	3.6392	0.00057093	0.043624
i2_HQ_Ah_c41201/f3p0/2618	75.6165	2.117	5.1586	0.00057292	0.043692
i2_LQ_Ah_c7386/f1p1/2154	0	185.885	#NAME?	0.00057261	0.043692
i5_HQ_Ah_c13592/f35p0/5953	84.5818	734.349	-3.118	0.00057432	0.043756
i3_LQ_Ah_c35590/f1p16/3087	9.4526	232.556	-4.6207	0.00057708	0.043924
i2_HQ_Ah_c69406/f2p0/2368	1569.92	263.63	2.5741	0.00057805	0.043956
i4_HQ_Ah_c14165/f6p0/4139	248.559	1499.1	-2.5924	0.00057931	0.044009
i2_LQ_Ah_c5425/f1p2/2421	0	45.8053	#NAME?	0.00058402	0.044312
i4_LQ_Ah_c8526/f1p0/4536	2.86979	118.789	-5.3713	0.00058442	0.044312
i3_HQ_Ah_c9630/f2p0/3357	1.24067	159.522	-7.0065	0.00058629	0.044327
i3_LQ_Ah_c4994/f1p1/3868	57.865	0	Inf	0.00058589	0.044327
i7_LQ_Ah_c626/f1p0/7254	0	31.8393	#NAME?	0.00058557	0.044327
i2_LQ_Ah_c70549/f1p0/2741	0	98.6754	#NAME?	0.00058953	0.044504
i3_LQ_Ah_c20829/f1p0/3611	0.827111	100.475	-6.9245	0.00058976	0.044504
i2_LQ_Ah_c51261/f1p8/2219	1690.52	237.035	2.8343	0.00059211	0.044596
i4_HQ_Ah_c1794/f2p0/5060	0.441506	53.1642	-6.9119	0.0005917	0.044596
i3_LQ_Ah_c7537/f1p2/3958	169.928	7.54868	4.4926	0.00059733	0.044946
i2_HQ_Ah_c3742/f3p1/2379	4.56959	565.639	-6.9517	0.00059921	0.044986
i2_LQ_Ah_c91992/f1p0/2810	4.29227	107.391	-4.645	0.00059878	0.044986
i6_LQ_Ah_c1645/f1p0/6125	60.2299	1.09904	5.7762	0.00059957	0.044986
i3_LQ_Ah_c36797/f1p0/3556	92.5908	645.118	-2.8006	0.00060089	0.045043
i3_LQ_Ah_c10467/f1p0/3495	0.349512	339.16	-9.9224	0.00060193	0.045078
i11_LQ_Ah_c44/f1p0/11397	0	72.2165	#NAME?	0.00060435	0.045123
i2_LQ_Ah_c27198/f1p0/2360	341.024	30.9305	3.4628	0.00060482	0.045123
i2_LQ_Ah_c62942/f1p1/2028	0	52.6426	#NAME?	0.00060422	0.045123
i2_LQ_Ah_c70785/f1p0/2808	0	33.4498	#NAME?	0.00060452	0.045123
i1_HQ_Ah_c32342/f2p0/1480	233.317	7.95523	4.8742	0.00060726	0.045263
i4_LQ_Ah_c12590/f1p2/4023	0	345.381	#NAME?	0.00060972	0.045404
i2_LQ_Ah_c93131/f1p1/2619	107.431	4.28501	4.648	0.00061091	0.045449
i3_LQ_Ah_c19558/f1p0/3928	1.65422	245.521	-7.2135	0.00061269	0.045539
i1_LQ_Ah_c36182/f1p1/1783	7.65048	948.502	-6.954	0.00061734	0.045816
i3_LQ_Ah_c18527/f1p0/3972	1.11258	164.395	-7.2071	0.00061758	0.045816
i2_HQ_Ah_c69198/f2p0/2228	0.413556	43.7076	-6.7237	0.00061862	0.04585
i10_LQ_Ah_c12/f1p0/10913	1.26862	163.183	-7.0071	0.00062423	0.046223
i8_LQ_Ah_c400/f1p0/8066	395.29	40.1408	3.2998	0.00062625	0.046329
i2_LQ_Ah_c5219/f1p0/2568	0	389.668	#NAME?	0.0006293	0.046511
i4_LQ_Ah_c6426/f1p0/5034	0.441506	587.095	-10.377	0.00063549	0.046925
i2_LQ_Ah_c92438/f1p2/2850	0	43.2659	#NAME?	0.00063879	0.047125
i5_LQ_Ah_c10875/f1p1/5598	2.06778	249.861	-6.9169	0.0006442	0.047479
i2_HQ_Ah_c2256/f2p2/2581	25.357	427.667	-4.076	0.0006478	0.0477
i4_HQ_Ah_c13958/f18p0/4285	26.104	865.341	-5.0509	0.00064951	0.047782
i3_HQ_Ah_c2215/f8p2/3325	3.16407	538.382	-7.4107	0.00065553	0.04818
i1_HQ_Ah_c6300/f2p2/1577	3.08022	93.1416	-4.9183	0.00065774	0.048216
i2_HQ_Ah_c120996/f6p1/2811	48.5148	0	Inf	0.00065785	0.048216
i2_LQ_Ah_c76799/f1p0/2387	30.2855	0	Inf	0.00065684	0.048216
i2_LQ_Ah_c62971/f1p0/2036	0	65.0082	#NAME?	0.00066165	0.048449
i1_HQ_Ah_c8350/f3p0/1820	936.216	112.169	3.0612	0.00067464	0.049355
i1_LQ_Ah_c8404/f1p0/1206	248.704	13.3084	4.224	0.00067546	0.049369
i3_LQ_Ah_c11734/f1p0/3189	2.21634	283.963	-7.0014	0.00067761	0.049435
i3_LQ_Ah_c33761/f1p0/3484	7.47262	264.936	-5.1479	0.00067748	0.049435
i2_LQ_Ah_c52672/f2p0/2755	0	52.266	#NAME?	0.00068053	0.049494
i3_LQ_Ah_c19673/f1p1/3593	0	47.9872	#NAME?	0.00067931	0.049494
i3_LQ_Ah_c42129/f1p0/3689	0	346.65	#NAME?	0.0006809	0.049494
i3_LQ_Ah_c6935/f1p0/3181	0	75.7571	#NAME?	0.00068093	0.049494
i1_HQ_Ah_c5607/f3p0/1450	0	69.7776	#NAME?	0.00068265	0.049529
i3_LQ_Ah_c36763/f1p102/3079	37.1853	336.661	-3.1785	0.00068264	0.049529
i4_LQ_Ah_c10115/f1p2/4208	0	32.3997	#NAME?	0.00068387	0.049571
i5_LQ_Ah_c9413/f1p0/5424	3.87124	105.505	-4.7684	0.00068563	0.049653
i1_LQ_Ah_c40807/f1p0/1161	336.839	4.44547	6.2436	0.00068768	0.049756

## Sheet: AhWs_vs_AhCs
Gene_id	AhWs mean expression	AhCs mean expression	log2FoldChange	pval	padj
i1_HQ_Ah_c6517/f5p1/1596	3527.56	0	Inf	2.6558e-25	2.071e-20
i1_HQ_Ah_c11981/f2p8/1756	2933.85	0.204137	13.811	1.9113e-23	7.4524e-19
i2_HQ_Ah_c85047/f16p7/2452	0.841348	2501.83	-11.538	1.4304e-22	3.718e-18
i6_LQ_Ah_c2938/f1p19/6348	1826.84	0	Inf	4.0611e-22	7.9172e-18
i2_HQ_Ah_c39190/f3p0/2827	0	1517.74	#NAME?	1.3688e-21	2.1349e-17
i3_HQ_Ah_c12639/f2p3/3099	0	1381.88	#NAME?	5.8347e-21	7.5832e-17
i2_LQ_Ah_c53568/f1p0/2929	0	1301.37	#NAME?	1.7864e-20	1.9901e-16
i3_LQ_Ah_c37261/f1p0/3728	2.08614	2250.87	-10.075	2.8459e-20	2.7741e-16
i2_HQ_Ah_c119270/f41p0/2185	2.52404	1852.4	-9.5194	4.9576e-19	4.2956e-15
i0_HQ_Ah_c16175/f3p0/694	2.76292	1675.26	-9.244	1.7259e-18	1.3322e-14
i2_HQ_Ah_c65416/f16p2/2400	0	1002.44	#NAME?	1.8792e-18	1.3322e-14
i0_LQ_Ah_c7223/f1p0/849	0	963.657	#NAME?	3.2108e-18	2.0865e-14
i2_HQ_Ah_c12256/f3p2/2468	0	923.485	#NAME?	5.7166e-18	3.4291e-14
i2_LQ_Ah_c44795/f1p1/2632	0	862.371	#NAME?	2.3582e-17	1.3135e-13
i2_HQ_Ah_c108832/f2p5/2449	0.659547	962.178	-10.511	1.2216e-16	6.3509e-13
i3_LQ_Ah_c19474/f1p140/3410	1.84927	1208.09	-9.3516	1.7774e-16	8.6629e-13
i5_LQ_Ah_c14747/f1p0/5014	0	683.643	#NAME?	8.6931e-16	3.9876e-12
i2_HQ_Ah_c119808/f14p0/2368	4.81322	1334	-8.1145	1.7218e-15	7.4594e-12
i1_HQ_Ah_c49215/f2p0/1496	13.2759	2528.86	-7.5735	4.2237e-15	1.7335e-11
i2_HQ_Ah_c106925/f4p1/2572	0	600.181	#NAME?	4.908e-15	1.9136e-11
i4_LQ_Ah_c9525/f1p0/4131	0	578.325	#NAME?	8.6534e-15	3.2133e-11
i2_HQ_Ah_c26808/f2p2/2190	0	549.537	#NAME?	2.9682e-14	1.0521e-10
i1_LQ_Ah_c35785/f1p3/1697	0	607.861	#NAME?	4.4464e-14	1.5075e-10
i1_LQ_Ah_c22620/f1p6/1843	842.806	0.721938	10.189	5.4137e-14	1.7588e-10
i1_LQ_Ah_c39027/f1p3/1971	0.329773	592.109	-10.81	5.6385e-14	1.7588e-10
i2_HQ_Ah_c7876/f2p4/2272	0.82412	994.316	-10.237	6.2905e-14	1.8867e-10
i2_LQ_Ah_c36982/f1p1/2525	0	514.43	#NAME?	1.0029e-13	2.8965e-10
i2_LQ_Ah_c11333/f1p22/2799	0.274707	556.94	-10.985	1.4275e-13	3.9756e-10
i5_LQ_Ah_c2398/f1p0/5079	4.76217	1024.9	-7.7497	1.6341e-13	4.394e-10
i0_LQ_Ah_c12162/f1p1/830	1000.43	4.41023	7.8256	2.07e-13	5.2071e-10
i1_LQ_Ah_c29201/f1p0/1115	0.420674	563.107	-10.386	2.0237e-13	5.2071e-10
i2_LQ_Ah_c21374/f4p20/2367	653.388	1.17679	9.1169	2.2707e-13	5.5336e-10
i2_HQ_Ah_c7179/f4p1/2539	2.36085	754.893	-8.3208	3.1805e-13	7.5156e-10
i2_LQ_Ah_c10969/f1p3/2403	0	474.527	#NAME?	3.7139e-13	8.518e-10
i3_HQ_Ah_c39565/f2p2/3013	0	475.657	#NAME?	3.845e-13	8.5667e-10
i3_LQ_Ah_c9555/f1p0/3152	1.97864	712.979	-8.4932	4.1871e-13	9.0699e-10
i2_LQ_Ah_c55037/f1p111/2998	0	437.924	#NAME?	6.9052e-13	1.4553e-09
i4_HQ_Ah_c12147/f2p1/4070	0.98932	735.537	-9.5381	7.4442e-13	1.5276e-09
i3_LQ_Ah_c6885/f1p0/4004	0	436.825	#NAME?	8.3603e-13	1.6049e-09
i4_LQ_Ah_c4404/f1p0/4171	460.773	0	Inf	8.4382e-13	1.6049e-09
i6_HQ_Ah_c3385/f2p0/6080	660.811	0.816549	9.6605	8.3363e-13	1.6049e-09
i1_HQ_Ah_c2534/f2p0/1925	0	432.344	#NAME?	1.4566e-12	2.7045e-09
i2_LQ_Ah_c59552/f1p2/2421	0.695381	532.371	-9.5804	1.6081e-12	2.9164e-09
i3_HQ_Ah_c17961/f3p0/3822	1.31909	600.421	-8.8303	1.7277e-12	2.9939e-09
i5_LQ_Ah_c8571/f1p1/5104	0	417.034	#NAME?	1.6957e-12	2.9939e-09
i2_LQ_Ah_c22964/f1p2/2224	4.77877	879.725	-7.5243	2.3694e-12	4.0166e-09
i3_HQ_Ah_c12631/f2p1/3633	10.4389	1327.47	-6.9906	2.4734e-12	4.1038e-09
i3_HQ_Ah_c31821/f4p0/3074	0	829.895	#NAME?	3.1074e-12	5.0482e-09
i2_LQ_Ah_c110267/f1p2/2981	1.92357	635.797	-8.3686	3.2497e-12	5.1444e-09
i2_LQ_Ah_c72850/f1p0/2141	0.549413	486.614	-9.7907	3.2985e-12	5.1444e-09
i2_HQ_Ah_c17411/f5p0/2571	0	1093.33	#NAME?	3.3869e-12	5.1572e-09
i3_HQ_Ah_c33497/f7p1/3406	0	390.154	#NAME?	3.439e-12	5.1572e-09
i5_LQ_Ah_c2300/f1p0/5327	399.673	0	Inf	4.1038e-12	6.0381e-09
i2_HQ_Ah_c22123/f7p2/2384	0	391.745	#NAME?	4.6516e-12	6.7174e-09
i5_HQ_Ah_c1668/f3p0/5076	0	411.661	#NAME?	6.748e-12	9.5675e-09
i3_LQ_Ah_c23574/f1p0/3634	0.98932	1001.06	-9.9828	1.0168e-11	1.4159e-08
i2_LQ_Ah_c94042/f1p3/2958	0.970087	505.589	-9.0256	1.1288e-11	1.5443e-08
i3_HQ_Ah_c41972/f4p0/3140	1.92295	601.418	-8.2889	1.2629e-11	1.698e-08
i3_LQ_Ah_c15806/f1p0/3010	0	358.942	#NAME?	1.2849e-11	1.6982e-08
i2_LQ_Ah_c27738/f1p1/2260	2.01247	554.035	-8.1049	1.407e-11	1.8286e-08
i3_LQ_Ah_c4290/f1p0/3321	1.64887	533.271	-8.3373	1.6356e-11	2.0909e-08
i5_LQ_Ah_c4707/f1p0/5757	36.0047	2191.36	-5.9275	2.0933e-11	2.6328e-08
i0_HQ_Ah_c16128/f5p0/611	4.85106	1447.61	-8.2212	3.0974e-11	3.834e-08
i3_LQ_Ah_c11140/f1p0/3066	346.261	0	Inf	3.4728e-11	4.2315e-08
i2_LQ_Ah_c50530/f1p0/2477	0	425.358	#NAME?	4.1939e-11	4.9553e-08
i3_LQ_Ah_c27069/f1p0/3344	0.274707	379.614	-10.432	4.1312e-11	4.9553e-08
i4_LQ_Ah_c6954/f1p3/4789	1.94017	532.413	-8.1002	4.4817e-11	5.2162e-08
i2_HQ_Ah_c105931/f19p1/2676	0	548.823	#NAME?	4.5628e-11	5.2325e-08
i2_LQ_Ah_c40005/f1p4/2658	6.15092	740.695	-6.9119	5.1103e-11	5.7754e-08
i3_LQ_Ah_c27188/f1p0/3308	0.274707	365.565	-10.378	5.3463e-11	5.9558e-08
i2_HQ_Ah_c105299/f2p1/2852	0	327.721	#NAME?	5.7981e-11	6.3497e-08
i5_HQ_Ah_c2165/f2p1/5247	326.772	0	Inf	5.8627e-11	6.3497e-08
i4_HQ_Ah_c1412/f3p0/4341	5877.01	120.235	5.6112	6.9225e-11	7.3948e-08
i1_LQ_Ah_c34045/f1p24/1767	5.94789	725.445	-6.9303	7.0323e-11	7.4107e-08
i0_LQ_Ah_c3998/f1p0/619	652.398	0.204137	11.642	7.7323e-11	8.0396e-08
i0_HQ_Ah_c1420/f3p0/798	1982.1	39.7539	5.6398	7.8975e-11	8.1034e-08
i2_LQ_Ah_c89668/f1p2/2537	0	309.753	#NAME?	8.1252e-11	8.2249e-08
i3_LQ_Ah_c36120/f1p1/3333	0	311.971	#NAME?	8.2269e-11	8.2249e-08
i2_LQ_Ah_c77532/f1p0/2628	0.934253	428.528	-8.8414	8.5018e-11	8.2873e-08
i3_LQ_Ah_c19800/f1p0/3741	0	3027.18	#NAME?	8.4441e-11	8.2873e-08
i6_LQ_Ah_c390/f7p0/6660	0.82412	1061.89	-10.331	1.5167e-10	1.4602e-07
i5_LQ_Ah_c3431/f1p0/5463	1353.22	17.6136	6.2636	1.5612e-10	1.4791e-07
i5_LQ_Ah_c8779/f1p0/5071	0	297.557	#NAME?	1.5743e-10	1.4791e-07
i2_HQ_Ah_c122167/f2p2/2769	299.305	0	Inf	1.7478e-10	1.6226e-07
i1_LQ_Ah_c52108/f1p0/1485	18.2192	1072.48	-5.8794	2.116e-10	1.9412e-07
i0_LQ_Ah_c9484/f1p0/790	0	288.348	#NAME?	2.1441e-10	1.9441e-07
i1_HQ_Ah_c3151/f3p0/1673	1.83067	440.006	-7.909	2.3781e-10	2.1315e-07
i3_HQ_Ah_c7219/f4p0/3827	25.2474	1346.21	-5.7366	2.4128e-10	2.1381e-07
i3_LQ_Ah_c11367/f1p18/3155	2.08614	458.845	-7.781	3.0007e-10	2.6292e-07
i2_LQ_Ah_c15564/f1p2/2059	5.54644	1899.38	-8.4197	3.0463e-10	2.6395e-07
i3_LQ_Ah_c13657/f1p0/3714	0	285.066	#NAME?	3.2718e-10	2.8037e-07
i4_LQ_Ah_c8386/f1p2/4732	0	349.981	#NAME?	4.142e-10	3.5109e-07
i3_LQ_Ah_c34011/f1p0/3804	3.14913	514.016	-7.3507	4.712e-10	3.951e-07
i3_LQ_Ah_c24199/f1p1/3272	7.89069	675.899	-6.4205	4.9857e-10	4.136e-07
i2_HQ_Ah_c90919/f2p2/2549	0	802.654	#NAME?	5.1946e-10	4.2196e-07
i2_LQ_Ah_c95879/f1p2/2754	0	275.606	#NAME?	5.1903e-10	4.2196e-07
i2_LQ_Ah_c66493/f1p4/2711	8.67635	735.654	-6.4058	6.3065e-10	5.0699e-07
i2_LQ_Ah_c8487/f1p0/2242	378.257	1.08291	8.4483	6.7317e-10	5.3566e-07
i1_LQ_Ah_c48949/f1p2/1852	67.4188	2670.08	-5.3076	7.4597e-10	5.8759e-07
i2_HQ_Ah_c35437/f2p0/2796	264.898	0	Inf	7.6097e-10	5.9341e-07
i5_HQ_Ah_c13300/f2p0/5367	2.52404	433.106	-7.4228	7.913e-10	6.1096e-07
i3_HQ_Ah_c41926/f4p0/3207	0	264.932	#NAME?	8.0258e-10	6.1359e-07
i1_LQ_Ah_c22524/f1p2/1860	0	506.939	#NAME?	8.1443e-10	6.166e-07
i3_LQ_Ah_c33824/f1p0/3680	267.484	0	Inf	9.4508e-10	7.0864e-07
i3_HQ_Ah_c42277/f12p0/3992	5867.13	58.746	6.642	1.0369e-09	7.6837e-07
i3_LQ_Ah_c36466/f1p0/3134	0	627.982	#NAME?	1.0444e-09	7.6837e-07
i2_LQ_Ah_c14301/f1p0/2254	0.549413	322.477	-9.1971	1.0755e-09	7.7658e-07
i2_LQ_Ah_c90449/f1p2/2910	0	252.718	#NAME?	1.0734e-09	7.7658e-07
i2_HQ_Ah_c25885/f2p6/2892	2122.4	0	Inf	1.4091e-09	1.0081e-06
i4_LQ_Ah_c12837/f1p0/4040	511.205	1.22482	8.7052	1.5115e-09	1.0715e-06
i3_LQ_Ah_c36927/f1p1/3912	4.39455	496.184	-6.819	1.615e-09	1.1346e-06
i0_LQ_Ah_c5034/f1p1/500	0.329773	279.353	-9.7264	1.6323e-09	1.1365e-06
i3_HQ_Ah_c43024/f2p0/3353	0.659547	300.42	-8.8313	2.0438e-09	1.3981e-06
i3_LQ_Ah_c11926/f1p0/3218	0.659547	650.283	-9.9454	2.0319e-09	1.3981e-06
i1_HQ_Ah_c23589/f2p0/1936	0	294.252	#NAME?	2.1265e-09	1.442e-06
i2_LQ_Ah_c5209/f1p0/2471	357.657	0.973381	8.5214	2.2516e-09	1.5137e-06
i2_HQ_Ah_c84982/f4p0/2808	63.2684	2170.81	-5.1006	2.3653e-09	1.5765e-06
i3_LQ_Ah_c27062/f1p2/3603	0	289.685	#NAME?	2.5488e-09	1.6844e-06
i3_LQ_Ah_c20441/f1p0/3166	0.549413	1015.98	-10.853	2.6179e-09	1.7155e-06
i5_LQ_Ah_c12128/f1p3/5044	3.62488	464.395	-7.0013	2.6731e-09	1.7371e-06
i3_LQ_Ah_c28240/f1p0/3106	69.8892	2213.16	-4.9849	2.7125e-09	1.7482e-06
i4_LQ_Ah_c3364/f1p0/4666	0	222.233	#NAME?	2.8315e-09	1.8099e-06
i1_LQ_Ah_c25632/f1p2/1974	0.60448	290.871	-8.9105	2.932e-09	1.8353e-06
i2_LQ_Ah_c53825/f1p7/2973	0	550.84	#NAME?	2.9124e-09	1.8353e-06
i2_LQ_Ah_c5850/f1p0/2446	0	224.517	#NAME?	2.9419e-09	1.8353e-06
i4_HQ_Ah_c2070/f2p0/4972	0	220.03	#NAME?	3.001e-09	1.8573e-06
i2_LQ_Ah_c35864/f1p2/2789	0	220.608	#NAME?	3.5213e-09	2.1622e-06
i2_LQ_Ah_c18049/f1p1/2127	3.2951	433.897	-7.0409	3.7004e-09	2.2544e-06
i2_LQ_Ah_c9377/f1p1/2610	2.78353	424.312	-7.2521	4.0351e-09	2.4392e-06
i2_LQ_Ah_c25530/f1p2/2514	7.66642	571.885	-6.221	4.1943e-09	2.516e-06
i4_HQ_Ah_c1631/f2p0/4215	1.37353	368.755	-8.0686	4.6984e-09	2.7968e-06
i4_LQ_Ah_c10798/f1p4/4220	0.970087	568.934	-9.1959	5.0006e-09	2.9542e-06
i4_HQ_Ah_c1736/f2p0/4888	220.554	0	Inf	5.1398e-09	3.0136e-06
i1_HQ_Ah_c2344/f3p0/1767	9.25483	580.1	-5.97	5.4278e-09	3.1587e-06
i1_LQ_Ah_c24072/f1p0/1873	0	206.599	#NAME?	5.6417e-09	3.2588e-06
i2_LQ_Ah_c90059/f1p0/2424	0	400.649	#NAME?	5.7187e-09	3.2791e-06
i1_HQ_Ah_c4234/f2p0/1901	0.659547	279.43	-8.7268	5.9075e-09	3.3471e-06
i1_LQ_Ah_c3926/f1p0/1334	0	258.685	#NAME?	6.0341e-09	3.3471e-06
i2_LQ_Ah_c112550/f1p2/2653	0	205.37	#NAME?	5.9349e-09	3.3471e-06
i2_LQ_Ah_c71799/f1p10/2936	960.013	16.4671	5.8654	6.052e-09	3.3471e-06
i3_HQ_Ah_c9547/f2p3/3267	13.8665	768.976	-5.7933	5.9706e-09	3.3471e-06
i1_HQ_Ah_c24767/f3p5/1516	4.44699	472.015	-6.7299	6.1963e-09	3.379e-06
i4_HQ_Ah_c13316/f26p0/4779	1.64887	387.433	-7.8763	6.1928e-09	3.379e-06
i7_HQ_Ah_c47/f4p0/7545	6.97103	651.17	-6.5455	6.4367e-09	3.4857e-06
i2_LQ_Ah_c17888/f1p1/2348	1.37353	352.487	-8.0035	6.5201e-09	3.5065e-06
i1_LQ_Ah_c34139/f1p0/1996	1.29986	320.251	-7.9447	6.6867e-09	3.5715e-06
i2_LQ_Ah_c89975/f1p5/2333	283.269	0.408275	9.4384	7.1527e-09	3.7944e-06
i2_LQ_Ah_c55869/f1p2/2116	0	739.596	#NAME?	7.8536e-09	4.1381e-06
i2_LQ_Ah_c109677/f1p1/2473	215.041	0	Inf	7.9187e-09	4.1444e-06
i2_LQ_Ah_c17968/f1p5/2820	0	186.977	#NAME?	9.6059e-09	4.9938e-06
i5_LQ_Ah_c6599/f1p3/5248	318.122	1.56905	7.6635	9.8763e-09	5.1004e-06
i2_HQ_Ah_c119952/f4p1/2509	705.386	8.16549	6.4327	1.0024e-08	5.1424e-06
i4_LQ_Ah_c10029/f1p0/4654	11.4385	642.583	-5.8119	1.0429e-08	5.3155e-06
i1_HQ_Ah_c55929/f3p3/1207	0	198.32	#NAME?	1.0688e-08	5.4122e-06
i2_LQ_Ah_c90539/f1p1/2231	0.420674	234.535	-9.1229	1.1598e-08	5.8351e-06
i5_LQ_Ah_c8200/f1p1/5772	1.08022	438.261	-8.6643	1.1842e-08	5.9198e-06
i4_LQ_Ah_c8333/f1p0/4507	0.549413	255.941	-8.8637	1.2283e-08	6.101e-06
i1_LQ_Ah_c4822/f1p0/1476	1.35493	304.359	-7.8114	1.2458e-08	6.1488e-06
i2_HQ_Ah_c100216/f3p1/2041	910.21	19.8533	5.5187	1.4003e-08	6.8675e-06
i2_HQ_Ah_c10381/f7p0/2471	0	1254.57	#NAME?	1.4438e-08	7.0368e-06
i2_LQ_Ah_c25292/f1p3/2579	0	271.728	#NAME?	1.6121e-08	7.7995e-06
i3_LQ_Ah_c6671/f1p1/3237	0	184.487	#NAME?	1.6203e-08	7.7995e-06
i2_LQ_Ah_c56671/f1p0/2637	0	182.873	#NAME?	1.6979e-08	8.1231e-06
i3_HQ_Ah_c42443/f11p0/3057	6.19077	518.337	-6.3876	1.7507e-08	8.3243e-06
i2_LQ_Ah_c42751/f1p1/2817	0	178.471	#NAME?	1.8741e-08	8.8573e-06
i2_LQ_Ah_c41960/f1p3/2742	0	176.948	#NAME?	1.9013e-08	8.9317e-06
i2_LQ_Ah_c24418/f1p0/2305	16.1318	739.335	-5.5183	2.0643e-08	9.6391e-06
i5_LQ_Ah_c7300/f1p0/5544	0	226.353	#NAME?	2.0909e-08	9.7055e-06
i4_LQ_Ah_c11836/f1p0/4598	186.658	0	Inf	2.1935e-08	1.0062e-05
i5_LQ_Ah_c12876/f1p0/5020	483.036	6.16777	6.2912	2.1809e-08	1.0062e-05
i2_LQ_Ah_c21470/f1p5/2334	28.39	1010.85	-5.154	2.5256e-08	1.1517e-05
i1_HQ_Ah_c17554/f6p3/1923	32.6257	977.845	-4.9055	2.6752e-08	1.2129e-05
i2_LQ_Ah_c95840/f1p7/2170	0	168.113	#NAME?	2.7844e-08	1.2551e-05
i4_LQ_Ah_c11910/f1p0/4540	2.36085	321.427	-7.089	2.8059e-08	1.2566e-05
i5_LQ_Ah_c10272/f1p0/5259	0	406.392	#NAME?	2.8199e-08	1.2566e-05
i1_HQ_Ah_c17365/f3p1/1996	2.98256	351.979	-6.8828	3.0457e-08	1.3441e-05
i1_LQ_Ah_c37053/f1p0/1730	0.549413	441.09	-9.649	3.0681e-08	1.3441e-05
i2_LQ_Ah_c54358/f1p10/2971	177.529	0	Inf	3.0668e-08	1.3441e-05
i2_HQ_Ah_c8171/f3p3/2942	0	551.438	#NAME?	3.2559e-08	1.4184e-05
i3_LQ_Ah_c41015/f1p5/3038	1.5195	295.623	-7.604	3.4088e-08	1.4768e-05
i2_LQ_Ah_c11701/f1p3/2472	2.47299	343.505	-7.1179	3.5156e-08	1.5146e-05
i4_LQ_Ah_c9564/f1p0/4896	7.21392	558.167	-6.2738	3.645e-08	1.5618e-05
i4_LQ_Ah_c5273/f1p0/4089	0.82412	244.594	-8.2133	3.8181e-08	1.627e-05
i1_HQ_Ah_c2173/f2p0/1877	3.53197	427.8	-6.9203	4.1421e-08	1.7555e-05
i2_LQ_Ah_c26659/f1p1/2174	0	169.357	#NAME?	4.3277e-08	1.8242e-05
i6_LQ_Ah_c1213/f1p0/6586	579.65	12.9148	5.4881	4.4408e-08	1.8618e-05
i2_HQ_Ah_c127253/f6p1/2209	3.29773	348.426	-6.7232	4.5816e-08	1.9106e-05
i2_LQ_Ah_c51932/f1p0/2329	59.4284	6435.76	-6.7588	4.9129e-08	2.0378e-05
i3_LQ_Ah_c21146/f1p0/3139	0	154.605	#NAME?	5.0207e-08	2.0715e-05
i3_LQ_Ah_c21185/f1p0/3571	0.82412	253.803	-8.2666	5.1186e-08	2.1008e-05
i2_LQ_Ah_c94048/f1p0/2984	0	156.549	#NAME?	5.427e-08	2.2157e-05
i3_LQ_Ah_c35798/f1p2/3704	6.57298	457.015	-6.1196	5.6242e-08	2.2843e-05
i0_LQ_Ah_c10977/f1p1/764	15.654	659.38	-5.3965	6.1729e-08	2.4942e-05
i2_HQ_Ah_c105737/f7p2/2142	20.616	1488.65	-6.1741	6.3824e-08	2.5655e-05
i5_LQ_Ah_c5741/f1p0/5218	0	157.479	#NAME?	6.7533e-08	2.7007e-05
i5_LQ_Ah_c7903/f1p1/5062	0	157.053	#NAME?	7.0489e-08	2.8045e-05
i2_HQ_Ah_c32699/f3p1/2825	1.7756	273.838	-7.2689	7.6091e-08	3.012e-05
i2_LQ_Ah_c112669/f1p2/2172	0	150.785	#NAME?	7.9792e-08	3.1425e-05
i6_LQ_Ah_c2146/f1p0/6825	0	147.539	#NAME?	8.4297e-08	3.3033e-05
i5_HQ_Ah_c11828/f2p0/5187	0	152.879	#NAME?	8.4774e-08	3.3054e-05
i2_LQ_Ah_c127943/f1p1/2022	804.105	5.80608	7.1137	8.9013e-08	3.4534e-05
i2_LQ_Ah_c34224/f1p1/2496	0	410.581	#NAME?	9.274e-08	3.5802e-05
i1_LQ_Ah_c12343/f1p2/1735	0	146.472	#NAME?	9.576e-08	3.6786e-05
i2_LQ_Ah_c26430/f2p7/2871	0	144.076	#NAME?	9.6525e-08	3.6898e-05
i3_LQ_Ah_c25869/f1p0/3641	0.841348	212.697	-7.9819	1.0271e-07	3.9069e-05
i4_LQ_Ah_c6544/f1p4/4319	5.98835	398.962	-6.0579	1.036e-07	3.9219e-05
i2_LQ_Ah_c91690/f1p0/2651	3.40724	357.444	-6.713	1.0615e-07	3.9987e-05
i3_LQ_Ah_c6531/f1p0/3758	39.5319	1083.57	-4.7766	1.1067e-07	4.149e-05
i2_LQ_Ah_c39232/f1p0/2711	0	141.152	#NAME?	1.1391e-07	4.2502e-05
i6_LQ_Ah_c761/f1p0/6321	0	1399.13	#NAME?	1.1829e-07	4.3924e-05
i4_LQ_Ah_c2555/f1p0/4149	304.143	1.6331	7.541	1.217e-07	4.4978e-05
i1_LQ_Ah_c57771/f1p0/1709	771.28	20.1877	5.2557	1.2233e-07	4.4997e-05
i2_HQ_Ah_c120507/f13p4/2382	4.61683	355.61	-6.2672	1.2362e-07	4.526e-05
i2_LQ_Ah_c22622/f1p5/2942	5.62275	392.586	-6.1256	1.2525e-07	4.5639e-05
i2_LQ_Ah_c74623/f1p1/2869	0	145.562	#NAME?	1.3051e-07	4.7334e-05
i2_LQ_Ah_c3326/f1p1/2935	515.209	11.1744	5.5269	1.3303e-07	4.8027e-05
i3_LQ_Ah_c15582/f1p0/3016	0	145.985	#NAME?	1.3374e-07	4.8059e-05
i0_LQ_Ah_c6919/f1p0/800	0	7031.56	#NAME?	1.3568e-07	4.8534e-05
i2_LQ_Ah_c39937/f1p1/2623	1.92157	245.934	-6.9998	1.7147e-07	6.1058e-05
i9_LQ_Ah_c22/f1p0/9713	30.908	1074.66	-5.1198	1.788e-07	6.3377e-05
i5_LQ_Ah_c9259/f1p0/5101	3.49814	307.425	-6.4575	1.9079e-07	6.732e-05
i3_LQ_Ah_c24461/f1p0/3216	136.581	0	Inf	1.9452e-07	6.8328e-05
i3_LQ_Ah_c22497/f1p3/3082	11.6649	524.738	-5.4914	1.9767e-07	6.9123e-05
i2_LQ_Ah_c92269/f1p0/2390	0	127.984	#NAME?	2.0508e-07	7.1395e-05
i2_LQ_Ah_c50652/f1p0/2096	597.796	13.6568	5.452	2.1761e-07	7.5085e-05
i3_LQ_Ah_c26388/f1p0/3277	1.02515	203.227	-7.6311	2.1737e-07	7.5085e-05
i2_LQ_Ah_c50074/f1p145/2871	31.988	1140.6	-5.1561	2.3306e-07	8.0062e-05
i1_LQ_Ah_c23906/f1p1/1659	14.9428	590.798	-5.3051	2.3461e-07	8.0242e-05
i1_HQ_Ah_c1877/f2p2/1683	7.2656	391.27	-5.7509	2.4093e-07	8.1683e-05
i2_LQ_Ah_c45460/f1p1/2050	1.48367	243.083	-7.3561	2.4061e-07	8.1683e-05
i3_LQ_Ah_c21662/f1p0/3800	0	202.969	#NAME?	2.4197e-07	8.1683e-05
i2_LQ_Ah_c109260/f1p0/2110	0.329773	150.256	-8.8317	2.7108e-07	9.1116e-05
i1_HQ_Ah_c14370/f2p0/1152	3.35155	2815.06	-9.7141	2.8486e-07	9.5338e-05
i3_LQ_Ah_c8077/f1p0/4010	1.26202	199.26	-7.3028	3.0605e-07	0.00010199
i2_LQ_Ah_c19419/f1p0/2727	0	2647.66	#NAME?	3.3602e-07	0.0001115
i4_LQ_Ah_c8633/f1p0/4751	260.424	1.42896	7.5098	3.4227e-07	0.00011309
i2_LQ_Ah_c2827/f1p0/2629	0.750447	170.104	-7.8245	3.4872e-07	0.00011474
i3_LQ_Ah_c9009/f1p3/3282	2.89366	283.328	-6.6134	3.5168e-07	0.00011523
i3_HQ_Ah_c10342/f2p0/3395	4.7237	332.739	-6.1383	3.575e-07	0.00011646
i8_LQ_Ah_c23/f1p0/8226	1.50089	381.974	-7.9915	3.5842e-07	0.00011646
i3_LQ_Ah_c36101/f1p0/3775	1.31909	921.824	-9.4488	3.7441e-07	0.00012115
i2_LQ_Ah_c96246/f1p0/2352	0	114.398	#NAME?	3.9389e-07	0.00012652
i3_LQ_Ah_c33768/f1p0/3386	9.9244	640.64	-6.0124	3.9425e-07	0.00012652
i1_HQ_Ah_c1948/f3p0/1445	0.329773	556.425	-10.72	3.981e-07	0.00012723
i3_LQ_Ah_c5981/f1p0/3769	12.9808	546.097	-5.3947	4.0428e-07	0.00012868
i4_LQ_Ah_c5553/f1p0/4645	1178.86	58.7114	4.3276	4.0982e-07	0.00012991
i4_LQ_Ah_c5808/f1p0/4920	25.599	828.89	-5.017	4.1577e-07	0.00013126
i2_LQ_Ah_c24570/f1p0/2660	0.970087	190.903	-7.6205	4.3279e-07	0.00013609
i2_LQ_Ah_c11027/f1p1/2480	181.134	0.721938	7.971	4.4771e-07	0.00014021
i1_LQ_Ah_c10857/f1p18/1220	0	114.157	#NAME?	4.6806e-07	0.000146
i2_LQ_Ah_c91298/f1p0/2290	6.78785	340.278	-5.6476	4.7702e-07	0.0001482
i2_HQ_Ah_c120495/f2p0/2360	0.549413	672.316	-10.257	4.8384e-07	0.00014972
i2_LQ_Ah_c5240/f1p1/2282	27.518	750.301	-4.769	4.881e-07	0.00015044
i2_HQ_Ah_c1884/f5p0/2675	11.6503	494.387	-5.4072	5.0915e-07	0.00015632
i3_LQ_Ah_c24462/f1p3/3111	0	190.499	#NAME?	5.2149e-07	0.00015915
i4_HQ_Ah_c1924/f2p0/4510	0	110.986	#NAME?	5.2246e-07	0.00015915
i3_HQ_Ah_c31564/f14p0/3288	0	470.891	#NAME?	5.3476e-07	0.00016226
i4_LQ_Ah_c8526/f1p0/4536	0	106.648	#NAME?	5.4503e-07	0.00016474
i2_LQ_Ah_c93830/f1p1/2493	110.889	0	Inf	5.6299e-07	0.00016951
i5_LQ_Ah_c4580/f1p1/5920	3.039	278.08	-6.5158	5.697e-07	0.00017087
i1_LQ_Ah_c48429/f1p0/1361	1.08022	194.085	-7.4892	5.7733e-07	0.00017249
i2_LQ_Ah_c3882/f1p1/2155	0.420674	159.257	-8.5644	5.823e-07	0.00017331
i2_LQ_Ah_c27117/f1p0/2178	110.599	0	Inf	5.8545e-07	0.00017359
i3_LQ_Ah_c37290/f1p0/3592	0	174.037	#NAME?	5.9062e-07	0.00017446
i4_LQ_Ah_c4017/f1p0/4511	232.148	2.2284	6.7029	6.1757e-07	0.00018173
i3_LQ_Ah_c11318/f1p4/3771	0	2527.63	#NAME?	6.3156e-07	0.00018515
i0_LQ_Ah_c4451/f1p0/774	3.24004	275.403	-6.4094	6.5382e-07	0.0001905
i3_HQ_Ah_c21132/f2p0/3727	2.17905	1879.75	-9.7526	6.5471e-07	0.0001905
i5_LQ_Ah_c10542/f1p1/5111	0	105.619	#NAME?	6.6485e-07	0.00019274
i3_LQ_Ah_c26365/f1p2/3753	6.15431	369.62	-5.9083	6.7752e-07	0.00019568
i1_LQ_Ah_c43721/f1p1/1076	0	2495.44	#NAME?	6.8466e-07	0.00019701
i0_LQ_Ah_c4776/f1p1/891	15.9667	891.44	-5.803	7.3479e-07	0.00021066
i5_LQ_Ah_c11207/f1p1/5339	0	113.247	#NAME?	7.3751e-07	0.00021067
i1_HQ_Ah_c46977/f2p0/1118	36.1664	840.621	-4.5387	7.5018e-07	0.0002135
i2_LQ_Ah_c3137/f1p5/2447	37.704	888.362	-4.5584	7.7231e-07	0.000219
i2_LQ_Ah_c7298/f1p3/2752	1.31909	193.202	-7.1944	8.2483e-07	0.00023299
i3_LQ_Ah_c9710/f1p0/3388	1116.23	72.3518	3.9475	8.276e-07	0.00023299
i2_HQ_Ah_c34946/f2p1/2611	0	310.353	#NAME?	8.4431e-07	0.00023684
i2_LQ_Ah_c8671/f1p1/2124	395.194	9.44779	5.3864	8.4891e-07	0.00023727
i4_LQ_Ah_c7488/f1p0/4371	0	101.807	#NAME?	8.5525e-07	0.00023819
i2_LQ_Ah_c4523/f1p0/2348	0	126.161	#NAME?	8.5957e-07	0.00023854
i3_HQ_Ah_c5847/f2p0/3326	430.258	3.01402	7.1574	8.7825e-07	0.00024286
i2_LQ_Ah_c45530/f1p2/2186	2.52404	225.986	-6.4844	8.9441e-07	0.00024646
i2_LQ_Ah_c50913/f1p0/2484	386.175	6.96977	5.792	9.2692e-07	0.00025452
i5_LQ_Ah_c5122/f1p0/5534	108.568	0	Inf	9.393e-07	0.00025701
i3_LQ_Ah_c37105/f1p2/3655	1.11605	166.351	-7.2197	9.5321e-07	0.0002599
i9_LQ_Ah_c15/f1p0/9291	339.779	1.94676	7.4474	9.6594e-07	0.00026246
i2_HQ_Ah_c20348/f6p2/2669	2.10337	1186.69	-9.14	1.0182e-06	0.00027527
i2_HQ_Ah_c9404/f2p0/2595	549.295	16.4503	5.0614	1.0201e-06	0.00027527
i2_LQ_Ah_c35676/f1p4/2495	2847.82	136.161	4.3865	1.0275e-06	0.00027628
i2_LQ_Ah_c89877/f1p4/2712	0.329773	868.148	-11.362	1.0361e-06	0.00027765
i2_HQ_Ah_c38864/f2p1/2203	0	105.823	#NAME?	1.0455e-06	0.00027921
i2_HQ_Ah_c535/f21p5/2967	0	622.669	#NAME?	1.0782e-06	0.00028697
i5_LQ_Ah_c6961/f1p1/5688	0	94.0785	#NAME?	1.0829e-06	0.00028723
i2_LQ_Ah_c74796/f1p1/2288	0.329773	127.037	-8.5896	1.1611e-06	0.00030693
i3_HQ_Ah_c1921/f7p0/3631	3.62751	264.536	-6.1883	1.284e-06	0.00033826
i3_LQ_Ah_c37396/f1p1/3744	2.89366	245.042	-6.404	1.2959e-06	0.00034025
i2_LQ_Ah_c5565/f1p1/2416	0	94.8222	#NAME?	1.3352e-06	0.00034938
i2_LQ_Ah_c92374/f1p3/2455	242.467	2.87211	6.3995	1.3461e-06	0.00035107
i2_LQ_Ah_c78210/f1p1/2705	0	96.1522	#NAME?	1.3556e-06	0.00035236
i9_LQ_Ah_c80/f1p0/9354	0	94.6952	#NAME?	1.3631e-06	0.00035314
i4_LQ_Ah_c11834/f1p0/4624	367.006	9.3852	5.2893	1.4116e-06	0.00036451
i2_LQ_Ah_c5345/f1p1/2750	0	1197.57	#NAME?	1.4348e-06	0.00036925
i3_LQ_Ah_c13615/f1p0/3700	4.17629	275.16	-6.0419	1.4461e-06	0.00036974
i3_LQ_Ah_c35847/f1p0/3354	97.8417	0	Inf	1.4424e-06	0.00036974
i2_HQ_Ah_c17967/f3p5/2614	9.46463	395.165	-5.3838	1.4873e-06	0.00037903
i0_LQ_Ah_c4022/f1p1/953	0.841348	142.093	-7.3999	1.5119e-06	0.00038405
i1_HQ_Ah_c10906/f3p1/1450	13.6091	493.011	-5.179	1.5704e-06	0.00039631
i2_LQ_Ah_c6561/f1p3/3146	952.217	65.5079	3.8615	1.567e-06	0.00039631
i2_LQ_Ah_c76544/f1p0/2368	2.41792	230.776	-6.5766	1.6004e-06	0.00040128
i4_LQ_Ah_c9474/f1p2/4124	100.478	0	Inf	1.5959e-06	0.00040128
i5_LQ_Ah_c10443/f1p2/5437	727.124	2.982	7.9298	1.6251e-06	0.00040617
i5_LQ_Ah_c5245/f1p0/5496	0	1022.07	#NAME?	1.7373e-06	0.00043283
i2_LQ_Ah_c30339/f1p22/2029	0	1168.05	#NAME?	1.7642e-06	0.00043814
i7_LQ_Ah_c506/f1p2/7288	203.515	0	Inf	1.774e-06	0.00043917
i3_LQ_Ah_c8467/f1p0/3751	92.0957	0	Inf	1.8443e-06	0.00045512
i2_HQ_Ah_c18187/f5p17/2536	1.53673	176.268	-6.8418	1.891e-06	0.00046517
i2_LQ_Ah_c18398/f1p5/2892	25.4511	1560.22	-5.9379	1.9219e-06	0.00046981
i3_HQ_Ah_c42024/f2p0/3479	1823.54	146.554	3.6372	1.921e-06	0.00046981
i2_LQ_Ah_c96899/f1p1/2897	144.93	0.721938	7.6493	1.9429e-06	0.00047199
i5_LQ_Ah_c11865/f1p3/5079	7.1024	315.437	-5.4729	1.9409e-06	0.00047199
i2_LQ_Ah_c98184/f1p2/2251	0	590.745	#NAME?	2.0382e-06	0.00049361
i1_LQ_Ah_c38146/f1p7/1880	2.38008	209.767	-6.4616	2.0626e-06	0.00049797
i3_LQ_Ah_c18035/f1p0/3939	1415.44	82.6114	4.0988	2.0886e-06	0.0005027
i7_HQ_Ah_c40/f5p0/7406	0	871.129	#NAME?	2.1609e-06	0.0005185
i2_LQ_Ah_c37833/f1p7/2236	0	907.042	#NAME?	2.1721e-06	0.00051958
i2_LQ_Ah_c24873/f1p5/2241	0	89.0405	#NAME?	2.2039e-06	0.00052419
i3_LQ_Ah_c36228/f1p1/3618	2859.42	149.287	4.2596	2.2048e-06	0.00052419
i2_LQ_Ah_c12739/f1p18/2074	0	87.8936	#NAME?	2.2664e-06	0.00053557
i2_LQ_Ah_c25035/f1p3/2655	1.64887	174.736	-6.7276	2.265e-06	0.00053557
i3_LQ_Ah_c23205/f1p0/3476	0	118.702	#NAME?	2.2862e-06	0.00053861
i4_LQ_Ah_c10883/f1p3/4766	2.83659	213.44	-6.2335	2.3049e-06	0.00054139
i2_LQ_Ah_c23849/f1p0/2130	0.841348	131.735	-7.2907	2.3676e-06	0.00055444
i4_LQ_Ah_c2838/f1p2/5000	8.40703	369.841	-5.4592	2.4107e-06	0.00056285
i4_LQ_Ah_c11551/f1p4/4630	0	105.79	#NAME?	2.4291e-06	0.00056545
i1_LQ_Ah_c35857/f1p0/1608	20.6729	520.205	-4.6533	2.451e-06	0.00056841
i3_LQ_Ah_c15469/f1p0/3033	258.274	2.44965	6.7202	2.4564e-06	0.00056841
i1_LQ_Ah_c15532/f1p0/1151	0.750447	141.061	-7.5544	2.4943e-06	0.00057547
i2_LQ_Ah_c90767/f1p2/2780	13.3098	1236.67	-6.5378	2.5278e-06	0.00058146
i2_LQ_Ah_c15127/f1p5/2016	142.276	1562.89	-3.4574	2.5361e-06	0.00058168
i3_LQ_Ah_c14900/f1p1/3060	8.0002	406.646	-5.6676	2.5575e-06	0.00058485
i3_HQ_Ah_c41868/f3p1/3422	0	80.7368	#NAME?	2.5723e-06	0.00058653
i3_LQ_Ah_c14836/f1p0/3058	16.0553	448.425	-4.8037	2.5819e-06	0.000587
i3_LQ_Ah_c10546/f1p0/3986	15.3635	453.753	-4.8843	2.7017e-06	0.00061066
i3_LQ_Ah_c11026/f1p5/3752	131.241	0.721938	7.5061	2.6969e-06	0.00061066
i2_LQ_Ah_c110589/f1p1/2176	22.1321	543.666	-4.6185	2.818e-06	0.00063513
i2_HQ_Ah_c47692/f3p1/2859	8.05526	963.224	-6.9018	2.8272e-06	0.00063536
i2_LQ_Ah_c70549/f1p0/2741	0	84.2736	#NAME?	2.876e-06	0.00064447
i2_LQ_Ah_c34423/f1p0/2212	2.56389	214.813	-6.3886	2.9539e-06	0.00066001
i3_HQ_Ah_c42397/f2p11/3311	11.2196	826.518	-6.203	2.966e-06	0.00066083
i5_LQ_Ah_c11096/f1p3/5406	289.744	4.55215	5.9921	2.9974e-06	0.00066593
i2_LQ_Ah_c56465/f1p0/2437	0	165.945	#NAME?	3.0447e-06	0.00067452
i3_LQ_Ah_c7131/f1p1/3951	0	81.3132	#NAME?	3.2771e-06	0.00072395
i3_LQ_Ah_c11362/f1p0/3070	15.1543	427.362	-4.8177	3.3004e-06	0.00072497
i3_LQ_Ah_c34430/f1p0/3382	0	161.925	#NAME?	3.2945e-06	0.00072497
i2_LQ_Ah_c50269/f1p3/2818	0.970087	137.847	-7.1507	3.3417e-06	0.00073199
i3_LQ_Ah_c26745/f1p0/3808	0	1140.17	#NAME?	3.5122e-06	0.00076719
i3_LQ_Ah_c15240/f1p0/3060	0	80.2852	#NAME?	3.5378e-06	0.00077063
i4_LQ_Ah_c2680/f1p0/4953	0	83.1671	#NAME?	3.5535e-06	0.00077188
i2_LQ_Ah_c14644/f1p0/2035	1.8665	167.192	-6.485	3.6634e-06	0.00079135
i3_LQ_Ah_c18734/f1p3/3927	1.53873	172.955	-6.8125	3.6606e-06	0.00079135
i2_LQ_Ah_c78369/f1p1/2377	0	77.7453	#NAME?	3.7111e-06	0.00079944
i2_HQ_Ah_c26031/f8p3/2428	0	661.248	#NAME?	3.7235e-06	0.00079991
i5_LQ_Ah_c4012/f1p0/5626	0	487.681	#NAME?	3.7487e-06	0.0008031
i2_HQ_Ah_c105597/f5p0/2109	1497.78	78.5097	4.2538	3.7934e-06	0.00081045
i3_LQ_Ah_c23850/f1p0/3317	2.83659	270.174	-6.5736	3.8503e-06	0.00082035
i2_LQ_Ah_c17868/f1p0/2554	0	79.2183	#NAME?	3.8839e-06	0.00082526
i4_HQ_Ah_c2016/f2p0/4534	0.549413	884.665	-10.653	4.0428e-06	0.00085669
i2_LQ_Ah_c6308/f1p1/2293	0	75.0806	#NAME?	4.069e-06	0.00085759
i5_HQ_Ah_c1867/f2p0/5992	65.618	1027.31	-3.9686	4.0664e-06	0.00085759
i2_LQ_Ah_c15530/f1p6/2016	24.9348	549.046	-4.4607	4.0859e-06	0.00085881
i5_LQ_Ah_c2445/f1p0/5606	1.31909	679.149	-9.008	4.2733e-06	0.0008958
i2_LQ_Ah_c77962/f1p1/2233	2.74707	215.854	-6.296	4.2875e-06	0.00089637
i2_LQ_Ah_c90438/f1p0/2604	4.12185	240.361	-5.8658	4.3436e-06	0.00090566
i3_LQ_Ah_c4711/f1p1/3275	999.49	47.7947	4.3863	4.406e-06	0.00091622
i2_LQ_Ah_c35362/f1p145/2723	419.248	12.7762	5.0363	4.4304e-06	0.00091885
i0_LQ_Ah_c8630/f1p0/898	0.274707	3364.63	-13.58	4.4782e-06	0.00092629
i6_LQ_Ah_c2111/f1p1/6660	0	226.17	#NAME?	4.5918e-06	0.00094729
i2_LQ_Ah_c10644/f1p1/2564	6.9929	277.804	-5.312	4.65e-06	0.00095675
i2_LQ_Ah_c21434/f1p1/2328	76.7443	0	Inf	4.7262e-06	0.00096988
i7_LQ_Ah_c797/f1p0/7255	4.62741	228.506	-5.6259	4.7593e-06	0.00097411
i3_HQ_Ah_c2802/f2p0/3341	140.08	0.95737	7.193	5.0418e-06	0.0010265
i3_LQ_Ah_c4896/f1p10/3375	274.654	0.204137	10.394	5.0403e-06	0.0010265
i2_LQ_Ah_c105907/f1p3/2903	0.274707	392.756	-10.482	5.0677e-06	0.0010291
i3_LQ_Ah_c8946/f1p1/3451	0	95.5037	#NAME?	5.1734e-06	0.0010479
i2_LQ_Ah_c97749/f1p0/2485	0	77.0459	#NAME?	5.2202e-06	0.0010546
i2_HQ_Ah_c32941/f5p1/2516	3.49814	211.68	-5.9192	5.3631e-06	0.0010807
i4_LQ_Ah_c11125/f1p3/4221	0	75.4805	#NAME?	5.3817e-06	0.0010816
i5_LQ_Ah_c8758/f1p128/6025	10.0491	347.043	-5.11	5.5814e-06	0.0011189
i3_LQ_Ah_c19090/f1p0/3161	8.75265	331.775	-5.2443	5.8732e-06	0.0011744
i1_HQ_Ah_c4946/f5p0/1421	21.3127	528.331	-4.6317	5.9122e-06	0.0011791
i2_LQ_Ah_c53527/f1p1/2562	0.274707	92.1863	-8.3905	6.0332e-06	0.0012002
i1_HQ_Ah_c32309/f2p0/1428	13.8274	419.995	-4.9248	6.0957e-06	0.0012088
i2_LQ_Ah_c6517/f1p0/2316	3.27787	217.669	-6.0532	6.1073e-06	0.0012088
i2_LQ_Ah_c35504/f1p1/2802	6.75403	257.11	-5.2505	6.2069e-06	0.0012254
i2_LQ_Ah_c56928/f1p1/2521	148.1	0.95737	7.2733	6.2888e-06	0.0012384
i2_LQ_Ah_c51707/f1p4/2514	0	516.623	#NAME?	6.4179e-06	0.0012606
i0_HQ_Ah_c2079/f2p1/778	503.68	0.392263	10.326	6.5463e-06	0.0012806
i3_LQ_Ah_c4459/f1p0/3065	221.435	0	Inf	6.5525e-06	0.0012806
i2_LQ_Ah_c94176/f1p1/2578	2.70985	918.856	-8.4055	6.6016e-06	0.0012868
i3_LQ_Ah_c6129/f1p0/3858	0	363.459	#NAME?	6.6171e-06	0.0012868
i2_LQ_Ah_c21511/f1p0/2391	0	67.6421	#NAME?	6.6622e-06	0.0012923
i2_HQ_Ah_c92694/f2p4/3024	0.879187	128.104	-7.1869	6.7347e-06	0.0013032
i5_LQ_Ah_c11035/f1p0/5308	0	604.002	#NAME?	7.089e-06	0.0013683
i4_HQ_Ah_c1774/f2p0/4431	1.09883	348.327	-8.3083	7.3669e-06	0.0014185
i2_LQ_Ah_c75864/f1p0/2551	1.81344	197.016	-6.7634	7.475e-06	0.0014357
i1_LQ_Ah_c21227/f1p1/1540	342.064	12.7726	4.7431	7.526e-06	0.001442
i3_LQ_Ah_c3567/f1p0/3210	911.363	77.4971	3.5558	7.6179e-06	0.001456
i2_LQ_Ah_c4883/f1p1/2346	4.99903	248.173	-5.6336	7.7893e-06	0.0014851
i2_LQ_Ah_c77584/f1p0/2696	6.07863	261.478	-5.4268	7.9974e-06	0.0015211
i4_LQ_Ah_c11868/f1p4/4578	0	255.073	#NAME?	8.3769e-06	0.0015894
i4_LQ_Ah_c10027/f1p0/4272	1.94017	167.959	-6.4358	8.5021e-06	0.0016092
i2_LQ_Ah_c8013/f1p6/2153	0	237.496	#NAME?	8.7541e-06	0.0016529
i2_HQ_Ah_c88338/f3p2/2595	0	451.519	#NAME?	8.8609e-06	0.001669
i1_LQ_Ah_c25109/f1p1/1856	7.18009	1215.06	-7.4028	9.3025e-06	0.001748
i1_LQ_Ah_c61477/f1p3/1012	0	773.583	#NAME?	9.3353e-06	0.00175
i1_LQ_Ah_c58910/f1p4/1275	0	462.335	#NAME?	9.5108e-06	0.0017786
i3_HQ_Ah_c2722/f2p0/3221	69.6921	1014.93	-3.8642	9.7084e-06	0.0018112
i2_HQ_Ah_c58183/f5p2/2446	10.162	342.739	-5.0759	9.9501e-06	0.0018518
i2_HQ_Ah_c41201/f3p0/2618	231.953	3.06206	6.2432	1.0445e-05	0.0019393
i3_LQ_Ah_c18674/f1p1/3918	0	67.2299	#NAME?	1.0566e-05	0.0019571
i4_LQ_Ah_c4418/f1p0/4298	0	61.2193	#NAME?	1.0955e-05	0.0020243
i3_LQ_Ah_c27301/f1p6/3456	0.549413	413.945	-9.5573	1.1051e-05	0.0020373
i1_LQ_Ah_c39616/f1p0/1841	0.274707	79.6673	-8.18	1.1125e-05	0.0020461
i3_LQ_Ah_c5154/f1p0/3619	2.34362	173.263	-6.2081	1.1339e-05	0.0020806
i1_LQ_Ah_c19212/f1p0/1477	0	515.282	#NAME?	1.1439e-05	0.002094
i1_LQ_Ah_c37938/f1p0/1333	2.19765	175.222	-6.3171	1.1504e-05	0.0021008
i1_HQ_Ah_c2396/f4p0/1320	26.6766	533.458	-4.3217	1.1676e-05	0.0021273
i4_LQ_Ah_c12915/f1p2/4038	0	280.453	#NAME?	1.1703e-05	0.0021273
i1_LQ_Ah_c5475/f1p3/1525	4.1206	230.853	-5.808	1.1809e-05	0.0021368
i3_LQ_Ah_c25682/f1p0/3672	4.78077	237.746	-5.636	1.181e-05	0.0021368
i1_LQ_Ah_c37117/f1p1/1639	0	366.422	#NAME?	1.1917e-05	0.0021512
i6_HQ_Ah_c499/f3p0/6662	0	558.711	#NAME?	1.2195e-05	0.0021962
i2_LQ_Ah_c112065/f1p0/2581	5.91205	236.933	-5.3247	1.2685e-05	0.0022792
i2_LQ_Ah_c20157/f1p3/2419	65.8765	0	Inf	1.2727e-05	0.0022816
i2_HQ_Ah_c49631/f3p0/2511	0	454.735	#NAME?	1.2759e-05	0.002282
i2_LQ_Ah_c56584/f1p4/2745	0	65.0688	#NAME?	1.284e-05	0.0022913
i3_LQ_Ah_c33815/f1p0/3642	0	62.1719	#NAME?	1.3052e-05	0.0023238
i3_LQ_Ah_c27865/f1p0/3440	0	236.846	#NAME?	1.3115e-05	0.0023297
i2_HQ_Ah_c13227/f2p0/2548	4.30365	491.475	-6.8354	1.3197e-05	0.002339
i4_LQ_Ah_c2553/f1p0/4556	0	192.584	#NAME?	1.3654e-05	0.0024144
i2_LQ_Ah_c91912/f1p4/2574	2715.79	291.772	3.2185	1.3761e-05	0.002422
i3_HQ_Ah_c28144/f5p0/3436	0	1112.66	#NAME?	1.379e-05	0.002422
i3_LQ_Ah_c21291/f1p1/3264	0	65.913	#NAME?	1.3768e-05	0.002422
i2_LQ_Ah_c41965/f1p4/2978	66.8451	0	Inf	1.3911e-05	0.0024309
i2_LQ_Ah_c64171/f1p4/2063	1.26202	113.835	-6.4951	1.3934e-05	0.0024309
i4_LQ_Ah_c10311/f1p0/4388	315.762	10.3586	4.9299	1.393e-05	0.0024309
i7_HQ_Ah_c77/f2p0/7575	3.07747	708.041	-7.8459	1.4154e-05	0.0024638
i2_LQ_Ah_c73601/f1p0/2988	0	85.7325	#NAME?	1.4302e-05	0.002484
i2_LQ_Ah_c128965/f1p1/2149	9.24762	298.849	-5.0142	1.4393e-05	0.0024941
i0_HQ_Ah_c2585/f2p4/750	0	466.133	#NAME?	1.4457e-05	0.0024958
i2_LQ_Ah_c26863/f1p0/2549	2.74769	179.378	-6.0286	1.4466e-05	0.0024958
i3_HQ_Ah_c17712/f3p2/3661	48.1696	704.234	-3.8699	1.4619e-05	0.0025111
i3_LQ_Ah_c11486/f1p8/3973	2.74707	179.41	-6.0292	1.4606e-05	0.0025111
i2_LQ_Ah_c72444/f1p2/2263	0	321.245	#NAME?	1.4659e-05	0.0025123
i2_LQ_Ah_c42692/f1p5/2859	0	107.074	#NAME?	1.5089e-05	0.0025796
i2_LQ_Ah_c76799/f1p0/2387	64.4917	0	Inf	1.5118e-05	0.0025796
i1_LQ_Ah_c5652/f1p0/1382	0	356.868	#NAME?	1.5326e-05	0.0026094
i5_HQ_Ah_c1938/f2p1/5879	0	315.792	#NAME?	1.5492e-05	0.0026321
i2_LQ_Ah_c26942/f1p5/2544	0	418.342	#NAME?	1.5571e-05	0.0026396
i3_HQ_Ah_c17654/f2p1/3397	9.594	300.879	-4.9709	1.564e-05	0.0026456
i2_LQ_Ah_c26119/f1p2/2722	11.2264	563.313	-5.649	1.5777e-05	0.0026573
i2_LQ_Ah_c92564/f1p21/2712	0	56.5125	#NAME?	1.5768e-05	0.0026573
i2_HQ_Ah_c114636/f4p5/2102	0	342.35	#NAME?	1.5823e-05	0.0026592
i3_LQ_Ah_c27446/f1p44/3189	12.4306	329.331	-4.7276	1.5872e-05	0.0026618
i3_LQ_Ah_c22543/f1p6/3539	0	303.996	#NAME?	1.616e-05	0.0027042
i1_HQ_Ah_c12407/f2p0/1586	18.089	382.638	-4.4028	1.6529e-05	0.00276
i1_LQ_Ah_c2918/f1p1/1501	1.02515	109.958	-6.745	1.7113e-05	0.0028515
i3_LQ_Ah_c4675/f1p1/3342	0	80.1603	#NAME?	1.7206e-05	0.0028608
i5_HQ_Ah_c13159/f20p1/5788	910.865	86.8975	3.3898	1.7349e-05	0.0028785
i1_HQ_Ah_c2616/f3p0/1965	3.733	172.055	-5.5264	1.7577e-05	0.0028978
i2_HQ_Ah_c5472/f5p5/2369	5137.72	581.069	3.1443	1.7567e-05	0.0028978
i5_LQ_Ah_c9136/f1p0/5563	60.9148	0	Inf	1.7511e-05	0.0028978
i2_LQ_Ah_c92394/f1p24/2441	147.322	1.17679	6.968	1.8064e-05	0.0029655
i5_LQ_Ah_c6070/f1p0/6007	0.549413	93.1705	-7.4058	1.8027e-05	0.0029655
i5_LQ_Ah_c5660/f1p0/5229	0	454.792	#NAME?	1.8289e-05	0.0029961
i2_LQ_Ah_c6683/f1p5/2288	1.92295	151.678	-6.3015	1.865e-05	0.0030489
i3_LQ_Ah_c36873/f1p2/3255	2.91227	261.585	-6.489	1.8733e-05	0.003056
i2_HQ_Ah_c41665/f2p1/2330	0	400.841	#NAME?	1.8916e-05	0.0030796
i3_LQ_Ah_c33761/f1p0/3484	5.65796	257.863	-5.5102	1.9026e-05	0.003091
i2_LQ_Ah_c95365/f1p1/2178	0.750447	706.846	-9.8794	1.9308e-05	0.0031302
i4_LQ_Ah_c3395/f1p0/4561	190.459	3.59405	5.7277	1.9391e-05	0.0031372
i4_LQ_Ah_c9552/f1p0/4723	0	275.407	#NAME?	1.9458e-05	0.0031415
i1_LQ_Ah_c2921/f1p0/1317	0	508.317	#NAME?	1.954e-05	0.0031483
i2_LQ_Ah_c38054/f1p1/2968	0	223.607	#NAME?	1.9833e-05	0.0031888
i1_LQ_Ah_c41070/f1p6/1694	505.383	32.3148	3.9671	2.0117e-05	0.0032279
i3_LQ_Ah_c35301/f1p1/3134	5.60351	212.113	-5.2424	2.0242e-05	0.0032413
i1_HQ_Ah_c2436/f6p5/1801	1553.16	165.335	3.2317	2.0739e-05	0.003314
i1_LQ_Ah_c4595/f1p0/1798	79.9162	0.392263	7.6705	2.0868e-05	0.003321
i1_LQ_Ah_c6781/f1p0/1803	1.02515	108.008	-6.7192	2.0834e-05	0.003321
i2_LQ_Ah_c46494/f1p2/2039	0	181.19	#NAME?	2.1574e-05	0.0034246
i2_LQ_Ah_c55961/f1p5/2403	0	1137.22	#NAME?	2.1651e-05	0.0034246
i5_LQ_Ah_c4489/f1p0/5250	0	274.969	#NAME?	2.1618e-05	0.0034246
i3_LQ_Ah_c22719/f1p4/3359	117.172	0.816549	7.1649	2.1879e-05	0.0034537
i1_LQ_Ah_c6621/f1p1/1386	0	56.05	#NAME?	2.281e-05	0.0035934
i2_LQ_Ah_c45632/f1p2/2069	0.549413	166.822	-8.2462	2.2978e-05	0.0036125
i3_HQ_Ah_c2055/f3p1/3152	7.59475	245.903	-5.0169	2.3247e-05	0.0036475
i1_LQ_Ah_c33860/f1p3/1182	0	247.774	#NAME?	2.3589e-05	0.0036602
i3_HQ_Ah_c16024/f4p0/3414	0	591.365	#NAME?	2.347e-05	0.0036602
i3_LQ_Ah_c24492/f1p0/3285	0	368.191	#NAME?	2.361e-05	0.0036602
i3_LQ_Ah_c27742/f1p2/3068	148.347	2.36995	5.968	2.3585e-05	0.0036602
i5_HQ_Ah_c13415/f2p0/5083	27.2819	493.432	-4.1768	2.3507e-05	0.0036602
i5_LQ_Ah_c3111/f1p0/5273	45.6842	701.939	-3.9416	2.3397e-05	0.0036602
i3_LQ_Ah_c27981/f1p0/3784	0.549413	370.41	-9.397	2.4074e-05	0.0037249
i1_LQ_Ah_c20050/f1p0/1507	0.659547	236.019	-8.4832	2.4458e-05	0.0037626
i2_LQ_Ah_c2710/f3p4/2545	12.6202	861.829	-6.0936	2.4463e-05	0.0037626
i4_HQ_Ah_c1627/f2p18/4497	14.5214	335.373	-4.5295	2.4396e-05	0.0037626
i3_LQ_Ah_c37020/f1p0/3178	0	265.483	#NAME?	2.4628e-05	0.0037732
i3_LQ_Ah_c7537/f1p2/3958	315.022	10.4219	4.9178	2.461e-05	0.0037732
i4_LQ_Ah_c2144/f1p0/4283	31.8742	534.713	-4.0683	2.4754e-05	0.0037849
i4_LQ_Ah_c2647/f1p0/4735	197.564	5.6336	5.1321	2.4927e-05	0.0037965
i9_LQ_Ah_c26/f1p0/9662	355.976	10.6923	5.0571	2.4889e-05	0.0037965
i2_LQ_Ah_c95133/f1p3/2834	1.09883	877.126	-9.6407	2.4989e-05	0.0037985
i1_HQ_Ah_c56486/f14p6/1747	54.8362	711.715	-3.6981	2.509e-05	0.0038065
i2_LQ_Ah_c128173/f1p0/2018	1.26202	100.578	-6.3164	2.557e-05	0.0038718
i2_LQ_Ah_c10215/f4p2/2621	0.329773	795.922	-11.237	2.5838e-05	0.0039048
i3_LQ_Ah_c5708/f1p0/3133	1.97864	382.282	-7.594	2.6171e-05	0.0039475
i2_LQ_Ah_c69650/f1p0/2229	0	52.457	#NAME?	2.6837e-05	0.0040402
i2_LQ_Ah_c6903/f1p0/2485	1.31909	123.068	-6.5438	2.7426e-05	0.0041128
i3_HQ_Ah_c33451/f3p3/3246	0	313.693	#NAME?	2.7388e-05	0.0041128
i3_LQ_Ah_c4382/f1p1/3209	19.6431	408.035	-4.3766	2.7618e-05	0.0041258
i3_LQ_Ah_c7383/f1p1/3447	629.416	49.2803	3.6749	2.757e-05	0.0041258
i3_HQ_Ah_c9700/f2p1/3144	1509.14	48.9681	4.9457	2.7816e-05	0.0041475
i5_LQ_Ah_c4901/f1p0/5097	0	329.371	#NAME?	2.7898e-05	0.0041518
i2_LQ_Ah_c25995/f1p4/2841	2.83859	1924.72	-9.4053	2.8283e-05	0.004201
i4_LQ_Ah_c4119/f1p1/4902	0	50.3251	#NAME?	2.8799e-05	0.0042696
i2_LQ_Ah_c53047/f1p1/2381	0	149.913	#NAME?	2.9259e-05	0.0043295
i3_LQ_Ah_c34287/f1p0/3675	0	199.212	#NAME?	2.9416e-05	0.0043445
i3_LQ_Ah_c8326/f1p0/3236	6.42964	254.002	-5.304	2.9477e-05	0.0043452
i4_LQ_Ah_c12194/f1p1/4027	2.70985	340.918	-6.9751	2.9616e-05	0.0043575
i2_LQ_Ah_c110462/f1p0/2255	0	49.5566	#NAME?	3.0233e-05	0.00444
i3_LQ_Ah_c6070/f1p0/3863	6.34995	210.923	-5.0538	3.0586e-05	0.0044833
i5_LQ_Ah_c3421/f1p0/5164	580.699	44.0382	3.721	3.1154e-05	0.004558
i1_LQ_Ah_c28639/f1p0/1033	0.879187	1396.9	-10.634	3.1259e-05	0.0045648
i3_LQ_Ah_c10728/f1p58/3592	0	320.059	#NAME?	3.1528e-05	0.0045955
i2_LQ_Ah_c54520/f1p2/2853	466.924	25.0972	4.2176	3.2258e-05	0.0046932
i2_LQ_Ah_c33953/f1p18/2720	2.63819	139.437	-5.7239	3.2561e-05	0.0047283
i2_LQ_Ah_c36266/f1p0/2106	417.131	26.5676	3.9728	3.2809e-05	0.0047555
i1_LQ_Ah_c49113/f1p0/1190	0.274707	495.429	-10.817	3.29e-05	0.0047599
i2_LQ_Ah_c92354/f1p2/2561	12.3283	265.225	-4.4272	3.3315e-05	0.0048026
i5_LQ_Ah_c9815/f1p2/5146	55.0058	0	Inf	3.3319e-05	0.0048026
i2_LQ_Ah_c111393/f1p2/2295	39.7861	809.427	-4.3466	3.3876e-05	0.004874
i2_HQ_Ah_c32637/f3p14/2262	0	203.853	#NAME?	3.4083e-05	0.0048947
i4_LQ_Ah_c6972/f1p6/4448	0.420674	127.505	-8.2436	3.505e-05	0.0050243
i3_LQ_Ah_c6922/f1p0/3084	566.58	0	Inf	3.5286e-05	0.0050489
i1_LQ_Ah_c24715/f1p13/1845	0	55.1625	#NAME?	3.5511e-05	0.0050647
i2_LQ_Ah_c57679/f1p1/2686	0.82412	97.7449	-6.89	3.5526e-05	0.0050647
i3_LQ_Ah_c18233/f1p1/3983	50.248	0	Inf	3.5824e-05	0.0050927
i5_LQ_Ah_c3933/f1p3/5849	0.841348	481.161	-9.1596	3.5853e-05	0.0050927
i3_LQ_Ah_c19920/f1p0/3310	12.489	340.285	-4.768	3.7014e-05	0.005248
i4_LQ_Ah_c6717/f1p0/4476	0	51.651	#NAME?	3.7087e-05	0.0052488
i7_LQ_Ah_c418/f1p2/7651	729.916	55.2771	3.723	3.7442e-05	0.0052895
i0_LQ_Ah_c8400/f1p0/538	0	209.168	#NAME?	3.797e-05	0.0053446
i10_LQ_Ah_c147/f1p0/10102	268.342	8.75787	4.9374	3.7906e-05	0.0053446
i2_LQ_Ah_c75809/f1p4/2289	0.549413	452.706	-9.6865	3.811e-05	0.0053548
i3_LQ_Ah_c6098/f1p21/3350	4.66726	226.811	-5.6028	3.8663e-05	0.0054227
i1_LQ_Ah_c28807/f2p0/1569	0	468.054	#NAME?	3.8869e-05	0.005432
i4_LQ_Ah_c5149/f1p50/4155	0	643.068	#NAME?	3.8864e-05	0.005432
i6_LQ_Ah_c2179/f1p4/6171	0	231.067	#NAME?	3.9212e-05	0.0054701
i9_LQ_Ah_c104/f1p0/9611	483.339	1.80485	8.065	3.9446e-05	0.0054929
i5_LQ_Ah_c11454/f1p0/5177	0	79.9136	#NAME?	3.9735e-05	0.0055233
i6_LQ_Ah_c2456/f1p1/6578	0.420674	67.1301	-7.3181	3.9914e-05	0.0055383
i3_HQ_Ah_c31986/f4p0/3053	1.81344	621.75	-8.4215	4.0456e-05	0.0056036
i3_LQ_Ah_c36473/f1p0/3182	2.61833	154.886	-5.8864	4.1195e-05	0.0056958
i2_HQ_Ah_c9870/f2p2/2588	0	125.884	#NAME?	4.1403e-05	0.0057145
i2_LQ_Ah_c72424/f1p6/2353	0	45.9636	#NAME?	4.1561e-05	0.0057261
i3_LQ_Ah_c37143/f1p0/3574	124.704	2.16582	5.8475	4.2002e-05	0.0057766
i3_HQ_Ah_c26212/f2p4/3065	1.20896	230.071	-7.5722	4.2243e-05	0.0057995
i5_LQ_Ah_c2537/f1p4/5221	29.3965	503.729	-4.0989	4.2627e-05	0.005842
i2_LQ_Ah_c58194/f1p1/2524	0	166.454	#NAME?	4.2772e-05	0.0058516
i1_HQ_Ah_c1781/f2p0/1900	0	192.806	#NAME?	4.3048e-05	0.0058712
i2_LQ_Ah_c70023/f1p3/2641	241.856	5.88759	5.3603	4.3066e-05	0.0058712
i1_HQ_Ah_c1154/f5p1/1848	33.6203	486.878	-3.8562	4.3217e-05	0.0058815
i1_LQ_Ah_c60775/f1p0/986	0	238.948	#NAME?	4.4026e-05	0.0059707
i3_HQ_Ah_c7280/f3p3/3168	0	49.109	#NAME?	4.3958e-05	0.0059707
i1_LQ_Ah_c5730/f1p0/1951	0	188.743	#NAME?	4.4149e-05	0.0059771
i4_LQ_Ah_c7741/f1p0/4530	0.329773	319.847	-9.9217	4.427e-05	0.0059772
i6_LQ_Ah_c2641/f1p0/6780	0	46.5411	#NAME?	4.4303e-05	0.0059772
i2_LQ_Ah_c53336/f1p3/2482	0	45.9137	#NAME?	4.4511e-05	0.0059948
i3_LQ_Ah_c13891/f1p2/3380	9.65107	608.848	-5.9792	4.4795e-05	0.0060227
i3_LQ_Ah_c10583/f1p1/3259	198.797	6.27621	4.9853	4.5615e-05	0.0061224
i3_LQ_Ah_c4260/f1p1/3759	0	243.842	#NAME?	4.6001e-05	0.0061635
i5_LQ_Ah_c14734/f1p0/5008	647.437	39.7066	4.0273	4.6763e-05	0.0062549
i2_LQ_Ah_c95551/f1p1/2197	0	288.655	#NAME?	4.7682e-05	0.0063669
i4_LQ_Ah_c3010/f1p0/5023	0	46.1321	#NAME?	4.7799e-05	0.0063717
i3_LQ_Ah_c37301/f1p1/3210	1173.44	136.657	3.1021	4.8017e-05	0.0063898
i2_HQ_Ah_c39396/f2p0/2242	0	236.363	#NAME?	4.8328e-05	0.0064202
i1_HQ_Ah_c17610/f9p96/1305	9.94238	3610.4	-8.5044	4.8591e-05	0.0064333
i2_HQ_Ah_c11014/f3p0/2626	48.4802	0	Inf	4.8518e-05	0.0064333
i2_HQ_Ah_c36757/f2p4/2416	0	294.228	#NAME?	4.8735e-05	0.0064414
i1_LQ_Ah_c37504/f1p0/1382	4.92674	186.373	-5.2414	4.9003e-05	0.0064658
i2_LQ_Ah_c78373/f1p1/2555	7.70826	229.202	-4.8941	5.1027e-05	0.0067215
i2_LQ_Ah_c78371/f1p1/2726	1.62963	126.112	-6.274	5.1234e-05	0.0067261
i5_LQ_Ah_c9413/f1p0/5424	0.659547	80.307	-6.9279	5.1153e-05	0.0067261
i5_LQ_Ah_c5548/f1p0/5507	810.762	64.0939	3.661	5.1381e-05	0.0067341
i1_LQ_Ah_c39733/f1p2/1828	0	143.518	#NAME?	5.1572e-05	0.0067364
i3_LQ_Ah_c26467/f1p0/3197	0	370.809	#NAME?	5.1522e-05	0.0067364
i2_LQ_Ah_c7792/f1p2/2415	0	125.655	#NAME?	5.193e-05	0.0067719
i0_HQ_Ah_c498/f7p0/944	179.674	1629.2	-3.1807	5.2323e-05	0.0068117
i3_LQ_Ah_c27777/f1p0/3992	0	261.007	#NAME?	5.2837e-05	0.0068671
i2_LQ_Ah_c14793/f1p2/2082	13.1844	302.23	-4.5187	5.3116e-05	0.0068919
i1_LQ_Ah_c23944/f1p0/1872	5.98773	1061.77	-7.4703	5.4291e-05	0.0070327
i1_LQ_Ah_c26064/f1p0/1959	0	47.0687	#NAME?	5.4506e-05	0.0070488
i1_LQ_Ah_c38159/f1p5/1447	5.34804	181.134	-5.0819	5.4705e-05	0.0070628
i3_HQ_Ah_c2582/f2p5/3384	3.84652	417.596	-6.7624	5.5545e-05	0.0071595
i2_LQ_Ah_c92663/f1p1/2177	65.5213	779.253	-3.5721	5.6025e-05	0.0072094
i2_LQ_Ah_c27451/f1p0/2835	147.052	2.1982	6.0639	5.6867e-05	0.0073056
i6_LQ_Ah_c2268/f1p0/6443	611.308	56.7428	3.4294	5.7113e-05	0.0073252
i1_HQ_Ah_c5358/f2p1/1560	2.17905	1270.53	-9.1875	5.7333e-05	0.0073293
i2_LQ_Ah_c109364/f1p6/2991	0	218.264	#NAME?	5.7311e-05	0.0073293
i1_LQ_Ah_c23195/f1p1/1391	394.991	22.1774	4.1547	5.7519e-05	0.0073411
i1_HQ_Ah_c32121/f2p1/1480	75.2119	857.149	-3.5105	5.7961e-05	0.0073854
i1_LQ_Ah_c3916/f1p1/1803	232.355	9.99616	4.5388	5.8121e-05	0.0073937
i5_LQ_Ah_c6314/f1p0/5654	0	205.021	#NAME?	5.8453e-05	0.0074238
i3_LQ_Ah_c8415/f1p32/3910	0	96.0449	#NAME?	5.8625e-05	0.0074336
i2_LQ_Ah_c25910/f1p2/2508	124.856	2.55808	5.6091	5.8824e-05	0.0074466
i1_LQ_Ah_c51712/f1p0/1800	0.329773	114.783	-8.4432	5.965e-05	0.0075268
i3_LQ_Ah_c19272/f1p0/3467	479.53	35.014	3.7756	5.9567e-05	0.0075268
i2_LQ_Ah_c69231/f1p0/2217	0.329773	58.6568	-7.4747	6.0137e-05	0.0075665
i2_LQ_Ah_c75074/f1p6/2987	7.25501	211.205	-4.8635	6.0256e-05	0.0075665
i3_LQ_Ah_c7318/f1p0/3243	0	145.828	#NAME?	6.0169e-05	0.0075665
i4_LQ_Ah_c4515/f1p8/4991	0	392.848	#NAME?	6.1288e-05	0.0076837
i5_LQ_Ah_c12803/f1p8/5012	4.39531	263.338	-5.9048	6.1679e-05	0.0077204
i2_LQ_Ah_c90714/f1p0/2281	0	47.851	#NAME?	6.1798e-05	0.0077228
i2_LQ_Ah_c111233/f1p1/2435	4.94597	179.605	-5.1824	6.2415e-05	0.0077875
i3_LQ_Ah_c34091/f1p6/3169	0	157.506	#NAME?	6.3038e-05	0.0078527
i3_HQ_Ah_c9630/f2p0/3357	0	193.254	#NAME?	6.3157e-05	0.0078549
i2_LQ_Ah_c18121/f1p7/2875	3.35217	154.54	-5.5267	6.4005e-05	0.0079477
i2_HQ_Ah_c106987/f17p2/2730	4.94597	961.973	-7.6036	6.4436e-05	0.0079885
i2_HQ_Ah_c58079/f2p1/2321	0	209.56	#NAME?	6.4623e-05	0.007999
i2_HQ_Ah_c7855/f3p0/2812	0	240.404	#NAME?	6.4937e-05	0.0080252
i1_LQ_Ah_c6973/f1p3/1800	0	171.479	#NAME?	6.537e-05	0.0080658
i1_LQ_Ah_c19160/f1p4/1962	0	160.884	#NAME?	6.5577e-05	0.0080786
i3_LQ_Ah_c7733/f1p0/3463	2.17905	134.534	-5.9481	6.6385e-05	0.0081652
i3_LQ_Ah_c10749/f1p1/3465	0.329773	72.4089	-7.7785	6.6663e-05	0.0081862
i3_LQ_Ah_c25254/f1p0/3079	154.719	3.657	5.4028	6.6765e-05	0.0081862
i6_LQ_Ah_c2089/f1p1/6225	7.25439	820.468	-6.8215	6.6993e-05	0.0082012
i0_LQ_Ah_c2549/f1p0/957	0	143.969	#NAME?	6.7373e-05	0.0082348
i1_LQ_Ah_c54605/f1p0/1086	20.6195	814.65	-5.3041	6.7868e-05	0.0082695
i2_LQ_Ah_c18389/f1p3/2706	0	189.172	#NAME?	6.7804e-05	0.0082695
i3_LQ_Ah_c22225/f1p1/3362	6.20599	196.701	-4.9862	6.8281e-05	0.0083067
i3_LQ_Ah_c26884/f1p2/3138	0	53.811	#NAME?	6.8935e-05	0.0083732
i1_LQ_Ah_c36856/f1p1/1756	197.101	0	Inf	6.9203e-05	0.0083927
i2_LQ_Ah_c50857/f1p0/2342	410.893	29.5988	3.7952	6.9935e-05	0.0084684
i5_LQ_Ah_c12862/f1p0/5067	1.84927	114.646	-5.9541	7.1141e-05	0.008601
i1_LQ_Ah_c50004/f1p0/1527	0	44.1209	#NAME?	7.1405e-05	0.0086195
i2_LQ_Ah_c98304/f1p7/3086	0	218.388	#NAME?	7.1916e-05	0.0086595
i3_LQ_Ah_c4391/f1p0/3413	0	619.656	#NAME?	7.2028e-05	0.0086595
i4_LQ_Ah_c2770/f1p2/4939	0	46.7197	#NAME?	7.2069e-05	0.0086595
i2_HQ_Ah_c8030/f7p2/2947	255.283	0	Inf	7.2373e-05	0.0086826
i4_HQ_Ah_c1739/f2p1/4656	0	147.461	#NAME?	7.2672e-05	0.0087052
i3_HQ_Ah_c17942/f2p30/3283	124.816	2.57373	5.5998	7.3289e-05	0.0087655
i2_LQ_Ah_c94603/f1p3/2209	0.82412	127.335	-7.2716	7.4077e-05	0.0088462
i2_LQ_Ah_c53579/f1p1/2833	0.82412	79.4541	-6.5911	7.5624e-05	0.0090172
i2_LQ_Ah_c94831/f1p7/2138	1.79421	690.968	-8.5891	7.6152e-05	0.0090575
i5_HQ_Ah_c1475/f4p0/5878	0	192.633	#NAME?	7.6194e-05	0.0090575
i3_LQ_Ah_c18497/f1p1/3174	0	40.5458	#NAME?	7.6978e-05	0.0091351
i6_HQ_Ah_c2997/f2p2/6040	177.608	0	Inf	7.7082e-05	0.0091351
i5_HQ_Ah_c13263/f12p0/5320	1004.68	121.341	3.0496	7.7417e-05	0.0091609
i4_HQ_Ah_c1827/f2p0/4616	85.3302	893.713	-3.3887	7.7814e-05	0.009194
i5_LQ_Ah_c10685/f1p0/5146	0.60448	364.933	-9.2377	7.9467e-05	0.009375
i2_LQ_Ah_c52473/f1p2/2585	0.98932	84.7041	-6.4199	8.0004e-05	0.0094242
i3_LQ_Ah_c7668/f1p6/3662	0	193.402	#NAME?	8.0248e-05	0.0094387
i2_HQ_Ah_c122189/f2p0/2705	1.09883	512.432	-8.8653	8.1052e-05	0.0095189
i4_LQ_Ah_c11547/f1p8/4891	329.015	11.0234	4.8995	8.1251e-05	0.0095279
i3_LQ_Ah_c9609/f1p0/3138	0	42.7381	#NAME?	8.1843e-05	0.0095829
i1_LQ_Ah_c49481/f1p0/1508	215.653	7.17245	4.9101	8.2792e-05	0.0096505
i2_LQ_Ah_c47195/f1p3/2712	0	422.018	#NAME?	8.2751e-05	0.0096505
i3_LQ_Ah_c24816/f1p3/3449	0	132.117	#NAME?	8.2675e-05	0.0096505
i3_HQ_Ah_c5384/f4p0/3802	0	172.098	#NAME?	8.4116e-05	0.0097902
i1_LQ_Ah_c48155/f1p3/1196	13.4351	444.205	-5.0471	8.4447e-05	0.0097995
i5_LQ_Ah_c6190/f1p0/5997	383.658	18.7279	4.3566	8.4403e-05	0.0097995
i1_HQ_Ah_c36129/f2p1/1361	495.054	38.7489	3.6754	8.5752e-05	0.0099361
i2_LQ_Ah_c53752/f1p1/2880	0	141.292	#NAME?	8.6963e-05	0.010061
i4_LQ_Ah_c11335/f1p1/4884	0.98932	443.214	-8.8073	8.7274e-05	0.010083
i1_HQ_Ah_c28317/f2p0/1035	0	484.041	#NAME?	8.8093e-05	0.010147
i5_LQ_Ah_c7545/f1p1/5323	0	44.3516	#NAME?	8.7964e-05	0.010147
i2_LQ_Ah_c42044/f1p31/2784	0	125.461	#NAME?	8.8601e-05	0.010191
i2_LQ_Ah_c24512/f1p4/2338	53.2675	652.289	-3.6142	8.9314e-05	0.010257
i2_LQ_Ah_c73539/f1p1/2839	68.355	0.721938	6.565	9.0818e-05	0.010415
i2_LQ_Ah_c4573/f1p1/2224	11.2905	234.644	-4.3773	9.1651e-05	0.010495
i2_LQ_Ah_c89726/f1p1/2373	17.6054	320.122	-4.1845	9.2883e-05	0.01062
i3_LQ_Ah_c20409/f1p0/3171	41.5569	0	Inf	9.519e-05	0.010852
i5_LQ_Ah_c2663/f1p0/5178	1.48367	100.008	-6.0748	9.5073e-05	0.010852
i1_LQ_Ah_c45193/f1p0/1035	0	42.0009	#NAME?	9.5694e-05	0.010894
i4_LQ_Ah_c8868/f1p16/4678	0.549413	159.064	-8.1775	9.6392e-05	0.010957
i1_HQ_Ah_c52773/f5p11/1121	0	652.138	#NAME?	9.6935e-05	0.011003
i3_LQ_Ah_c4913/f1p1/3949	1.02515	339.015	-8.3694	9.7207e-05	0.011018
i1_LQ_Ah_c39121/f1p1/1553	0	859.557	#NAME?	9.7954e-05	0.011086
i3_HQ_Ah_c41905/f13p6/3456	0	129.863	#NAME?	9.8713e-05	0.011156
i1_LQ_Ah_c40202/f1p0/1442	517.935	46.2041	3.4867	9.931e-05	0.011204
i2_LQ_Ah_c111014/f1p4/2211	0	38.7562	#NAME?	9.9419e-05	0.011204
i5_LQ_Ah_c6932/f1p0/5091	69.6464	0	Inf	9.9823e-05	0.011233
i1_HQ_Ah_c13334/f2p1/1704	0	300.533	#NAME?	0.00010082	0.01132
i3_HQ_Ah_c13500/f3p1/3357	77.9403	760.927	-3.2873	0.00010089	0.01132
i3_HQ_Ah_c6648/f2p0/3643	215.796	7.29908	4.8858	0.00010177	0.011402
i3_LQ_Ah_c25251/f1p0/3203	0	114.117	#NAME?	0.0001027	0.01149
i0_HQ_Ah_c1464/f3p0/813	9031.67	639.277	3.8205	0.00010404	0.011624
i1_LQ_Ah_c18661/f1p1/1871	21.7099	355.976	-4.0354	0.00010456	0.011665
i2_LQ_Ah_c22520/f1p1/2355	41.8901	548.629	-3.7111	0.00010569	0.011774
i2_LQ_Ah_c24488/f1p0/2776	0.98932	575.778	-9.1849	0.00010629	0.011817
i3_LQ_Ah_c36270/f1p0/3950	0	145.908	#NAME?	0.00010638	0.011817
i2_LQ_Ah_c90685/f1p1/2272	156.443	0	Inf	0.00010675	0.011842
i2_LQ_Ah_c72794/f1p0/2358	2.70985	117.782	-5.4418	0.00010704	0.011857
i2_LQ_Ah_c6116/f1p0/2662	40.1297	0	Inf	0.00010771	0.011913
i0_HQ_Ah_c2613/f2p0/767	0	259.091	#NAME?	0.00010821	0.011953
i1_LQ_Ah_c51888/f1p0/1286	3.16774	6986.55	-11.107	0.00011043	0.01218
i1_LQ_Ah_c51861/f1p10/1487	0	68.8026	#NAME?	0.00011085	0.012209
i1_LQ_Ah_c25929/f1p1/1529	0	274.629	#NAME?	0.00011103	0.012212
i2_LQ_Ah_c89708/f1p4/2939	0	148.026	#NAME?	0.0001126	0.012367
i2_LQ_Ah_c54984/f1p0/2352	24.0438	389.297	-4.0171	0.00011295	0.012384
i3_HQ_Ah_c42446/f9p0/3078	52.5464	629.615	-3.5828	0.00011307	0.012384
i6_LQ_Ah_c707/f1p0/6840	0.549413	451.009	-9.681	0.00011341	0.012404
i2_LQ_Ah_c94217/f1p0/2534	0	109.75	#NAME?	0.00011432	0.012485
i2_LQ_Ah_c22647/f1p1/2800	1.15389	78.4738	-6.0876	0.0001146	0.012498
i2_LQ_Ah_c94038/f1p0/2269	1.26403	84.4552	-6.0621	0.00011583	0.012616
i4_HQ_Ah_c13910/f21p0/4243	269.086	2270.62	-3.0769	0.00011609	0.012626
i3_LQ_Ah_c33797/f1p0/3215	1.50089	82.5634	-5.7816	0.0001177	0.012783
i3_LQ_Ah_c23410/f1p4/3376	0	115.674	#NAME?	0.00012009	0.013025
i2_HQ_Ah_c72435/f2p0/2474	0.329773	181.422	-9.1037	0.00012216	0.013177
i2_LQ_Ah_c51402/f1p0/2377	2.45375	107.062	-5.4473	0.00012207	0.013177
i3_LQ_Ah_c20911/f1p0/3256	0	202.876	#NAME?	0.00012217	0.013177
i3_LQ_Ah_c37789/f1p1/3488	0	266.12	#NAME?	0.00012182	0.013177
i4_LQ_Ah_c5144/f1p3/4090	127.63	1127.32	-3.1429	0.00012306	0.013255
i2_HQ_Ah_c25246/f2p1/2338	1.53873	89.5925	-5.8636	0.00012341	0.013274
i5_LQ_Ah_c10491/f1p2/5629	6.97905	208.41	-4.9002	0.00012398	0.013317
i1_LQ_Ah_c39882/f1p0/1782	0	39.4428	#NAME?	0.00012444	0.013329
i3_LQ_Ah_c13490/f1p1/3929	0	156.326	#NAME?	0.00012433	0.013329
i1_LQ_Ah_c35764/f1p1/1449	5.69241	165.606	-4.8626	0.00012534	0.013407
i2_LQ_Ah_c110296/f1p0/2988	0.98932	72.1404	-6.1882	0.00012631	0.013492
i2_LQ_Ah_c61726/f1p7/2230	0	37.6722	#NAME?	0.00012649	0.013494
i5_LQ_Ah_c10015/f1p0/5898	572.234	4.49102	6.9934	0.00012685	0.013514
i1_LQ_Ah_c22892/f1p1/2008	0	111.536	#NAME?	0.00013012	0.013824
i2_LQ_Ah_c92246/f1p1/2340	7.08518	195.213	-4.7841	0.00013007	0.013824
i2_HQ_Ah_c120619/f17p6/2731	277.263	1717.07	-2.6306	0.00013139	0.013894
i2_HQ_Ah_c2561/f3p5/2934	3.57119	333.928	-6.547	0.00013132	0.013894
i2_HQ_Ah_c33334/f2p0/2414	68.941	0	Inf	0.00013149	0.013894
i2_LQ_Ah_c40837/f1p4/2362	1.97864	367.476	-7.537	0.00013113	0.013894
i1_LQ_Ah_c23428/f1p1/1810	0.60448	63.7861	-6.7214	0.00013263	0.013976
i2_LQ_Ah_c40633/f1p3/2429	0	54.2473	#NAME?	0.00013248	0.013976
i3_HQ_Ah_c2528/f2p0/3270	0	140.516	#NAME?	0.00013282	0.013978
i3_LQ_Ah_c19944/f1p1/3395	43.8151	541.564	-3.6276	0.00013353	0.014034
i0_LQ_Ah_c2769/f1p1/608	0	104.302	#NAME?	0.00013385	0.014048
i5_LQ_Ah_c2287/f1p0/5174	63.3107	0.784526	6.3345	0.00013403	0.014048
i2_LQ_Ah_c50522/f1p2/2781	1989.09	312.559	2.6699	0.00013458	0.014087
i2_HQ_Ah_c3065/f2p0/2400	0	116.967	#NAME?	0.00013612	0.014229
i3_LQ_Ah_c10467/f1p0/3495	0	285.107	#NAME?	0.00013665	0.014266
i3_LQ_Ah_c18910/f1p0/3800	3.79145	149.008	-5.2965	0.00013693	0.014275
i5_LQ_Ah_c10907/f1p0/5672	179.362	7.58035	4.5645	0.00013742	0.014308
i1_LQ_Ah_c20399/f1p0/1828	0	159.027	#NAME?	0.00013831	0.014361
i1_LQ_Ah_c39514/f1p0/1966	4.33949	156.526	-5.1727	0.00013821	0.014361
i2_HQ_Ah_c9060/f4p0/2302	0	351.656	#NAME?	0.00013954	0.01447
i4_HQ_Ah_c1188/f4p0/4953	1.31909	130.87	-6.6324	0.00014004	0.014502
i2_LQ_Ah_c53244/f1p5/2797	1.09883	81.2101	-6.2076	0.00014059	0.01454
i6_LQ_Ah_c1401/f1p0/6991	0	96.5208	#NAME?	0.00014227	0.014694
i2_LQ_Ah_c52855/f1p1/2168	10.3809	228.565	-4.4606	0.00014264	0.014713
i2_LQ_Ah_c36583/f1p1/2675	39.4209	0	Inf	0.00014303	0.014734
i2_LQ_Ah_c72985/f1p1/2684	1.11605	72.3089	-6.0177	0.00014356	0.014769
i2_LQ_Ah_c72457/f1p3/2709	0	105.659	#NAME?	0.00014387	0.014782
i2_LQ_Ah_c35537/f1p1/2169	0	118.957	#NAME?	0.00014471	0.014849
i6_LQ_Ah_c2208/f1p4/6253	323.519	22.3801	3.8536	0.0001454	0.014899
i1_LQ_Ah_c39506/f1p0/1396	0	38.9218	#NAME?	0.00014563	0.014903
i1_LQ_Ah_c10914/f1p2/1578	3.07346	859.881	-8.1281	0.0001463	0.014953
i1_LQ_Ah_c45287/f1p0/1084	626.031	67.5809	3.2115	0.00014741	0.015027
i2_LQ_Ah_c24632/f1p2/2205	0	81.7734	#NAME?	0.00014734	0.015027
i2_LQ_Ah_c69178/f1p2/2489	0	184.376	#NAME?	0.00014768	0.015034
i2_LQ_Ah_c89859/f1p3/2506	521.67	56.0936	3.2172	0.00014973	0.015223
i2_LQ_Ah_c98018/f1p5/2917	0	126.764	#NAME?	0.00015442	0.015679
i3_LQ_Ah_c13863/f1p1/3970	1.20896	75.1457	-5.9579	0.00015538	0.015756
i2_LQ_Ah_c50031/f1p1/2628	36.0072	0	Inf	0.00015731	0.015931
i2_LQ_Ah_c76745/f1p19/2186	899.946	74.3703	3.597	0.00015947	0.01613
i3_LQ_Ah_c25123/f1p0/3573	416.268	23.3106	4.1585	0.00016228	0.016392
i2_LQ_Ah_c26892/f1p0/2610	0	325.413	#NAME?	0.00016294	0.016437
i1_LQ_Ah_c24609/f1p0/1936	176.321	2.68325	6.0381	0.0001652	0.016623
i4_HQ_Ah_c1386/f3p0/4968	98.2524	0	Inf	0.00016517	0.016623
i2_LQ_Ah_c97995/f1p0/2266	0.60448	256.104	-8.7268	0.00016599	0.016681
i1_HQ_Ah_c17733/f2p4/1890	72.9246	839.207	-3.5245	0.00016827	0.016823
i1_LQ_Ah_c4634/f1p1/1945	0.420674	46.5866	-6.7911	0.00016772	0.016823
i2_HQ_Ah_c106754/f19p6/2193	420.818	2979.82	-2.824	0.00016806	0.016823
i2_LQ_Ah_c40345/f1p2/2782	473.049	12.8606	5.201	0.00016789	0.016823
i2_LQ_Ah_c37961/f1p1/2184	0	38.6841	#NAME?	0.00016912	0.016867
i3_LQ_Ah_c4678/f1p0/3171	30.4833	392.056	-3.685	0.00016915	0.016867
i5_LQ_Ah_c5285/f1p18/5232	0	200.393	#NAME?	0.00017104	0.017034
i3_LQ_Ah_c20203/f1p4/3143	845.055	86.3827	3.2902	0.00017134	0.017043
i1_HQ_Ah_c42451/f5p1/1067	407.048	2974.48	-2.8694	0.00017263	0.017149
i1_LQ_Ah_c7594/f1p3/1742	245.735	11.8654	4.3723	0.00017608	0.017469
i2_LQ_Ah_c27026/f1p1/2092	68.4694	690.053	-3.3332	0.00017899	0.017736
i4_LQ_Ah_c2362/f1p0/4980	448.666	0	Inf	0.00018216	0.018004
i6_LQ_Ah_c1883/f1p3/6968	0	156.948	#NAME?	0.00018207	0.018004
i1_LQ_Ah_c38092/f1p0/1291	0	144.917	#NAME?	0.0001857	0.01833
i5_HQ_Ah_c2064/f2p0/5725	0	112.578	#NAME?	0.00018672	0.018408
i1_LQ_Ah_c12756/f1p3/1824	16.1589	314.196	-4.2813	0.00018777	0.018465
i1_LQ_Ah_c4759/f1p1/1755	9.50047	208.308	-4.4546	0.00018759	0.018465
i4_LQ_Ah_c3001/f1p9/4120	34.7306	0	Inf	0.0001886	0.018522
i1_LQ_Ah_c52079/f1p0/1963	0.274707	124.272	-8.8214	0.00019094	0.018706
i2_LQ_Ah_c12419/f1p5/2358	0	126.961	#NAME?	0.00019094	0.018706
i2_LQ_Ah_c57565/f1p3/2535	712.118	78.3678	3.1838	0.00019144	0.018731
i5_LQ_Ah_c4311/f1p0/5684	106.865	0	Inf	0.00019258	0.018819
i2_HQ_Ah_c11885/f2p0/2416	0.659547	277.707	-8.7179	0.00019552	0.019059
i2_HQ_Ah_c34791/f2p1/2581	0	495.423	#NAME?	0.00019539	0.019059
i1_HQ_Ah_c56614/f13p2/1873	0.98932	61.8019	-5.9651	0.00019741	0.019219
i3_LQ_Ah_c5328/f1p0/3380	0	37.2694	#NAME?	0.00020108	0.019552
i2_HQ_Ah_c39377/f2p3/2260	0	106.254	#NAME?	0.00020385	0.019796
i5_LQ_Ah_c10391/f1p15/5108	0	112.46	#NAME?	0.00020439	0.019824
i2_HQ_Ah_c11730/f4p33/2808	0	4632.88	#NAME?	0.00020491	0.019834
i3_LQ_Ah_c12719/f1p5/3790	1.02515	130.037	-6.9869	0.000205	0.019834
i1_LQ_Ah_c37093/f1p2/1863	554.369	49.0831	3.4975	0.0002062	0.019925
i3_LQ_Ah_c13125/f1p0/3561	0.549413	56.5813	-6.6863	0.00020766	0.020041
i1_LQ_Ah_c39971/f1p2/1866	0	82.9077	#NAME?	0.00020949	0.020193
i3_LQ_Ah_c15799/f1p0/3063	2.92749	344.285	-6.8778	0.00021007	0.020224
i2_LQ_Ah_c15208/f1p0/2057	0.420674	46.0975	-6.7758	0.00021114	0.020302
i1_LQ_Ah_c51689/f1p0/1780	5.62074	142.317	-4.6622	0.0002121	0.020369
i2_HQ_Ah_c7147/f6p2/3575	10.4924	234.188	-4.4803	0.00021236	0.020369
i2_LQ_Ah_c70236/f1p0/2290	0	108.033	#NAME?	0.00021265	0.020372
i1_LQ_Ah_c7089/f1p2/1570	33.9045	0	Inf	0.00021727	0.020789
i3_LQ_Ah_c23912/f1p0/3846	0	103.571	#NAME?	0.00021801	0.020834
i2_LQ_Ah_c93471/f1p2/2278	0	33.0411	#NAME?	0.00021848	0.020838
i3_LQ_Ah_c22764/f1p0/3336	83.8243	2.2597	5.2132	0.00021858	0.020838
i2_HQ_Ah_c18007/f2p0/2772	0	127.357	#NAME?	0.00021976	0.020925
i2_LQ_Ah_c37077/f1p1/2285	0.274707	388.642	-10.466	0.00022039	0.020959
i1_LQ_Ah_c24844/f1p0/1482	2.52404	327.412	-7.0192	0.00022134	0.021024
i1_LQ_Ah_c21636/f1p0/1272	0	32.7897	#NAME?	0.00022204	0.021064
i2_LQ_Ah_c5346/f1p0/2503	0	116.734	#NAME?	0.0002226	0.021092
i2_LQ_Ah_c13378/f1p0/2133	1.09883	424.674	-8.5942	0.00022335	0.021128
i3_LQ_Ah_c37036/f1p0/3771	39.484	449.692	-3.5096	0.00022353	0.021128
i0_LQ_Ah_c2543/f2p0/765	0.695381	712.099	-10	0.000226	0.021336
i2_HQ_Ah_c38625/f2p1/2944	106.445	0	Inf	0.00022738	0.021415
i5_LQ_Ah_c11046/f1p2/5325	4.04354	351.032	-6.4398	0.00022718	0.021415
i2_LQ_Ah_c35942/f1p0/2129	0.60448	248.511	-8.6834	0.00022875	0.021493
i2_LQ_Ah_c58215/f1p1/2700	0	34.4344	#NAME?	0.00022876	0.021493
i5_LQ_Ah_c6291/f1p1/5648	3632.48	520.031	2.8043	0.00023146	0.02172
i2_LQ_Ah_c67390/f1p0/2653	158.412	0	Inf	0.0002318	0.021726
i2_LQ_Ah_c96926/f1p0/2672	0	109.069	#NAME?	0.00023209	0.021727
i4_LQ_Ah_c4918/f1p1/4246	262.712	1546.9	-2.5578	0.00023437	0.021914
i0_LQ_Ah_c10841/f1p0/927	3155.23	413.144	2.933	0.00023671	0.022106
i2_LQ_Ah_c39676/f1p6/2344	1.31909	238.996	-7.5013	0.00023801	0.022202
i2_LQ_Ah_c97264/f1p0/2774	0	84.0445	#NAME?	0.00023922	0.022288
i2_LQ_Ah_c37210/f1p2/2114	0.274707	152.062	-9.1126	0.00024008	0.022341
i2_LQ_Ah_c56654/f1p1/2580	0	89.3917	#NAME?	0.00024068	0.02237
i2_LQ_Ah_c70879/f1p1/2234	26.6382	357.773	-3.7475	0.0002417	0.022438
i2_LQ_Ah_c95270/f1p2/2152	1.79421	275.753	-7.2639	0.00024239	0.022475
i2_LQ_Ah_c40591/f1p1/2285	2.52605	91.1976	-5.174	0.0002432	0.022524
i1_LQ_Ah_c58501/f1p0/1559	38.4421	1010.6	-4.7164	0.00024383	0.022555
i3_LQ_Ah_c3139/f2p0/3139	5.1616	143.595	-4.798	0.00024431	0.022573
i3_HQ_Ah_c42447/f6p0/3062	705.627	92.9664	2.9241	0.00024505	0.022615
i1_LQ_Ah_c9900/f1p1/1732	2950.09	437.393	2.7538	0.00024575	0.022652
i5_LQ_Ah_c11578/f1p0/5990	0	482.788	#NAME?	0.00024609	0.022656
i2_LQ_Ah_c34152/f1p1/2707	35.7573	385.81	-3.4316	0.00024745	0.022728
i2_LQ_Ah_c9310/f1p4/2356	2.38008	424.949	-7.4801	0.00024719	0.022728
i5_LQ_Ah_c7108/f1p11/5372	31.8622	0	Inf	0.00024845	0.022793
i2_LQ_Ah_c58961/f1p0/2381	0	75.1585	#NAME?	0.0002489	0.022807
i2_HQ_Ah_c120345/f73p4/2709	5126.37	776.531	2.7228	0.00024962	0.022847
i3_LQ_Ah_c14664/f1p1/3041	8.95368	193.736	-4.4355	0.00025055	0.022905
i3_LQ_Ah_c36574/f1p3/3096	4.02632	131.188	-5.026	0.00025433	0.023223
i2_HQ_Ah_c2025/f3p2/2723	2.89366	148.63	-5.6827	0.00025498	0.023255
i2_LQ_Ah_c72754/f1p2/2782	3.69855	119.029	-5.0082	0.00025582	0.023305
i0_LQ_Ah_c11269/f1p0/959	0	114.549	#NAME?	0.000257	0.023358
i2_HQ_Ah_c24827/f2p0/2156	91.3949	0	Inf	0.00025688	0.023358
i2_LQ_Ah_c39833/f1p0/2189	0.329773	44.2926	-7.0694	0.00025851	0.023468
i2_HQ_Ah_c68685/f2p0/2662	0.549413	57.2682	-6.7037	0.00025941	0.023495
i3_LQ_Ah_c21745/f1p0/3779	0	31.535	#NAME?	0.00025914	0.023495
i2_HQ_Ah_c122156/f2p3/2981	0	30.141	#NAME?	0.00026059	0.023575
i2_LQ_Ah_c127714/f1p2/2004	0	277.925	#NAME?	0.0002625	0.02372
i1_LQ_Ah_c39793/f1p5/1650	0.329773	79.8645	-7.9199	0.00026321	0.023756
i3_LQ_Ah_c13922/f1p0/3649	26.8578	368.185	-3.777	0.00026399	0.023799
i2_HQ_Ah_c119851/f13p1/2463	0	152.154	#NAME?	0.00026441	0.023809
i1_LQ_Ah_c48483/f1p0/1445	272.736	17.1057	3.995	0.00026475	0.023812
i5_LQ_Ah_c5360/f1p11/5379	49.4608	577.438	-3.5453	0.00026575	0.023875
i3_LQ_Ah_c25495/f1p0/3437	3.60627	784.488	-7.7651	0.00026659	0.023923
i2_HQ_Ah_c120888/f68p6/2677	1560.57	213.265	2.8714	0.00026746	0.023943
i4_LQ_Ah_c5953/f1p2/4958	2102.47	296.497	2.826	0.00026774	0.023943
i5_LQ_Ah_c6476/f1p1/5589	0	137.391	#NAME?	0.00026735	0.023943
i2_HQ_Ah_c120323/f2p2/2484	0	183.764	#NAME?	0.00026942	0.024051
i3_LQ_Ah_c24933/f1p0/3362	0	73.1106	#NAME?	0.00026956	0.024051
i1_LQ_Ah_c12965/f1p12/1775	2.48959	91.9261	-5.2065	0.00027002	0.024064
i2_LQ_Ah_c52440/f1p1/2213	0	32.9581	#NAME?	0.00027102	0.024126
i2_LQ_Ah_c51703/f1p1/2234	0.274707	117.819	-8.7445	0.000273	0.024275
i2_LQ_Ah_c127696/f1p6/1914	0	144.971	#NAME?	0.00027668	0.024568
i3_LQ_Ah_c37825/f1p0/3645	0	81.2437	#NAME?	0.00027693	0.024568
i3_LQ_Ah_c5233/f1p0/3178	0	30.9688	#NAME?	0.00027917	0.024739
i5_LQ_Ah_c10121/f1p2/5361	2.05031	424.506	-7.6938	0.00028019	0.024801
i7_LQ_Ah_c577/f1p0/7694	119.016	2.24551	5.728	0.00028082	0.024828
i0_HQ_Ah_c1764/f3p0/801	5221.09	935.715	2.4802	0.00028185	0.024891
i0_LQ_Ah_c9594/f1p3/952	14.4278	245.058	-4.0862	0.00028292	0.024957
i3_LQ_Ah_c22782/f1p1/3286	1.50089	196.89	-7.0354	0.00028345	0.024976
i3_LQ_Ah_c10944/f1p3/3406	111.941	2.24551	5.6395	0.00028468	0.025056
i3_LQ_Ah_c34007/f1p0/3121	1.20896	71.0201	-5.8764	0.00028592	0.025137
i2_LQ_Ah_c6773/f1p1/2338	334.421	21.9118	3.9319	0.00028776	0.025182
i2_LQ_Ah_c93869/f1p3/2313	1.92295	86.5385	-5.492	0.00028787	0.025182
i3_HQ_Ah_c1835/f6p0/3513	578.752	60.4227	3.2598	0.00028685	0.025182
i4_LQ_Ah_c9670/f1p2/4840	2.76492	94.0526	-5.0882	0.00028805	0.025182
i5_LQ_Ah_c9611/f1p3/5322	0	301.202	#NAME?	0.00028794	0.025182
i1_LQ_Ah_c36975/f1p1/1623	0	414.041	#NAME?	0.00028982	0.02528
i1_LQ_Ah_c40928/f1p1/1275	2156.75	392.179	2.4593	0.00028974	0.02528
i5_LQ_Ah_c3229/f1p0/5115	2.01447	352.349	-7.4505	0.00029091	0.025347
i3_LQ_Ah_c45312/f1p0/2989	442.137	3102.54	-2.8109	0.0002932	0.025518
i2_HQ_Ah_c17840/f2p0/2419	90.6125	0	Inf	0.00029843	0.025941
i2_LQ_Ah_c73207/f1p0/2811	1.83067	82.1715	-5.4882	0.00029877	0.025941
i5_LQ_Ah_c10073/f1p5/5324	0	109.719	#NAME?	0.00029906	0.025941
i3_LQ_Ah_c26313/f1p0/3256	0	60.526	#NAME?	0.00030052	0.026039
i3_LQ_Ah_c18328/f1p0/3842	2.10337	79.696	-5.2437	0.00030221	0.026156
i2_LQ_Ah_c51060/f1p0/2734	10.306	213.495	-4.3727	0.000305	0.026368
i1_LQ_Ah_c36416/f1p0/1960	0	90.1682	#NAME?	0.00030537	0.026371
i0_LQ_Ah_c17291/f1p0/950	0	2513.73	#NAME?	0.0003074	0.026517
i2_HQ_Ah_c13706/f2p0/2599	7.01088	162.027	-4.5305	0.00030966	0.026683
i2_LQ_Ah_c15503/f1p23/2097	5140.8	356.432	3.8503	0.00031043	0.026713
i2_LQ_Ah_c69306/f1p14/2753	0	30.4994	#NAME?	0.0003107	0.026713
i5_LQ_Ah_c4806/f1p0/5144	30.4946	0	Inf	0.00031171	0.026771
i1_LQ_Ah_c4192/f1p1/1364	0	72.2791	#NAME?	0.0003137	0.026912
i4_HQ_Ah_c442/f10p0/4235	77.3699	711.555	-3.2011	0.00031553	0.027039
i2_LQ_Ah_c93785/f1p1/2145	0	61.3354	#NAME?	0.00031641	0.027054
i3_LQ_Ah_c19873/f1p1/3341	1.53873	75.8109	-5.6226	0.0003162	0.027054
i2_LQ_Ah_c25659/f1p2/2682	1.6827	63.8087	-5.2449	0.00031705	0.02708
i4_LQ_Ah_c5035/f1p0/4568	3.95603	602.396	-7.2505	0.00031861	0.027153
i5_LQ_Ah_c2412/f1p2/5147	0	270.934	#NAME?	0.00031833	0.027153
i3_LQ_Ah_c20339/f1p0/3130	0	83.1852	#NAME?	0.00032002	0.027244
i1_LQ_Ah_c22432/f1p8/1892	354.995	2373.36	-2.7411	0.00032524	0.027508
i2_LQ_Ah_c55888/f1p12/2835	0	30.7348	#NAME?	0.0003245	0.027508
i2_LQ_Ah_c62971/f1p0/2036	0	93.827	#NAME?	0.0003251	0.027508
i2_LQ_Ah_c8168/f1p0/2662	17.6128	270.896	-3.943	0.00032466	0.027508
i2_LQ_Ah_c91600/f1p2/2175	0	60.6527	#NAME?	0.00032518	0.027508
i4_LQ_Ah_c5204/f1p3/4140	0	761.09	#NAME?	0.00032375	0.027508
i2_HQ_Ah_c32966/f3p1/2572	31.8754	382.473	-3.5848	0.00032631	0.027539
i5_LQ_Ah_c9452/f1p1/5199	0	78.7136	#NAME?	0.00032625	0.027539
i1_LQ_Ah_c36766/f1p2/1362	5.34741	1003.07	-7.5514	0.00032819	0.027667
i2_LQ_Ah_c7386/f1p1/2154	0	167.653	#NAME?	0.00032927	0.027729
i5_LQ_Ah_c2763/f1p4/5375	7.81238	172.788	-4.4671	0.00033034	0.027789
i5_LQ_Ah_c9999/f1p1/6052	1087.98	128.642	3.0802	0.00033247	0.027938
i1_HQ_Ah_c43189/f2p0/1058	1.26202	63.5135	-5.6533	0.00033398	0.028035
i0_HQ_Ah_c2238/f2p1/1000	0	80.4081	#NAME?	0.00033594	0.028169
i2_HQ_Ah_c119274/f5p2/2270	0	101.708	#NAME?	0.00033699	0.028226
i2_HQ_Ah_c17324/f4p1/2819	7.83901	170.731	-4.4449	0.00033753	0.028241
i1_HQ_Ah_c1276/f11p2/1821	16.0912	246.66	-3.9382	0.00033805	0.028255
i2_LQ_Ah_c5425/f1p2/2421	0	46.0244	#NAME?	0.00034071	0.028446
i2_HQ_Ah_c52809/f2p0/2141	16.7847	254.963	-3.9251	0.00034308	0.028613
i2_LQ_Ah_c96519/f1p0/2450	1.6827	319.298	-7.568	0.00034405	0.028664
i2_LQ_Ah_c75360/f1p1/2577	1.97864	506.026	-7.9986	0.00034609	0.028803
i1_LQ_Ah_c26360/f1p0/1569	170.181	7.56471	4.4916	0.00034687	0.028837
i1_LQ_Ah_c39717/f1p1/1610	218.855	1254.37	-2.5189	0.00035674	0.029626
i1_HQ_Ah_c3617/f2p0/1869	429.817	42.7665	3.3292	0.00035759	0.029665
i5_LQ_Ah_c3810/f1p1/5135	57.2834	0.926076	5.9508	0.00035883	0.029736
i3_LQ_Ah_c45196/f1p0/3004	0	32.0935	#NAME?	0.00036142	0.029919
i3_LQ_Ah_c35540/f1p0/3567	0	82.2275	#NAME?	0.00036317	0.030032
i5_LQ_Ah_c11805/f1p14/5091	22.3007	310.531	-3.7996	0.00036431	0.030094
i2_LQ_Ah_c76568/f1p0/2562	5.20145	146.09	-4.8118	0.00036742	0.030298
i3_LQ_Ah_c11317/f1p0/3150	0	86.4507	#NAME?	0.00036755	0.030298
i2_HQ_Ah_c18236/f3p2/2887	181.39	1193.14	-2.7176	0.00036967	0.03044
i2_HQ_Ah_c120072/f12p2/2188	1269.5	238.521	2.4121	0.00037113	0.030501
i2_HQ_Ah_c3742/f3p1/2379	0	236.255	#NAME?	0.00037158	0.030501
i5_LQ_Ah_c12680/f1p0/5037	0	54.0676	#NAME?	0.00037151	0.030501
i2_LQ_Ah_c56395/f1p0/2960	3.31371	102.289	-4.9481	0.00037219	0.030519
i2_LQ_Ah_c37863/f1p0/2945	0	27.5662	#NAME?	0.00037318	0.030568
i0_LQ_Ah_c9104/f1p0/868	1837.61	326.509	2.4926	0.00037666	0.030821
i2_LQ_Ah_c9380/f1p2/2778	0.420674	531.558	-10.303	0.00037738	0.030848
i4_LQ_Ah_c4667/f1p0/4813	0	89.4334	#NAME?	0.00037884	0.030935
i1_LQ_Ah_c10410/f1p0/1361	43.4819	584.389	-3.7484	0.00037931	0.030941
i2_LQ_Ah_c73064/f1p0/2673	0	30.8236	#NAME?	0.00038184	0.031114
i5_LQ_Ah_c3252/f1p8/5313	165.273	8.7717	4.2358	0.0003833	0.0312
i3_HQ_Ah_c19275/f2p0/3126	3.07546	345.163	-6.8103	0.00038689	0.03146
i1_LQ_Ah_c34687/f1p1/1441	10.0073	450.012	-5.4908	0.00038967	0.031653
i1_LQ_Ah_c54766/f1p1/1098	4.21075	449.792	-6.739	0.00039127	0.031684
i2_LQ_Ah_c39255/f1p0/2642	2.47098	411.429	-7.3794	0.00039112	0.031684
i3_LQ_Ah_c12929/f1p0/3219	4482.4	762.68	2.5551	0.00039093	0.031684
i2_LQ_Ah_c51605/f1p1/2818	8.00421	174.558	-4.4468	0.00039363	0.031809
i3_HQ_Ah_c1070/f8p0/3563	2129.97	181.661	3.5515	0.00039336	0.031809
i1_LQ_Ah_c36040/f1p2/1772	0.420674	462.135	-10.101	0.00040009	0.03223
i2_LQ_Ah_c19852/f1p1/2647	0	82.5114	#NAME?	0.0004009	0.03223
i3_LQ_Ah_c5738/f1p0/3294	17.7808	293.219	-4.0436	0.00040035	0.03223
i3_LQ_Ah_c5890/f1p6/3301	949.178	139.878	2.7625	0.00040075	0.03223
i4_HQ_Ah_c2015/f2p0/4351	68.3582	0	Inf	0.00039934	0.03223
i10_LQ_Ah_c67/f1p0/10524	1233.77	210.7	2.5498	0.00040156	0.032249
i1_LQ_Ah_c49458/f1p3/1962	2.58249	425.716	-7.365	0.00040241	0.032284
i1_LQ_Ah_c4512/f1p0/1829	2.81936	101.791	-5.1741	0.00040313	0.032302
i2_HQ_Ah_c55139/f2p1/2193	0	200.09	#NAME?	0.00040346	0.032302
i4_LQ_Ah_c5818/f1p0/4836	1.37353	272.053	-7.6299	0.00040598	0.032471
i2_HQ_Ah_c68784/f2p8/3115	0	78.6513	#NAME?	0.00040692	0.032512
i2_LQ_Ah_c90808/f1p0/2240	0	66.5807	#NAME?	0.00040917	0.032659
i1_LQ_Ah_c18256/f1p0/1282	0	259.919	#NAME?	0.00041024	0.03271
i4_HQ_Ah_c1544/f3p0/4675	1209.74	211.926	2.5131	0.00041666	0.033188
i2_LQ_Ah_c121192/f2p0/2198	2.10337	391.776	-7.5412	0.00041838	0.033292
i1_LQ_Ah_c33819/f1p0/1882	1182.56	171.117	2.7889	0.00042369	0.033645
i1_LQ_Ah_c3749/f1p0/1823	0.420674	126.986	-8.2377	0.00042344	0.033645
i6_LQ_Ah_c2708/f1p0/6747	1.26202	369.991	-8.1956	0.00042432	0.033661
i5_LQ_Ah_c4002/f1p47/5772	1.6847	67.3729	-5.3216	0.00042658	0.033806
i4_LQ_Ah_c11987/f1p1/4388	0.98932	60.2946	-5.9294	0.00042916	0.033976
i1_LQ_Ah_c13605/f1p2/1332	2.59972	85.0345	-5.0316	0.00043034	0.034031
i3_HQ_Ah_c42202/f4p0/3163	4.17228	262.549	-5.9756	0.00043105	0.034031
i6_LQ_Ah_c796/f1p0/6770	1.83067	247.935	-7.0814	0.00043117	0.034031
i3_LQ_Ah_c9858/f1p0/3071	26.7564	0	Inf	0.00043304	0.034145
i2_LQ_Ah_c69491/f1p3/2334	327.647	2137.55	-2.7057	0.00043379	0.034161
i4_LQ_Ah_c6778/f1p0/4128	0	218.213	#NAME?	0.00043413	0.034161
i2_LQ_Ah_c78023/f1p3/2553	0	55.5333	#NAME?	0.00043719	0.034367
i1_LQ_Ah_c13177/f2p0/1937	17.0812	260.399	-3.9302	0.00043959	0.034486
i5_LQ_Ah_c5896/f1p0/5524	190.013	1366.85	-2.8467	0.00043915	0.034486
i4_HQ_Ah_c1150/f4p0/4594	8.40227	439.641	-5.7094	0.00044045	0.03452
i2_LQ_Ah_c112286/f1p2/2593	2.19765	92.7084	-5.3987	0.0004413	0.034551
i2_LQ_Ah_c49985/f1p0/2231	0	70.1911	#NAME?	0.00044296	0.034646
i1_LQ_Ah_c27563/f1p0/1585	0	66.3737	#NAME?	0.00044549	0.034698
i1_LQ_Ah_c6594/f1p11/1436	0.549413	136.071	-7.9523	0.00044507	0.034698
i3_LQ_Ah_c19558/f1p0/3928	1.26202	201.751	-7.3207	0.00044584	0.034698
i3_LQ_Ah_c22141/f1p1/3417	1.97864	300.85	-7.2484	0.00044525	0.034698
i3_LQ_Ah_c34630/f1p0/3368	605.212	82.0248	2.8833	0.0004441	0.034698
i2_LQ_Ah_c54165/f1p1/2770	15.7098	256.445	-4.0289	0.00044677	0.034735
i3_HQ_Ah_c1460/f5p0/3203	1617.84	153.762	3.3953	0.0004478	0.03478
i3_LQ_Ah_c19340/f1p16/3732	0.695381	417.985	-9.2314	0.00044863	0.03481
i1_LQ_Ah_c9542/f1p0/1537	0.841348	132.657	-7.3008	0.00044978	0.034865
i0_HQ_Ah_c418/f5p2/845	5709.4	801.44	2.8327	0.00045141	0.03493
i3_LQ_Ah_c18527/f1p0/3972	2.16044	186.934	-6.4351	0.00045152	0.03493
i2_LQ_Ah_c92438/f1p2/2850	0	61.8575	#NAME?	0.0004552	0.035177
i5_LQ_Ah_c11496/f1p1/5438	0	54.1364	#NAME?	0.00045561	0.035177
i7_LQ_Ah_c413/f1p2/7106	2.69062	89.6012	-5.0575	0.00045914	0.035415
i2_LQ_Ah_c5111/f1p2/2456	0	28.5031	#NAME?	0.00046269	0.035653
i2_LQ_Ah_c95016/f1p2/2841	1.81344	190.735	-6.7167	0.00047399	0.036488
i1_HQ_Ah_c1274/f12p0/1814	7.7201	783.454	-6.6651	0.00047486	0.036519
i1_HQ_Ah_c34678/f2p0/1968	0	375.788	#NAME?	0.00047707	0.036652
i2_LQ_Ah_c13755/f1p0/2565	1.66547	66.9268	-5.3286	0.00047891	0.036721
i3_LQ_Ah_c4747/f1p0/4026	100.172	0	Inf	0.00047875	0.036721
i3_HQ_Ah_c2507/f6p1/3908	0	831.146	#NAME?	0.00048365	0.037049
i3_LQ_Ah_c18998/f1p1/3402	480.285	56.142	3.0967	0.00048614	0.037203
i1_HQ_Ah_c6136/f2p3/1789	3.57119	110.642	-4.9533	0.00048928	0.037406
i3_LQ_Ah_c27184/f1p0/3794	42.8534	4476.98	-6.707	0.00049074	0.037482
i4_LQ_Ah_c6415/f1p4/4261	27.5558	0	Inf	0.00049149	0.037502
i1_LQ_Ah_c49388/f1p0/1348	0.98932	53.5061	-5.7571	0.00049469	0.037709
i3_HQ_Ah_c2445/f3p0/3842	0.659547	57.5004	-6.446	0.00049698	0.037847
i2_LQ_Ah_c20913/f1p1/2430	462.057	2.88775	7.322	0.00049834	0.037877
i3_LQ_Ah_c10611/f1p19/3275	0	58.4673	#NAME?	0.00049786	0.037877
i2_HQ_Ah_c88580/f3p0/2592	395.217	34.6225	3.5129	0.0004991	0.037897
i1_LQ_Ah_c25263/f1p2/1988	24.0822	588.22	-4.6103	0.00050023	0.037946
i4_LQ_Ah_c10012/f1p0/4208	5.16223	126.182	-4.6114	0.00050078	0.03795
i5_LQ_Ah_c12802/f1p2/5041	0	81.455	#NAME?	0.00050168	0.037982
i2_LQ_Ah_c42108/f1p0/2724	0	28.2655	#NAME?	0.00050224	0.037988
i2_HQ_Ah_c23661/f2p2/2296	176.299	10.6562	4.0483	0.00050463	0.038123
i2_LQ_Ah_c33764/f1p0/2894	1.20896	65.3813	-5.757	0.00050501	0.038123
i3_LQ_Ah_c20829/f1p0/3611	0	74.8204	#NAME?	0.00050583	0.038148
i1_LQ_Ah_c40333/f1p83/1952	0	28.8	#NAME?	0.00050809	0.038245
i2_LQ_Ah_c38865/f1p15/2977	0	83.6402	#NAME?	0.00050799	0.038245
i4_LQ_Ah_c3979/f1p0/4358	716.071	84.7285	3.0792	0.0005096	0.038321
i2_LQ_Ah_c10418/f1p3/2944	0	47.5661	#NAME?	0.0005107	0.038367
i3_HQ_Ah_c3593/f2p1/3362	537.769	62.5027	3.105	0.00051143	0.038385
i1_HQ_Ah_c1005/f12p0/1992	62.0312	567.15	-3.1927	0.00051429	0.038563
i3_LQ_Ah_c40482/f1p4/3056	10.0545	190.405	-4.2432	0.00051565	0.038627
i5_HQ_Ah_c1288/f5p0/5226	1635	316.007	2.3713	0.00051654	0.038657
i3_LQ_Ah_c15338/f1p0/3019	10.2742	192.561	-4.2282	0.00051928	0.038825
i1_LQ_Ah_c22995/f1p0/1842	0.60448	501.29	-9.6957	0.00052285	0.039017
i1_LQ_Ah_c26771/f1p4/2000	316.094	24.1253	3.7117	0.00052272	0.039017
i1_LQ_Ah_c13802/f1p13/1892	11.077	185.571	-4.0663	0.00053253	0.039701
i2_HQ_Ah_c119322/f5p2/2734	366.489	2053.64	-2.4863	0.00053642	0.039914
i3_HQ_Ah_c1952/f3p0/3498	88.8295	3.92263	4.5011	0.00053693	0.039914
i9_LQ_Ah_c33/f1p0/9464	2.06891	86.2681	-5.3819	0.00053622	0.039914
i3_LQ_Ah_c33738/f1p0/3798	0	62.3305	#NAME?	0.00054239	0.040282
i3_HQ_Ah_c13534/f2p3/3178	0.841348	141.061	-7.3894	0.00054477	0.04042
i3_LQ_Ah_c26603/f1p4/3299	6.42763	205.41	-4.9981	0.00054747	0.040582
i2_HQ_Ah_c6306/f2p2/2667	1026.1	180.554	2.5067	0.00055206	0.040882
i3_LQ_Ah_c15619/f1p0/3042	0.420674	82.9597	-7.6236	0.00055256	0.040882
i0_LQ_Ah_c8416/f1p2/528	1.26403	58.5324	-5.5331	0.00056001	0.041276
i1_LQ_Ah_c20507/f1p7/1903	0	110.722	#NAME?	0.00055988	0.041276
i2_LQ_Ah_c98542/f1p1/2189	0	60.8449	#NAME?	0.00055843	0.041276
i3_LQ_Ah_c35789/f1p6/3911	2758.11	523.714	2.3968	0.0005592	0.041276
i2_LQ_Ah_c3430/f1p1/2285	1.97864	80.0781	-5.3388	0.00056156	0.041351
i2_LQ_Ah_c94077/f1p0/2532	30.2278	327.24	-3.4364	0.00056311	0.041427
i2_LQ_Ah_c63978/f1p0/2080	0	27.9675	#NAME?	0.00057502	0.042217
i3_LQ_Ah_c15004/f1p1/3028	514.635	66.4183	2.9539	0.00057656	0.042217
i3_LQ_Ah_c21903/f1p0/3488	0.98932	109.916	-6.7958	0.00057562	0.042217
i3_LQ_Ah_c22373/f1p0/3097	47.3128	0	Inf	0.0005762	0.042217
i9_LQ_Ah_c94/f1p0/9522	3.62751	1249.48	-8.4281	0.00057505	0.042217
i4_LQ_Ah_c9138/f1p0/4457	28.5927	0	Inf	0.00057718	0.042223
i4_HQ_Ah_c1313/f3p0/4567	0.274707	582.003	-11.049	0.00057883	0.042303
i2_LQ_Ah_c25451/f1p2/2494	0.329773	41.5948	-6.9788	0.00058984	0.043013
i3_LQ_Ah_c15571/f1p1/3044	2.92949	278.874	-6.5728	0.00058942	0.043013
i4_LQ_Ah_c2745/f1p1/4416	1.15389	122.09	-6.7253	0.0005902	0.043013
i3_LQ_Ah_c7613/f1p1/3788	4.59559	651.433	-7.1472	0.00059241	0.043132
i4_LQ_Ah_c8383/f1p0/4770	1178.09	216.977	2.4408	0.00059293	0.043132
i2_LQ_Ah_c97362/f1p2/2879	3.18359	361.211	-6.826	0.00059479	0.043227
i3_LQ_Ah_c40558/f1p0/3048	27.695	0	Inf	0.00059724	0.043364
i2_HQ_Ah_c120628/f3p10/3027	53.379	0	Inf	0.00059942	0.043442
i3_LQ_Ah_c6935/f1p0/3181	0	71.6441	#NAME?	0.00059931	0.043442
i2_LQ_Ah_c52574/f1p6/2849	241.654	1265.19	-2.3883	0.0006019	0.043541
i3_LQ_Ah_c20134/f1p5/3564	1.53873	60.8285	-5.3049	0.0006015	0.043541
i2_LQ_Ah_c13179/f1p2/2644	322.736	28.9063	3.4809	0.00060299	0.043579
i0_LQ_Ah_c5468/f1p0/696	0	25.4454	#NAME?	0.00060763	0.043874
i1_LQ_Ah_c30017/f1p0/1397	0	58.9253	#NAME?	0.00060837	0.043886
i5_LQ_Ah_c10747/f1p0/5389	0.549413	131.312	-7.9009	0.0006103	0.043985
i2_LQ_Ah_c89845/f1p3/2160	0.274707	107.933	-8.618	0.00061378	0.044195
i2_HQ_Ah_c13475/f2p6/2252	0	43.125	#NAME?	0.00061804	0.044461
i2_LQ_Ah_c74342/f1p1/2183	63.1669	1.20881	5.7075	0.00062431	0.04487
i0_HQ_Ah_c1250/f4p0/689	1154.43	194.142	2.572	0.00062572	0.04493
i2_LQ_Ah_c116450/f1p4/2484	3.33094	91.4596	-4.7791	0.00062984	0.045184
i2_LQ_Ah_c20223/f1p1/2762	36.1193	0.204137	7.4671	0.00063057	0.045195
i2_HQ_Ah_c88551/f2p1/2578	0.329773	36.6035	-6.7944	0.00063137	0.045211
i3_LQ_Ah_c21986/f1p0/3322	0.549413	308.773	-9.1344	0.00063368	0.045335
i3_HQ_Ah_c10495/f2p2/3684	0	85.5855	#NAME?	0.00063568	0.045436
i2_LQ_Ah_c74152/f1p47/2088	0.329773	76.3353	-7.8547	0.00063718	0.045502
i3_LQ_Ah_c19119/f1p1/3973	2.16044	221.022	-6.6767	0.00063818	0.045531
i3_LQ_Ah_c13859/f1p5/3698	0	66.1425	#NAME?	0.00064154	0.045688
i3_LQ_Ah_c5532/f1p0/3351	0	24.6919	#NAME?	0.00064133	0.045688
i6_LQ_Ah_c2782/f1p0/6187	0	56.3673	#NAME?	0.00064273	0.045731
i4_LQ_Ah_c8873/f1p4/4937	0	60.3966	#NAME?	0.00064558	0.045892
i1_HQ_Ah_c2684/f5p0/1814	27.7714	314.199	-3.5	0.0006472	0.045965
i1_LQ_Ah_c38204/f1p2/1997	8.61852	146.098	-4.0834	0.00064882	0.046038
i7_HQ_Ah_c84/f2p0/7211	0	920.364	#NAME?	0.0006495	0.046044
i3_LQ_Ah_c25435/f1p0/3393	0.841348	125.273	-7.2182	0.00065675	0.046516
i1_LQ_Ah_c29678/f1p0/1055	0.60448	719.793	-10.218	0.0006601	0.046711
i2_LQ_Ah_c14115/f1p2/3199	0	111.397	#NAME?	0.0006638	0.04693
i1_LQ_Ah_c60921/f1p0/1006	0	27.1822	#NAME?	0.00066656	0.046997
i3_LQ_Ah_c3201/f1p82/3254	5.74948	122.085	-4.4083	0.0006661	0.046997
i3_LQ_Ah_c7133/f1p20/3548	26.6832	0	Inf	0.00066543	0.046997
i2_LQ_Ah_c50461/f1p3/2657	130.276	5.43128	4.5841	0.000668	0.047056
i2_LQ_Ah_c110512/f1p1/2465	0	26.6331	#NAME?	0.00067362	0.047409
i2_HQ_Ah_c120988/f3p8/2913	67.1387	893.731	-3.7346	0.00067436	0.047419
i0_LQ_Ah_c11303/f1p0/805	2.89366	86.7044	-4.9051	0.00067621	0.047506
i5_LQ_Ah_c2317/f1p2/5621	2.63819	289.675	-6.7787	0.00067739	0.047546
i4_LQ_Ah_c5537/f1p10/4703	22.4114	290.272	-3.6951	0.00067956	0.047656
i2_LQ_Ah_c113464/f1p1/2993	394.119	46.9417	3.0697	0.0006819	0.047777
i2_LQ_Ah_c42416/f1p1/2792	4.72571	134.677	-4.8328	0.00068276	0.047794
i2_LQ_Ah_c9475/f1p1/2772	3.44107	96.6707	-4.8122	0.00068495	0.047904
i2_LQ_Ah_c69481/f1p0/2362	24.1699	0	Inf	0.00068558	0.047905
i1_LQ_Ah_c61022/f1p1/1142	1.64824	87.3531	-5.7279	0.00068818	0.048044
i2_LQ_Ah_c77231/f1p8/2551	2.65278	71.2646	-4.7476	0.00069051	0.048163
i5_LQ_Ah_c9738/f1p0/5165	0	24.4866	#NAME?	0.00069455	0.048402
i1_LQ_Ah_c22579/f1p0/1606	47.0174	1.08291	5.4402	0.00069831	0.048577
i5_LQ_Ah_c10161/f1p19/5951	7.06858	737.119	-6.7043	0.00069816	0.048577
i5_LQ_Ah_c8340/f1p0/5802	770.935	134.897	2.5148	0.00069898	0.04858
i2_LQ_Ah_c7435/f1p1/3011	0	97.8497	#NAME?	0.0007037	0.048865
i2_LQ_Ah_c93760/f1p0/2841	12.0871	221.812	-4.1978	0.00070839	0.049147
i4_LQ_Ah_c3753/f1p0/4587	161.759	6.12412	4.7232	0.00070978	0.049199
i0_LQ_Ah_c11263/f1p0/967	0.82412	50.3021	-5.9316	0.00071099	0.04924
i2_HQ_Ah_c17545/f2p1/2959	1119.67	188.693	2.569	0.00071308	0.04934
i2_LQ_Ah_c109511/f1p2/2359	0	24.705	#NAME?	0.00071509	0.049435
i2_LQ_Ah_c75768/f1p0/2398	1.97864	150.568	-6.2498	0.00071621	0.049469
i2_LQ_Ah_c64432/f1p0/2112	0.274707	214.823	-9.611	0.00071713	0.049489
i1_LQ_Ah_c14153/f1p0/1524	0	22.9205	#NAME?	0.00071818	0.049517
i5_LQ_Ah_c5846/f1p0/5099	2.10537	157.325	-6.2235	0.00071922	0.049545
i4_LQ_Ah_c10281/f1p1/4642	4.19152	348.437	-6.3773	0.00072023	0.049571
i5_LQ_Ah_c9860/f1p3/5293	124.894	5.00736	4.6405	0.00072685	0.049983

## Sheet: AhWf_vs_AhCf
Gene_id	AhWf mean expression	AhCf mean expression	log2FoldChange	pval	padj
i1_HQ_Ah_c6517/f5p1/1596	4360.74	0.442047	13.268	8.793e-16	6.8382e-11
i3_HQ_Ah_c12639/f2p3/3099	0	1253.02	#NAME?	1.0549e-14	2.7346e-10
i3_HQ_Ah_c31821/f4p0/3074	0	1318.91	#NAME?	8.5201e-15	2.7346e-10
i1_HQ_Ah_c23589/f2p0/1936	0	1256.94	#NAME?	1.5586e-14	3.0302e-10
i3_HQ_Ah_c33497/f7p1/3406	0	1146.85	#NAME?	2.5497e-14	3.9656e-10
i2_HQ_Ah_c39190/f3p0/2827	0	1094.2	#NAME?	4.4291e-14	5.7407e-10
i3_LQ_Ah_c37261/f1p0/3728	1.86585	2675.83	-10.486	8.1698e-14	9.0765e-10
i6_LQ_Ah_c2938/f1p19/6348	2133.68	0.926286	11.17	2.242e-13	2.1795e-09
i5_LQ_Ah_c3947/f1p0/5343	1084.33	0	Inf	2.7118e-13	2.3432e-09
i0_HQ_Ah_c16175/f3p0/694	0.891004	1120.08	-10.296	1.1135e-12	8.6592e-09
i3_LQ_Ah_c33768/f1p0/3386	0	727.517	#NAME?	3.3262e-12	2.1556e-08
i6_LQ_Ah_c390/f7p0/6660	1.22995	1163.06	-9.8851	3.0866e-12	2.1556e-08
i4_LQ_Ah_c9525/f1p0/4131	0.799649	1023.7	-10.322	3.8868e-12	2.3251e-08
i1_LQ_Ah_c22620/f1p6/1843	743.615	0	Inf	7.6437e-12	4.246e-08
i3_LQ_Ah_c13657/f1p0/3714	0	639.198	#NAME?	1.2483e-11	6.4716e-08
i2_HQ_Ah_c119808/f14p0/2368	3.19466	1378.88	-8.7536	1.7079e-11	8.3013e-08
i2_LQ_Ah_c53568/f1p0/2929	0	1341.32	#NAME?	2.3532e-11	1.0765e-07
i5_LQ_Ah_c12876/f1p0/5020	877.623	0.746862	10.199	2.5309e-11	1.0934e-07
i3_HQ_Ah_c31564/f14p0/3288	0	2624.46	#NAME?	2.9978e-11	1.227e-07
i2_HQ_Ah_c65416/f16p2/2400	0	540.582	#NAME?	3.5992e-11	1.3881e-07
i7_HQ_Ah_c77/f2p0/7575	0.60549	747.049	-10.269	3.7483e-11	1.3881e-07
i2_HQ_Ah_c119270/f41p0/2185	14.2142	4168.2	-8.1959	6.4551e-11	2.1826e-07
i2_HQ_Ah_c7179/f4p1/2539	0	530.954	#NAME?	6.2325e-11	2.1826e-07
i2_LQ_Ah_c39765/f1p6/1943	0.799649	762.872	-9.8979	7.0406e-11	2.2814e-07
i2_HQ_Ah_c22123/f7p2/2384	0	508.39	#NAME?	9.6815e-11	2.8958e-07
i2_HQ_Ah_c41201/f3p0/2618	1184.78	2.98745	8.6315	9.5177e-11	2.8958e-07
i0_LQ_Ah_c4451/f1p0/774	5.24149	1568.81	-8.2255	1.1348e-10	3.0837e-07
i2_HQ_Ah_c108832/f2p5/2449	0	482.277	#NAME?	1.1253e-10	3.0837e-07
i2_HQ_Ah_c120495/f2p0/2360	0.71581	673.309	-9.8775	1.1896e-10	3.0837e-07
i3_LQ_Ah_c13615/f1p0/3700	0.908236	746.76	-9.6834	1.1594e-10	3.0837e-07
i1_HQ_Ah_c3151/f3p0/1673	0	483.969	#NAME?	1.3527e-10	3.2873e-07
i1_LQ_Ah_c24072/f1p0/1873	0.302745	595.187	-10.941	1.3357e-10	3.2873e-07
i2_LQ_Ah_c36982/f1p1/2525	0	479.724	#NAME?	1.5545e-10	3.6634e-07
i2_LQ_Ah_c91298/f1p0/2290	1.78952	822.785	-8.8448	1.9327e-10	4.4207e-07
i3_LQ_Ah_c36986/f1p0/3617	0	974.315	#NAME?	2.1374e-10	4.7491e-07
i3_LQ_Ah_c4290/f1p0/3321	0	462.705	#NAME?	2.4796e-10	5.3566e-07
i3_LQ_Ah_c36466/f1p0/3134	0.302745	559.297	-10.851	2.8435e-10	5.9766e-07
i2_LQ_Ah_c127943/f1p1/2022	928.949	2.23133	8.7015	3.4523e-10	7.0651e-07
i1_LQ_Ah_c12343/f1p2/1735	0	438.899	#NAME?	4.1524e-10	8.2801e-07
i0_LQ_Ah_c7223/f1p0/849	0.302745	466.245	-10.589	7.9812e-10	1.5517e-06
i3_LQ_Ah_c19474/f1p140/3410	4.05919	949.268	-7.8695	8.5989e-10	1.631e-06
i2_HQ_Ah_c119952/f4p1/2509	450.937	0	Inf	9.2389e-10	1.6707e-06
i3_HQ_Ah_c39565/f2p2/3013	0	399.672	#NAME?	9.4526e-10	1.6707e-06
i4_LQ_Ah_c3686/f1p8/4295	448.184	0	Inf	9.2439e-10	1.6707e-06
i3_LQ_Ah_c6885/f1p0/4004	0	389.32	#NAME?	1.2549e-09	2.1687e-06
i5_LQ_Ah_c14747/f1p0/5014	1.36894	617.591	-8.8174	1.384e-09	2.3398e-06
i2_HQ_Ah_c17411/f5p0/2571	0	1019.22	#NAME?	1.7052e-09	2.8216e-06
i5_LQ_Ah_c4707/f1p0/5757	9.53323	1466.17	-7.2649	1.8979e-09	3.0749e-06
i2_LQ_Ah_c56671/f1p0/2637	0	550.837	#NAME?	1.9511e-09	3.0965e-06
i3_LQ_Ah_c20441/f1p0/3166	0	807.091	#NAME?	2.3134e-09	3.5982e-06
i3_HQ_Ah_c16024/f4p0/3414	0.302745	3152.73	-13.346	2.4197e-09	3.6897e-06
i2_LQ_Ah_c22964/f1p2/2224	3.53754	835.093	-7.883	2.5784e-09	3.7155e-06
i4_LQ_Ah_c6954/f1p3/4789	1.67169	662.851	-8.6312	2.58e-09	3.7155e-06
i5_LQ_Ah_c2398/f1p0/5079	3.95638	873.568	-7.7866	2.5782e-09	3.7155e-06
i3_LQ_Ah_c19090/f1p0/3161	4.57911	958.484	-7.7095	3.0761e-09	4.3494e-06
i3_HQ_Ah_c17997/f2p0/3237	1002.75	1.32614	9.5625	3.182e-09	4.4189e-06
i2_HQ_Ah_c35437/f2p0/2796	393.511	0	Inf	3.4541e-09	4.7126e-06
i0_LQ_Ah_c12162/f1p1/830	843.596	3.79367	7.7968	3.8267e-09	5.1309e-06
i8_LQ_Ah_c23/f1p0/8226	0.908236	470.122	-9.0158	3.9415e-09	5.1953e-06
i2_HQ_Ah_c20348/f6p2/2669	0	789.783	#NAME?	4.1374e-09	5.3626e-06
i2_LQ_Ah_c90059/f1p0/2424	0	348.916	#NAME?	4.4392e-09	5.6594e-06
i2_LQ_Ah_c94042/f1p3/2958	1.51546	577.398	-8.5737	5.0742e-09	6.3647e-06
i5_HQ_Ah_c2165/f2p1/5247	373.532	0	Inf	5.4652e-09	6.7464e-06
i2_LQ_Ah_c77532/f1p0/2628	0	363.411	#NAME?	6.6256e-09	8.0509e-06
i2_LQ_Ah_c96246/f1p0/2352	0	324.459	#NAME?	6.8451e-09	8.0656e-06
i3_LQ_Ah_c37105/f1p2/3655	1.93824	829	-8.7405	6.8044e-09	8.0656e-06
i2_LQ_Ah_c55037/f1p111/2998	0	317.271	#NAME?	8.4701e-09	9.8314e-06
i1_LQ_Ah_c39027/f1p3/1971	0.26655	365.135	-10.42	8.662e-09	9.9063e-06
i2_HQ_Ah_c85047/f16p7/2452	10.3116	1218.67	-6.8849	8.8897e-09	1.0019e-05
i3_LQ_Ah_c10703/f1p0/3291	0	392.855	#NAME?	9.9579e-09	1.1063e-05
i2_HQ_Ah_c26808/f2p2/2190	0.908236	425.135	-8.8706	1.0442e-08	1.1437e-05
i2_LQ_Ah_c25292/f1p3/2579	0	302.306	#NAME?	1.1095e-08	1.1984e-05
i3_LQ_Ah_c11367/f1p18/3155	1.36894	517.501	-8.5624	1.2907e-08	1.375e-05
i1_LQ_Ah_c34139/f1p0/1996	0.26655	1066.19	-11.966	1.3803e-08	1.4506e-05
i0_LQ_Ah_c9484/f1p0/790	0	300.626	#NAME?	1.4327e-08	1.4856e-05
i5_LQ_Ah_c8571/f1p1/5104	1.43162	462.061	-8.3343	1.478e-08	1.5124e-05
i2_HQ_Ah_c8171/f3p3/2942	0	624.65	#NAME?	1.5751e-08	1.5908e-05
i1_HQ_Ah_c5607/f3p0/1450	0	367.383	#NAME?	1.6528e-08	1.6258e-05
i3_HQ_Ah_c9547/f2p3/3267	12.1904	1283.67	-6.7184	1.653e-08	1.6258e-05
i4_LQ_Ah_c11910/f1p0/4540	0.71581	388.454	-9.084	1.6725e-08	1.6258e-05
i1_LQ_Ah_c37053/f1p0/1730	0	269.434	#NAME?	1.716e-08	1.6461e-05
i2_LQ_Ah_c53825/f1p7/2973	2.2847	573.876	-7.9726	1.7357e-08	1.6461e-05
i1_HQ_Ah_c4234/f2p0/1901	0	274.568	#NAME?	1.9819e-08	1.857e-05
i2_HQ_Ah_c105299/f2p1/2852	0	267.497	#NAME?	2.5536e-08	2.3641e-05
i6_HQ_Ah_c3385/f2p0/6080	307.551	0	Inf	2.9642e-08	2.712e-05
i3_HQ_Ah_c41972/f4p0/3140	16.9844	1693.93	-6.64	3.0407e-08	2.7497e-05
i4_LQ_Ah_c10027/f1p0/4272	0.357905	331.117	-9.8535	3.3301e-08	2.9767e-05
i4_HQ_Ah_c1150/f4p0/4594	0	388.969	#NAME?	3.4077e-08	3.0094e-05
i5_LQ_Ah_c10443/f1p2/5437	713.867	0	Inf	3.4441e-08	3.0094e-05
i11_LQ_Ah_c44/f1p0/11397	0	273.255	#NAME?	3.5241e-08	3.0451e-05
i1_LQ_Ah_c22524/f1p2/1860	0	1653.08	#NAME?	3.6944e-08	3.1572e-05
i4_LQ_Ah_c3364/f1p0/4666	0	255.946	#NAME?	4.0458e-08	3.4199e-05
i1_LQ_Ah_c34045/f1p24/1767	10.0814	1073.8	-6.7349	4.3679e-08	3.6525e-05
i2_LQ_Ah_c5209/f1p0/2471	422.443	0.978433	8.7541	4.8029e-08	3.9736e-05
i4_LQ_Ah_c4404/f1p0/4171	485.223	1.57881	8.2637	5.7124e-08	4.6763e-05
i2_LQ_Ah_c92394/f1p24/2441	281.564	0	Inf	5.9969e-08	4.858e-05
i1_HQ_Ah_c11981/f2p8/1756	752.108	4.75752	7.3046	6.1469e-08	4.8778e-05
i3_LQ_Ah_c27062/f1p2/3603	0	321.478	#NAME?	6.145e-08	4.8778e-05
i2_LQ_Ah_c2827/f1p0/2629	0.624455	346.71	-9.1169	6.3759e-08	5.0085e-05
i3_LQ_Ah_c11140/f1p0/3066	271.066	0	Inf	6.5137e-08	5.0656e-05
i1_HQ_Ah_c1948/f3p0/1445	1.49649	6301.28	-12.04	6.5954e-08	5.0783e-05
i2_HQ_Ah_c1784/f10p2/2851	786.959	4.46266	7.4622	6.8771e-08	5.2433e-05
i3_HQ_Ah_c2582/f2p5/3384	0	421.332	#NAME?	7.2986e-08	5.5106e-05
i2_LQ_Ah_c14301/f1p0/2254	0	234.536	#NAME?	7.436e-08	5.5604e-05
i3_HQ_Ah_c2959/f2p3/3122	583.402	3.73431	7.2875	7.5483e-08	5.5906e-05
i1_LQ_Ah_c39733/f1p2/1828	0	242.248	#NAME?	8.4054e-08	6.0668e-05
i2_LQ_Ah_c89668/f1p2/2537	0	234.993	#NAME?	8.4252e-08	6.0668e-05
i3_HQ_Ah_c12631/f2p1/3633	16.0843	1325.44	-6.3647	8.4079e-08	6.0668e-05
i3_HQ_Ah_c17961/f3p0/3822	2.04856	457.436	-7.8028	9.4321e-08	6.7295e-05
i3_LQ_Ah_c36120/f1p1/3333	0	226.993	#NAME?	9.5693e-08	6.7653e-05
i2_LQ_Ah_c5850/f1p0/2446	0	221.565	#NAME?	1.0326e-07	7.2347e-05
i1_HQ_Ah_c2534/f2p0/1925	0	462.901	#NAME?	1.1209e-07	7.6466e-05
i2_LQ_Ah_c110267/f1p2/2981	4.02126	597.614	-7.2154	1.1179e-07	7.6466e-05
i4_LQ_Ah_c11125/f1p3/4221	0	212.128	#NAME?	1.1162e-07	7.6466e-05
i2_LQ_Ah_c89975/f1p5/2333	302.761	0.373431	9.6631	1.2223e-07	8.2655e-05
i2_LQ_Ah_c90449/f1p2/2910	0.302745	270.715	-9.8045	1.4528e-07	9.7397e-05
i2_HQ_Ah_c12256/f3p2/2468	6.13064	693.688	-6.8221	1.488e-07	9.8902e-05
i2_LQ_Ah_c90539/f1p1/2231	0	195.739	#NAME?	1.6318e-07	0.00010691
i3_LQ_Ah_c30730/f1p0/3041	419.011	2.073	7.6591	1.6359e-07	0.00010691
i2_LQ_Ah_c27738/f1p1/2260	2.63508	449.06	-7.4129	1.7255e-07	0.00010999
i2_LQ_Ah_c40005/f1p4/2658	5.44941	595.563	-6.772	1.7092e-07	0.00010999
i6_LQ_Ah_c1645/f1p0/6125	234.35	0	Inf	1.721e-07	0.00010999
i2_HQ_Ah_c25885/f2p6/2892	232.265	0	Inf	1.942e-07	0.00012278
i2_LQ_Ah_c30339/f1p22/2029	3.46515	536.117	-7.2735	2.1475e-07	0.00013469
i1_LQ_Ah_c37117/f1p1/1639	0	1968.97	#NAME?	2.3033e-07	0.0001433
i3_HQ_Ah_c9700/f2p1/3144	830.27	9.17933	6.499	2.3418e-07	0.00014454
i2_LQ_Ah_c55274/f1p3/2312	0	199.544	#NAME?	2.3941e-07	0.00014639
i4_LQ_Ah_c10798/f1p4/4220	0.533099	313.28	-9.1988	2.4094e-07	0.00014639
i3_LQ_Ah_c15806/f1p0/3010	0.357905	361.561	-9.9804	2.5307e-07	0.00015256
i5_LQ_Ah_c3431/f1p0/5463	1461.69	25.3964	5.8469	2.6075e-07	0.00015598
i2_LQ_Ah_c94048/f1p0/2984	0	185.69	#NAME?	3.566e-07	0.0002117
i2_LQ_Ah_c66493/f1p4/2711	7.4198	648.63	-6.4499	3.7071e-07	0.0002184
i3_LQ_Ah_c27069/f1p0/3344	0.533099	252.543	-8.8879	4.0547e-07	0.00023708
i3_LQ_Ah_c36873/f1p2/3255	0.533099	273.699	-9.004	4.3004e-07	0.00024957
i2_LQ_Ah_c9377/f1p1/2610	1.93824	373.293	-7.5894	4.4196e-07	0.0002546
i2_HQ_Ah_c13227/f2p0/2548	4.54464	1781.38	-8.6146	4.6557e-07	0.00026623
i5_LQ_Ah_c7903/f1p1/5062	0	177.399	#NAME?	4.7062e-07	0.00026715
i4_LQ_Ah_c10029/f1p0/4654	4.21542	513.093	-6.9274	4.7506e-07	0.00026771
i1_LQ_Ah_c15532/f1p0/1151	2.70748	427.971	-7.3044	4.9725e-07	0.0002782
i3_LQ_Ah_c37396/f1p1/3744	0.60549	250.444	-8.6922	5.0435e-07	0.00028016
i2_LQ_Ah_c92374/f1p3/2455	1168.43	0.884095	10.368	5.0931e-07	0.00028091
i6_LQ_Ah_c761/f1p0/6321	0	1698.39	#NAME?	5.4693e-07	0.00029953
i3_LQ_Ah_c9009/f1p3/3282	0.891004	280.7	-8.2994	5.7459e-07	0.00031248
i2_LQ_Ah_c11701/f1p3/2472	2.42196	381.567	-7.2996	5.9773e-07	0.00032281
i2_LQ_Ah_c25530/f1p2/2514	13.8838	783.436	-5.8183	6.398e-07	0.00034314
i3_HQ_Ah_c10342/f2p0/3395	2.20479	377.29	-7.4189	6.6499e-07	0.00035421
i2_HQ_Ah_c41665/f2p1/2330	1.0662	761.074	-9.4794	6.8085e-07	0.00036019
i2_LQ_Ah_c96751/f1p2/2123	462.413	2.47216	7.5473	6.9886e-07	0.00036722
i2_LQ_Ah_c77584/f1p0/2696	1.3213	299.251	-7.8233	7.0367e-07	0.00036723
i3_LQ_Ah_c19800/f1p0/3741	8.15111	599.544	-6.2007	7.0836e-07	0.00036723
i3_LQ_Ah_c24462/f1p3/3111	0	323.346	#NAME?	7.1304e-07	0.00036723
i1_HQ_Ah_c24767/f3p5/1516	1.5993	349.827	-7.7731	7.1831e-07	0.00036751
i1_LQ_Ah_c3926/f1p0/1334	0	175.26	#NAME?	7.2936e-07	0.00037072
i3_LQ_Ah_c15469/f1p0/3033	184.543	0	Inf	7.7924e-07	0.00039351
i3_LQ_Ah_c7131/f1p1/3951	0	162.272	#NAME?	8.3526e-07	0.00041908
i2_LQ_Ah_c4523/f1p0/2348	0	146.304	#NAME?	8.4327e-07	0.00042038
i2_HQ_Ah_c90919/f2p2/2549	0.533099	487.173	-9.8358	8.795e-07	0.00043565
i1_LQ_Ah_c20050/f1p0/1507	0	259.974	#NAME?	9.5661e-07	0.00047045
i2_LQ_Ah_c24570/f1p0/2660	0.26655	195.768	-9.5205	9.6185e-07	0.00047045
i2_LQ_Ah_c21374/f4p20/2367	466.394	4.96149	6.5546	9.8368e-07	0.00047489
i2_LQ_Ah_c35362/f1p145/2723	296.979	0	Inf	9.8926e-07	0.00047489
i3_LQ_Ah_c3635/f1p1/3488	175.555	0	Inf	9.8565e-07	0.00047489
i2_LQ_Ah_c19419/f1p0/2727	2.58166	442.448	-7.4211	1.0195e-06	0.00048642
i2_LQ_Ah_c11333/f1p22/2799	1.5993	319.144	-7.6406	1.0808e-06	0.0005125
i2_LQ_Ah_c39937/f1p1/2623	0.533099	218.172	-8.6768	1.1035e-06	0.00051746
i2_LQ_Ah_c96899/f1p1/2897	173.272	0	Inf	1.1045e-06	0.00051746
i5_LQ_Ah_c4580/f1p1/5920	1.51373	302.133	-7.6409	1.1447e-06	0.00053306
i2_LQ_Ah_c71799/f1p10/2936	1100.52	24.2234	5.5056	1.234e-06	0.00057124
i6_LQ_Ah_c2146/f1p0/6825	0	156.676	#NAME?	1.2961e-06	0.00059644
i2_HQ_Ah_c34295/f3p2/1829	881.163	15.2294	5.8545	1.3157e-06	0.00059838
i8_LQ_Ah_c282/f1p0/8551	170.537	0	Inf	1.3157e-06	0.00059838
i3_LQ_Ah_c4896/f1p10/3375	163.967	0	Inf	1.3367e-06	0.00060439
i4_LQ_Ah_c2555/f1p0/4149	248.437	0.463143	9.0672	1.3484e-06	0.00060612
i3_LQ_Ah_c11318/f1p4/3771	0	2776.65	#NAME?	1.3573e-06	0.00060662
i2_LQ_Ah_c56465/f1p0/2437	0.71581	231.428	-8.3368	1.3822e-06	0.00061423
i4_LQ_Ah_c12915/f1p2/4038	0	202.959	#NAME?	1.3968e-06	0.00061721
i1_LQ_Ah_c48949/f1p2/1852	37.0261	1434.51	-5.2759	1.4248e-06	0.00062602
i5_LQ_Ah_c6190/f1p0/5997	429.388	2.68915	7.319	1.4365e-06	0.00062761
i3_HQ_Ah_c43024/f2p0/3353	0.302745	190.339	-9.2963	1.4859e-06	0.00064558
i4_LQ_Ah_c6659/f1p1/4455	0	259.148	#NAME?	1.5047e-06	0.00065008
i2_HQ_Ah_c32879/f7p3/2514	1184.82	22.3256	5.7298	1.6012e-06	0.00068461
i5_LQ_Ah_c12205/f1p0/5018	0	140.207	#NAME?	1.6022e-06	0.00068461
i3_LQ_Ah_c28240/f1p0/3106	55.7461	2068	-5.2132	1.6248e-06	0.00069049
i2_LQ_Ah_c27451/f1p0/2835	160.26	0	Inf	1.6627e-06	0.00070274
i5_LQ_Ah_c4031/f1p1/5467	0	135.856	#NAME?	1.6796e-06	0.00070603
i0_LQ_Ah_c5034/f1p1/500	1.36894	288.03	-7.717	1.7311e-06	0.00072377
i2_LQ_Ah_c11027/f1p1/2480	203.65	0.442047	8.8477	1.745e-06	0.0007257
i3_LQ_Ah_c5708/f1p0/3133	1.0662	838.685	-9.6195	1.8189e-06	0.00075242
i3_LQ_Ah_c3139/f2p0/3139	0.533099	207.406	-8.6038	1.8313e-06	0.00075354
i2_LQ_Ah_c55961/f1p5/2403	0	994.419	#NAME?	1.9266e-06	0.00078793
i3_LQ_Ah_c23850/f1p0/3317	0.624455	212.104	-8.408	1.9352e-06	0.00078793
i2_HQ_Ah_c88338/f3p2/2595	0	1563.52	#NAME?	1.9859e-06	0.00080436
i1_HQ_Ah_c1356/f8p2/1318	0	2281.99	#NAME?	2.0932e-06	0.0008395
i3_LQ_Ah_c34011/f1p0/3804	6.06184	487.366	-6.3291	2.0942e-06	0.0008395
i2_HQ_Ah_c34946/f2p1/2611	0	142.288	#NAME?	2.1104e-06	0.00084164
i2_LQ_Ah_c35864/f1p2/2789	0	133.964	#NAME?	2.1221e-06	0.000842
i3_HQ_Ah_c42443/f11p0/3057	3.54505	840.008	-7.8885	2.1662e-06	0.00085513
i2_LQ_Ah_c53527/f1p1/2562	0.26655	184.228	-9.4329	2.3108e-06	0.00090304
i2_LQ_Ah_c8487/f1p0/2242	276.285	0.926286	8.2205	2.3108e-06	0.00090304
i1_LQ_Ah_c43721/f1p1/1076	0	1251.43	#NAME?	2.413e-06	0.0009349
i3_LQ_Ah_c18910/f1p0/3800	0	123.757	#NAME?	2.4163e-06	0.0009349
i2_LQ_Ah_c26659/f1p1/2174	0	137.754	#NAME?	2.4735e-06	0.00095228
i2_HQ_Ah_c26031/f8p3/2428	0	937.326	#NAME?	2.4894e-06	0.00095366
i1_HQ_Ah_c2344/f3p0/1767	12.5806	615.311	-5.612	2.5474e-06	0.0009711
i5_LQ_Ah_c2445/f1p0/5606	1.33275	956.672	-9.4875	2.5706e-06	0.00097518
i1_HQ_Ah_c1263/f4p0/1776	0	1961.73	#NAME?	2.6009e-06	0.00097529
i2_LQ_Ah_c98184/f1p2/2251	0	360.297	#NAME?	2.6085e-06	0.00097529
i3_LQ_Ah_c41015/f1p5/3038	1.15755	243.168	-7.7147	2.5841e-06	0.00097529
i10_LQ_Ah_c129/f1p0/10451	3079.34	90.8334	5.0833	2.7335e-06	0.001017
i4_LQ_Ah_c7488/f1p0/4371	0	237.524	#NAME?	2.7462e-06	0.001017
i2_LQ_Ah_c128148/f1p0/2000	0.533099	2030.96	-11.895	2.8389e-06	0.0010365
i2_LQ_Ah_c37863/f1p0/2945	0.302745	214.898	-9.4713	2.8345e-06	0.0010365
i6_HQ_Ah_c499/f3p0/6662	0	643.375	#NAME?	2.8379e-06	0.0010365
i4_LQ_Ah_c7693/f1p0/4996	0.799649	281.466	-8.4594	2.8558e-06	0.0010378
i2_LQ_Ah_c89877/f1p4/2712	0	743.416	#NAME?	2.9182e-06	0.0010556
i1_HQ_Ah_c55929/f3p3/1207	0	118.795	#NAME?	2.9817e-06	0.0010686
i3_LQ_Ah_c35789/f1p6/3911	1608.79	31.5987	5.67	2.9689e-06	0.0010686
i1_HQ_Ah_c2436/f6p5/1801	4361.63	137.205	4.9905	3.0319e-06	0.0010781
i1_LQ_Ah_c57771/f1p0/1709	899.791	23.8019	5.2404	3.0361e-06	0.0010781
i5_HQ_Ah_c1176/f6p0/5217	0	130.363	#NAME?	3.1488e-06	0.0011131
i3_LQ_Ah_c8077/f1p0/4010	0	123.722	#NAME?	3.2129e-06	0.0011306
i2_LQ_Ah_c37084/f1p1/2385	0	255.197	#NAME?	3.3154e-06	0.0011614
i4_LQ_Ah_c8868/f1p16/4678	0	125.187	#NAME?	3.4121e-06	0.0011899
i1_HQ_Ah_c17365/f3p1/1996	3.15095	354.701	-6.8147	3.516e-06	0.0012207
i5_LQ_Ah_c10272/f1p0/5259	7.17048	504.871	-6.1377	3.5508e-06	0.0012273
i2_LQ_Ah_c105907/f1p3/2903	0	850.795	#NAME?	3.6143e-06	0.0012437
i2_LQ_Ah_c92269/f1p0/2390	0	146.753	#NAME?	3.7836e-06	0.0012962
i1_LQ_Ah_c25632/f1p2/1974	2.42369	305.345	-6.9771	3.8774e-06	0.001321
i2_LQ_Ah_c56928/f1p1/2521	138.162	0	Inf	3.8899e-06	0.001321
i9_LQ_Ah_c80/f1p0/9354	2.33986	328.425	-7.133	3.9369e-06	0.0013311
i0_HQ_Ah_c16128/f5p0/611	7.6904	2861.39	-8.5394	3.9692e-06	0.0013363
i3_LQ_Ah_c11026/f1p5/3752	141.125	0	Inf	4.0505e-06	0.0013578
i2_LQ_Ah_c75809/f1p4/2289	0	301.177	#NAME?	4.0944e-06	0.0013666
i2_LQ_Ah_c23849/f1p0/2130	0	109.366	#NAME?	4.234e-06	0.0014071
i5_LQ_Ah_c3600/f1p2/5611	628.822	15.4717	5.345	4.2752e-06	0.0014148
i0_LQ_Ah_c8326/f1p1/776	167.78	0.231571	9.5009	4.3276e-06	0.0014261
i2_LQ_Ah_c18121/f1p7/2875	0	111.085	#NAME?	4.3938e-06	0.0014418
i2_HQ_Ah_c18187/f5p17/2536	0.71581	168.677	-7.8805	4.4356e-06	0.0014433
i2_LQ_Ah_c21470/f1p5/2334	17.9349	753.085	-5.392	4.4326e-06	0.0014433
i2_LQ_Ah_c70549/f1p0/2741	0	107.111	#NAME?	4.5821e-06	0.0014848
i4_HQ_Ah_c1663/f2p0/4955	0	121.394	#NAME?	4.6768e-06	0.0015091
i7_HQ_Ah_c40/f5p0/7406	0	761.154	#NAME?	4.7452e-06	0.0015249
i4_LQ_Ah_c12194/f1p1/4027	3.94887	379.768	-6.5875	4.8537e-06	0.0015533
i3_HQ_Ah_c7219/f4p0/3827	32.2701	1025.36	-4.9898	4.8972e-06	0.0015609
i2_HQ_Ah_c106925/f4p1/2572	0	104.162	#NAME?	4.9838e-06	0.001582
i2_LQ_Ah_c57679/f1p1/2686	0	115.299	#NAME?	5.0176e-06	0.0015862
i1_LQ_Ah_c37644/f1p0/1498	3132.33	60.0782	5.7043	5.0435e-06	0.001588
i2_LQ_Ah_c8671/f1p1/2124	452.296	6.50462	6.1197	5.2796e-06	0.0016522
i5_HQ_Ah_c11828/f2p0/5187	0	336.406	#NAME?	5.2902e-06	0.0016522
i0_HQ_Ah_c2613/f2p0/767	0	594.348	#NAME?	5.3478e-06	0.0016547
i2_HQ_Ah_c127253/f6p1/2209	8.17412	509.3	-5.9613	5.3618e-06	0.0016547
i3_LQ_Ah_c26365/f1p2/3753	8.70444	667.681	-6.2613	5.3605e-06	0.0016547
i2_LQ_Ah_c95840/f1p7/2170	1.0662	211.752	-7.6338	5.3854e-06	0.0016554
i3_LQ_Ah_c24199/f1p1/3272	12.7411	651.801	-5.6769	5.5236e-06	0.0016912
i3_LQ_Ah_c36927/f1p1/3912	4.11215	308.666	-6.23	5.8412e-06	0.0017694
i3_LQ_Ah_c4675/f1p1/3342	0	106.011	#NAME?	5.8276e-06	0.0017694
i5_LQ_Ah_c6961/f1p1/5688	0	399.042	#NAME?	5.8473e-06	0.0017694
i3_HQ_Ah_c5847/f2p0/3326	438.303	6.2394	6.1344	5.9912e-06	0.0018059
i1_LQ_Ah_c4822/f1p0/1476	2.13818	249.336	-6.8656	6.199e-06	0.0018213
i2_LQ_Ah_c21434/f1p1/2328	123.235	0	Inf	6.1613e-06	0.0018213
i2_LQ_Ah_c37247/f1p0/2241	0	111.051	#NAME?	6.2064e-06	0.0018213
i2_LQ_Ah_c54358/f1p10/2971	123.363	0	Inf	6.1886e-06	0.0018213
i2_LQ_Ah_c56341/f1p1/2084	0	105.717	#NAME?	6.156e-06	0.0018213
i2_LQ_Ah_c72850/f1p0/2141	1.51373	234.124	-7.273	6.1831e-06	0.0018213
i5_LQ_Ah_c5660/f1p0/5229	0	427.186	#NAME?	6.1235e-06	0.0018213
i5_LQ_Ah_c10542/f1p1/5111	0	105.843	#NAME?	6.2459e-06	0.0018261
i2_LQ_Ah_c45632/f1p2/2069	0.533099	555.489	-10.025	6.3566e-06	0.0018515
i3_HQ_Ah_c2055/f3p1/3152	5.21281	387.794	-6.2171	6.4172e-06	0.0018621
i2_LQ_Ah_c69231/f1p0/2217	1.13859	203.268	-7.48	6.8564e-06	0.0019756
i6_LQ_Ah_c2179/f1p4/6171	0	333.235	#NAME?	6.859e-06	0.0019756
i4_LQ_Ah_c9564/f1p0/4896	10.9702	540.518	-5.6227	6.9128e-06	0.0019837
i0_LQ_Ah_c8630/f1p0/898	0.533099	1069.17	-10.97	7.0265e-06	0.0020089
i2_LQ_Ah_c51707/f1p4/2514	0	586.516	#NAME?	7.4401e-06	0.0021153
i5_LQ_Ah_c11865/f1p3/5079	4.15633	323.148	-6.2807	7.4528e-06	0.0021153
i3_HQ_Ah_c41926/f4p0/3207	1.13859	202.565	-7.475	7.5346e-06	0.0021307
i0_HQ_Ah_c2585/f2p4/750	0.302745	937.098	-11.596	7.6255e-06	0.0021486
i4_HQ_Ah_c1188/f4p0/4953	0.66065	156.536	-7.8884	7.7886e-06	0.0021867
i1_HQ_Ah_c1877/f2p2/1683	3.55084	294.079	-6.3719	7.9805e-06	0.0022297
i3_LQ_Ah_c18734/f1p3/3927	0.302745	134.95	-8.8001	7.9994e-06	0.0022297
i0_LQ_Ah_c4022/f1p1/953	0	99.2456	#NAME?	8.1807e-06	0.0022702
i2_LQ_Ah_c94176/f1p1/2578	5.40697	520.817	-6.5898	8.203e-06	0.0022702
i2_LQ_Ah_c95133/f1p3/2834	0	748.15	#NAME?	8.4512e-06	0.0023306
i2_LQ_Ah_c26430/f2p7/2871	0	93.5316	#NAME?	8.5063e-06	0.0023375
i3_LQ_Ah_c24461/f1p0/3216	115.633	0	Inf	8.5808e-06	0.0023497
i2_LQ_Ah_c17968/f1p5/2820	0.533099	300.731	-9.1399	8.6272e-06	0.0023502
i3_LQ_Ah_c36588/f1p0/3990	743.378	25.1967	4.8828	8.6431e-06	0.0023502
i1_HQ_Ah_c6600/f2p2/1575	10.3002	12189.2	-10.209	8.8502e-06	0.0023898
i9_LQ_Ah_c22/f1p0/9713	31.1611	971.72	-4.9627	8.8285e-06	0.0023898
i1_HQ_Ah_c52773/f5p11/1121	0.71581	2551.84	-11.8	8.9235e-06	0.0024013
i0_LQ_Ah_c3998/f1p0/619	112.13	0	Inf	9.2402e-06	0.0024694
i2_HQ_Ah_c11014/f3p0/2626	116.006	0	Inf	9.2175e-06	0.0024694
i2_LQ_Ah_c112669/f1p2/2172	0	94.9385	#NAME?	9.3749e-06	0.0024968
i2_LQ_Ah_c95879/f1p2/2754	0	235.773	#NAME?	9.7014e-06	0.002575
i1_LQ_Ah_c35785/f1p3/1697	0	484.356	#NAME?	1.0021e-05	0.0026508
i4_LQ_Ah_c11335/f1p1/4884	0	1102.7	#NAME?	1.0081e-05	0.0026575
i3_HQ_Ah_c33451/f3p3/3246	0	339.803	#NAME?	1.0467e-05	0.0027499
i3_LQ_Ah_c22794/f1p0/3373	4.45502	344.282	-6.272	1.0888e-05	0.0028509
i2_HQ_Ah_c120507/f13p4/2382	3.7317	353.404	-6.5653	1.1072e-05	0.0028894
i2_LQ_Ah_c112550/f1p2/2653	2.34957	251.337	-6.7411	1.123e-05	0.0029208
i0_LQ_Ah_c6919/f1p0/800	0.624455	2938.77	-12.2	1.1583e-05	0.0029927
i2_LQ_Ah_c17888/f1p1/2348	1.36894	321.893	-7.8774	1.1546e-05	0.0029927
i4_HQ_Ah_c13667/f3p0/4117	9.41053	881.414	-6.5494	1.1743e-05	0.0030241
i1_HQ_Ah_c9340/f2p1/1419	977.003	25.2081	5.2764	1.1859e-05	0.0030439
i3_LQ_Ah_c37143/f1p0/3574	108.02	0	Inf	1.2121e-05	0.0031008
i3_HQ_Ah_c17654/f2p1/3397	9.74242	463.128	-5.571	1.2209e-05	0.003113
i2_LQ_Ah_c128173/f1p0/2018	0	90.6997	#NAME?	1.2341e-05	0.0031364
i2_LQ_Ah_c64171/f1p4/2063	3.7317	325.677	-6.4475	1.2879e-05	0.0032624
i9_LQ_Ah_c104/f1p0/9611	641.446	0	Inf	1.3031e-05	0.0032903
i0_LQ_Ah_c7402/f1p0/913	835.593	0	Inf	1.3399e-05	0.0033721
i3_HQ_Ah_c42277/f12p0/3992	1718.33	51.0076	5.0742	1.3575e-05	0.0033945
i4_LQ_Ah_c8299/f1p0/4653	0	253.878	#NAME?	1.356e-05	0.0033945
i2_LQ_Ah_c50857/f1p0/2342	802.986	19.1349	5.3911	1.3774e-05	0.0034332
i0_HQ_Ah_c617/f6p0/753	773.407	0.231571	11.706	1.3883e-05	0.0034494
i3_LQ_Ah_c27301/f1p6/3456	0.71581	1309.71	-10.837	1.3943e-05	0.0034533
i0_HQ_Ah_c1215/f4p0/711	318.136	2.77234	6.8424	1.4141e-05	0.003491
i3_LQ_Ah_c6070/f1p0/3863	4.3447	310.052	-6.1571	1.423e-05	0.0035019
i2_HQ_Ah_c1884/f5p0/2675	11.2482	515.15	-5.5172	1.4436e-05	0.0035414
i2_LQ_Ah_c15839/f1p0/2074	1746.9	73.5931	4.5691	1.4721e-05	0.0036
i3_LQ_Ah_c23574/f1p0/3634	1.33275	809.857	-9.2471	1.4803e-05	0.0036089
i1_LQ_Ah_c41559/f1p0/1961	418.567	0	Inf	1.4907e-05	0.0036229
i2_HQ_Ah_c24216/f2p1/2812	0	90.9059	#NAME?	1.5139e-05	0.003665
i4_LQ_Ah_c12924/f1p0/4025	102.718	0	Inf	1.5175e-05	0.003665
i2_HQ_Ah_c7855/f3p0/2812	0	283.934	#NAME?	1.5288e-05	0.003681
i1_LQ_Ah_c2918/f1p1/1501	2.32262	241.657	-6.7011	1.5428e-05	0.0036916
i3_LQ_Ah_c13182/f1p5/3468	0	91.149	#NAME?	1.5393e-05	0.0036916
i5_LQ_Ah_c12803/f1p8/5012	1.5993	270.088	-7.3998	1.5564e-05	0.0037128
i2_HQ_Ah_c55775/f3p2/2527	11.7128	548.148	-5.5484	1.6176e-05	0.0038471
i2_HQ_Ah_c3065/f2p0/2400	0	345.19	#NAME?	1.6422e-05	0.0038795
i3_LQ_Ah_c22930/f1p0/3595	536.316	0	Inf	1.6462e-05	0.0038795
i4_LQ_Ah_c8201/f1p0/4898	8.28559	433.183	-5.7082	1.6403e-05	0.0038795
i6_LQ_Ah_c1213/f1p0/6586	617.631	15.6087	5.3063	1.6869e-05	0.0039635
i2_LQ_Ah_c24632/f1p2/2205	0	108.742	#NAME?	1.6934e-05	0.0039648
i2_LQ_Ah_c5345/f1p1/2750	2.1324	1038.4	-8.9277	1.6977e-05	0.0039648
i5_HQ_Ah_c1938/f2p1/5879	0	299.636	#NAME?	1.7044e-05	0.0039685
i1_LQ_Ah_c25234/f1p0/1771	160.877	0	Inf	1.7312e-05	0.0039954
i1_LQ_Ah_c37495/f1p0/1422	0	88.4694	#NAME?	1.7314e-05	0.0039954
i1_LQ_Ah_c38159/f1p5/1447	0	80.1723	#NAME?	1.7247e-05	0.0039954
i2_LQ_Ah_c109677/f1p1/2473	178.967	1.32614	7.0763	1.7521e-05	0.0040312
i3_LQ_Ah_c23238/f1p0/3151	254.158	6457.81	-4.6672	1.8046e-05	0.0041399
i5_LQ_Ah_c4012/f1p0/5626	0	232.432	#NAME?	1.8577e-05	0.0042491
i2_LQ_Ah_c25659/f1p2/2682	0	87.494	#NAME?	1.9388e-05	0.0044215
i2_LQ_Ah_c3326/f1p1/2935	430.688	6.77768	5.9897	1.9563e-05	0.0044485
i2_LQ_Ah_c4573/f1p1/2224	2.81028	248.045	-6.4637	1.9814e-05	0.0044794
i5_LQ_Ah_c5245/f1p0/5496	1.86585	2565.84	-10.425	1.9761e-05	0.0044794
i2_LQ_Ah_c5360/f1p16/2467	6216.55	224.545	4.791	1.9941e-05	0.004495
i3_LQ_Ah_c37020/f1p0/3178	0.357905	296.487	-9.6942	2.0124e-05	0.0045232
i2_HQ_Ah_c105931/f19p1/2676	0	437.222	#NAME?	2.0326e-05	0.0045553
i3_LQ_Ah_c26467/f1p0/3197	0	649.259	#NAME?	2.0507e-05	0.0045827
i2_LQ_Ah_c72444/f1p2/2263	0	357.833	#NAME?	2.087e-05	0.0046504
i3_LQ_Ah_c18947/f1p0/3470	8.00632	411.861	-5.6849	2.1035e-05	0.0046739
i1_HQ_Ah_c2173/f2p0/1877	5.83946	348.608	-5.8996	2.1294e-05	0.0047046
i2_LQ_Ah_c55869/f1p2/2116	0	929.365	#NAME?	2.1278e-05	0.0047046
i1_HQ_Ah_c9510/f2p3/1828	1571.52	24.0998	6.027	2.1796e-05	0.0048018
i3_LQ_Ah_c37290/f1p0/3592	1.0662	166.661	-7.2883	2.1894e-05	0.0048097
i1_LQ_Ah_c5652/f1p0/1382	0	297.702	#NAME?	2.2075e-05	0.0048175
i3_LQ_Ah_c37789/f1p1/3488	0	233.603	#NAME?	2.2083e-05	0.0048175
i4_LQ_Ah_c2838/f1p2/5000	9.49669	414.203	-5.4468	2.2115e-05	0.0048175
i3_LQ_Ah_c19746/f1p5/3509	0	79.5616	#NAME?	2.2591e-05	0.0049075
i4_LQ_Ah_c11971/f1p0/4606	0	123.296	#NAME?	2.3114e-05	0.0049932
i4_LQ_Ah_c11987/f1p1/4388	0	72.1862	#NAME?	2.3092e-05	0.0049932
i2_LQ_Ah_c18049/f1p1/2127	1.53269	192.987	-6.9763	2.3444e-05	0.0050364
i2_LQ_Ah_c53579/f1p1/2833	0.26655	108.968	-8.6753	2.3385e-05	0.0050364
i5_LQ_Ah_c10491/f1p2/5629	4.23843	273.137	-6.01	2.3572e-05	0.0050501
i3_LQ_Ah_c4678/f1p0/3171	7.76799	367.809	-5.5653	2.3708e-05	0.0050652
i3_LQ_Ah_c36101/f1p0/3775	2.22375	1469.88	-9.3685	2.4055e-05	0.0051253
i4_LQ_Ah_c8333/f1p0/4507	1.33275	180.366	-7.0804	2.4271e-05	0.0051571
i2_LQ_Ah_c37304/f1p0/2594	0.98236	135.051	-7.103	2.4665e-05	0.0052266
i1_LQ_Ah_c9542/f1p0/1537	0	259.972	#NAME?	2.4946e-05	0.0052717
i2_LQ_Ah_c6308/f1p1/2293	0	79.4116	#NAME?	2.5316e-05	0.0053354
i5_LQ_Ah_c4489/f1p0/5250	0	277.727	#NAME?	2.5795e-05	0.0054217
i7_HQ_Ah_c84/f2p0/7211	0	1011.46	#NAME?	2.5945e-05	0.0054386
i2_LQ_Ah_c89798/f1p4/2519	0	206.13	#NAME?	2.6134e-05	0.0054634
i1_HQ_Ah_c1742/f5p0/1545	571.488	0.231571	11.269	2.6557e-05	0.0055369
i2_LQ_Ah_c23459/f1p6/2828	0	88.5155	#NAME?	2.6749e-05	0.0055621
i2_LQ_Ah_c53941/f1p1/2550	0	218.108	#NAME?	2.7286e-05	0.0056435
i5_LQ_Ah_c11578/f1p0/5990	0	517.193	#NAME?	2.725e-05	0.0056435
i5_LQ_Ah_c8200/f1p1/5772	1.43162	247.703	-7.4348	2.7666e-05	0.005707
i6_LQ_Ah_c2111/f1p1/6660	0	71.0946	#NAME?	2.7919e-05	0.0057438
i1_LQ_Ah_c40202/f1p0/1442	719.56	17.1363	5.392	2.8104e-05	0.0057515
i2_HQ_Ah_c23735/f2p1/2313	329.084	0.442047	9.54	2.806e-05	0.0057515
i2_LQ_Ah_c24873/f1p5/2241	0	129.461	#NAME?	2.8425e-05	0.005802
i1_HQ_Ah_c10906/f3p1/1450	16.6901	584.134	-5.1292	2.8514e-05	0.005805
i3_LQ_Ah_c7318/f1p0/3243	0	198.284	#NAME?	2.8953e-05	0.0058789
i3_LQ_Ah_c36473/f1p0/3182	3.82883	271.071	-6.1456	2.92e-05	0.0059137
i2_LQ_Ah_c41960/f1p3/2742	0.908236	144.062	-7.3094	2.9927e-05	0.0060451
i3_LQ_Ah_c21486/f1p0/3330	0	264.365	#NAME?	3.0081e-05	0.0060605
i3_LQ_Ah_c15799/f1p0/3063	1.86585	507.984	-8.0888	3.0375e-05	0.0061039
i2_LQ_Ah_c103210/f1p6/2041	10.734	5312.64	-8.9511	3.0793e-05	0.0061636
i3_HQ_Ah_c5384/f4p0/3802	0	215.076	#NAME?	3.083e-05	0.0061636
i5_LQ_Ah_c5285/f1p18/5232	0	178.966	#NAME?	3.1252e-05	0.0062317
i5_LQ_Ah_c9259/f1p0/5101	3.78292	264.409	-6.1271	3.1362e-05	0.0062378
i2_LQ_Ah_c51605/f1p1/2818	6.10775	355.37	-5.8625	3.1725e-05	0.0062778
i2_LQ_Ah_c93785/f1p1/2145	0	99.5427	#NAME?	3.1677e-05	0.0062778
i5_HQ_Ah_c2071/f2p0/5403	0	236.106	#NAME?	3.1974e-05	0.0063041
i5_LQ_Ah_c12128/f1p3/5044	2.95679	239.383	-6.3391	3.202e-05	0.0063041
i6_LQ_Ah_c2089/f1p1/6225	12.0575	843.193	-6.1279	3.2292e-05	0.0063417
i5_LQ_Ah_c6070/f1p0/6007	1.21098	154.107	-6.9916	3.345e-05	0.0065524
i5_LQ_Ah_c3933/f1p3/5849	0.26655	428.584	-10.651	3.3558e-05	0.0065571
i1_HQ_Ah_c55976/f3p1/1169	133.417	2922.15	-4.453	3.3797e-05	0.0065873
i2_LQ_Ah_c91151/f1p3/2415	911.427	35.8628	4.6676	3.4106e-05	0.0066309
i1_HQ_Ah_c32309/f2p0/1428	11.4367	407.387	-5.1547	3.4427e-05	0.0066627
i2_LQ_Ah_c24488/f1p0/2776	0	602.763	#NAME?	3.4527e-05	0.0066627
i3_LQ_Ah_c9555/f1p0/3152	7.26715	340.051	-5.5482	3.4473e-05	0.0066627
i0_HQ_Ah_c16203/f3p0/560	0	238.774	#NAME?	3.4759e-05	0.0066832
i3_LQ_Ah_c9710/f1p0/3388	352.75	5.05701	6.1242	3.4805e-05	0.0066832
i0_LQ_Ah_c6535/f1p0/722	0	76.0753	#NAME?	3.5204e-05	0.0067432
i3_LQ_Ah_c25074/f1p0/3483	0	77.3656	#NAME?	3.6685e-05	0.0070096
i2_LQ_Ah_c35676/f1p4/2495	1464.93	81.1172	4.1747	3.746e-05	0.0071402
i5_LQ_Ah_c11096/f1p3/5406	203.017	1.81038	6.8092	3.7948e-05	0.0072155
i2_LQ_Ah_c34080/f1p3/2283	0	252.879	#NAME?	3.8446e-05	0.0072746
i3_LQ_Ah_c4694/f1p3/3843	335.229	7.20207	5.5406	3.8426e-05	0.0072746
i1_LQ_Ah_c10767/f1p5/1277	1.51373	1011.79	-9.3846	3.8584e-05	0.007283
i3_LQ_Ah_c26745/f1p0/3808	0.799649	624.921	-9.6101	3.9679e-05	0.0074715
i3_LQ_Ah_c27188/f1p0/3308	1.86585	185.973	-6.6391	3.9798e-05	0.0074758
i2_LQ_Ah_c72891/f1p3/2157	0	272.583	#NAME?	4.0182e-05	0.0075299
i2_LQ_Ah_c45530/f1p2/2186	0	115.173	#NAME?	4.0526e-05	0.0075761
i5_LQ_Ah_c3929/f1p23/5132	78.5043	0	Inf	4.0626e-05	0.0075764
i6_LQ_Ah_c2268/f1p0/6443	650.138	15.9784	5.3465	4.0875e-05	0.0076046
i1_LQ_Ah_c2921/f1p0/1317	0	400.945	#NAME?	4.2428e-05	0.0078131
i2_HQ_Ah_c84982/f4p0/2808	130.611	2392.39	-4.1951	4.2299e-05	0.0078131
i2_LQ_Ah_c20771/f1p0/2487	8.0919	391.149	-5.5951	4.2359e-05	0.0078131
i4_LQ_Ah_c10281/f1p1/4642	2.14743	292.001	-7.0872	4.2498e-05	0.0078131
i7_LQ_Ah_c562/f1p0/7208	807.599	35.4759	4.5087	4.2141e-05	0.0078131
i0_LQ_Ah_c4776/f1p1/891	7.79088	1021.64	-7.0349	4.2841e-05	0.0078392
i3_LQ_Ah_c21185/f1p0/3571	0.533099	102.716	-7.59	4.2761e-05	0.0078392
i2_LQ_Ah_c112065/f1p0/2581	5.527	316.078	-5.8376	4.307e-05	0.0078626
i4_LQ_Ah_c4515/f1p8/4991	0	509.372	#NAME?	4.3282e-05	0.0078828
i2_LQ_Ah_c20822/f1p1/2697	2245.71	59.0093	5.2501	4.3988e-05	0.0079926
i2_HQ_Ah_c13706/f2p0/2599	2.38577	208.766	-6.4513	4.4335e-05	0.0080182
i2_LQ_Ah_c90808/f1p0/2240	0	440.335	#NAME?	4.4235e-05	0.0080182
i3_LQ_Ah_c14046/f1p0/3508	0	63.77	#NAME?	4.4689e-05	0.0080636
i2_HQ_Ah_c105737/f7p2/2142	20.9177	1294.1	-5.9511	4.5734e-05	0.008233
i3_LQ_Ah_c13490/f1p1/3929	0	196.846	#NAME?	4.6113e-05	0.008282
i2_HQ_Ah_c120323/f2p2/2484	0	155.167	#NAME?	4.6236e-05	0.008285
i2_HQ_Ah_c8030/f7p2/2947	342.276	0	Inf	4.6565e-05	0.0083019
i2_LQ_Ah_c77962/f1p1/2233	1.13859	144.657	-6.9892	4.6702e-05	0.0083019
i3_HQ_Ah_c42397/f2p11/3311	8.85142	1855.47	-7.7117	4.6605e-05	0.0083019
i3_LQ_Ah_c15619/f1p0/3042	0	203.373	#NAME?	4.6757e-05	0.0083019
i2_LQ_Ah_c44795/f1p1/2632	1.0662	702.921	-9.3647	4.7133e-05	0.0083496
i13_LQ_Ah_c9/f1p0/13406	645.929	21.5254	4.9073	4.7487e-05	0.0083931
i2_LQ_Ah_c52658/f1p2/2871	0.302745	366.009	-10.24	4.8961e-05	0.008634
i1_HQ_Ah_c28317/f2p0/1035	0	192.849	#NAME?	5.0308e-05	0.0088514
i2_LQ_Ah_c97238/f1p0/2134	0	58.0496	#NAME?	5.1272e-05	0.0090008
i2_LQ_Ah_c50913/f1p0/2484	1450.56	4.452	8.3479	5.1775e-05	0.0090686
i1_LQ_Ah_c38941/f1p0/1871	0	131.206	#NAME?	5.2565e-05	0.0091862
i1_LQ_Ah_c49071/f1p0/1378	5793.6	29.1322	7.6357	5.3032e-05	0.009247
i2_LQ_Ah_c22925/f1p2/2714	723.452	34.3642	4.3959	5.3577e-05	0.0093212
i1_HQ_Ah_c46856/f2p1/1181	0	181.058	#NAME?	5.4093e-05	0.0093821
i4_LQ_Ah_c8386/f1p2/4732	5.70613	720.413	-6.9802	5.4168e-05	0.0093821
i4_HQ_Ah_c1412/f3p0/4341	2591.45	133.142	4.2827	5.4785e-05	0.0094678
i1_LQ_Ah_c37478/f1p0/1989	0	66.2143	#NAME?	5.6243e-05	0.0096982
i2_LQ_Ah_c53336/f1p3/2482	0	97.9378	#NAME?	5.8043e-05	0.0099865
i3_HQ_Ah_c28144/f5p0/3436	0	562.607	#NAME?	5.892e-05	0.010095
i4_HQ_Ah_c13958/f18p0/4285	18.0603	2139.44	-6.8883	5.8935e-05	0.010095
i1_LQ_Ah_c30164/f1p0/1102	0	178.003	#NAME?	5.9122e-05	0.010105
i2_LQ_Ah_c74200/f1p0/2857	0	121.7	#NAME?	5.9646e-05	0.010106
i2_LQ_Ah_c7792/f1p2/2415	0	110.594	#NAME?	5.9517e-05	0.010106
i2_LQ_Ah_c97995/f1p0/2266	0.357905	307.244	-9.7456	5.95e-05	0.010106
i7_LQ_Ah_c797/f1p0/7255	1.81647	152.742	-6.3938	5.9401e-05	0.010106
i4_LQ_Ah_c6544/f1p4/4319	3.64612	382.755	-6.7139	5.9835e-05	0.010116
i5_LQ_Ah_c7815/f1p0/5494	1.49649	199.187	-7.0564	6.112e-05	0.010311
i1_LQ_Ah_c29201/f1p0/1115	0	607.824	#NAME?	6.1729e-05	0.010324
i1_LQ_Ah_c35936/f1p0/1789	0	62.4938	#NAME?	6.1479e-05	0.010324
i1_LQ_Ah_c36766/f1p2/1362	2.65232	1307.24	-8.9451	6.1453e-05	0.010324
i2_LQ_Ah_c59292/f1p3/2886	0	111.023	#NAME?	6.1861e-05	0.010324
i3_LQ_Ah_c36957/f1p0/3363	8.45385	578.047	-6.0954	6.1659e-05	0.010324
i2_LQ_Ah_c95766/f1p17/2176	1900.77	113.586	4.0647	6.218e-05	0.010355
i1_HQ_Ah_c56958/f12p0/1102	2122.87	3.21902	9.3652	6.2645e-05	0.010388
i4_HQ_Ah_c2016/f2p0/4534	2.58166	886.387	-8.4235	6.2522e-05	0.010388
i1_HQ_Ah_c49215/f2p0/1496	27.5431	1208.43	-5.4553	6.2851e-05	0.0104
i2_LQ_Ah_c15564/f1p2/2059	6.99875	670.894	-6.5828	6.3844e-05	0.010541
i0_LQ_Ah_c16768/f1p0/508	1.78028	898.766	-8.9797	6.4771e-05	0.010667
i2_LQ_Ah_c37077/f1p1/2285	0.26655	232.212	-9.7668	6.4878e-05	0.010667
i1_HQ_Ah_c2240/f3p17/1542	1335.49	0.978433	10.415	6.5377e-05	0.010726
i3_LQ_Ah_c12883/f1p0/3544	0.799649	125.423	-7.2932	6.5524e-05	0.010728
i2_LQ_Ah_c38054/f1p1/2968	0.569295	350.172	-9.2647	6.6248e-05	0.010823
i1_LQ_Ah_c39224/f1p3/1339	2.39501	1047.02	-8.772	6.6657e-05	0.010845
i2_LQ_Ah_c38609/f1p0/2730	0.799649	123.131	-7.2666	6.6599e-05	0.010845
i2_LQ_Ah_c110512/f1p1/2465	0	54.4519	#NAME?	6.7036e-05	0.010877
i3_LQ_Ah_c27463/f1p0/3852	0.60549	281.227	-8.8594	6.7134e-05	0.010877
i1_HQ_Ah_c2130/f4p0/1917	398.307	0	Inf	6.8477e-05	0.011071
i1_LQ_Ah_c51888/f1p0/1286	8.62095	34065.7	-11.948	6.8655e-05	0.011077
i0_LQ_Ah_c10977/f1p1/764	6.05837	273.634	-5.4972	7.0157e-05	0.011249
i2_HQ_Ah_c105494/f2p17/2118	5.08746	263.048	-5.6922	7.0145e-05	0.011249
i3_LQ_Ah_c36228/f1p1/3618	2441.89	144.258	4.0813	6.9927e-05	0.011249
i2_LQ_Ah_c53049/f1p5/2469	283.879	7.07276	5.3269	7.0574e-05	0.011293
i6_LQ_Ah_c757/f1p0/6646	0	58.8253	#NAME?	7.2057e-05	0.011507
i2_LQ_Ah_c51402/f1p0/2377	3.39854	223.66	-6.0403	7.31e-05	0.011649
i1_LQ_Ah_c3749/f1p0/1823	0.799649	149.568	-7.5472	7.3654e-05	0.011714
i1_LQ_Ah_c51861/f1p10/1487	0	277.676	#NAME?	7.4137e-05	0.011766
i3_HQ_Ah_c9630/f2p0/3357	0	202.336	#NAME?	7.5077e-05	0.011891
i1_LQ_Ah_c33352/f1p2/1868	7.78927	468.652	-5.9109	7.5902e-05	0.011997
i2_LQ_Ah_c5219/f1p0/2568	0	560.748	#NAME?	7.7003e-05	0.012147
i2_LQ_Ah_c109364/f1p6/2991	0	248.046	#NAME?	7.807e-05	0.01229
i3_LQ_Ah_c13835/f1p0/3159	0	248.391	#NAME?	7.9021e-05	0.012415
i0_LQ_Ah_c9311/f1p4/647	194.172	2.13629	6.5061	7.991e-05	0.012529
i5_HQ_Ah_c13300/f2p0/5367	8.17412	340.715	-5.3814	8.0581e-05	0.012609
i2_LQ_Ah_c111393/f1p2/2295	30.3073	669.718	-4.4658	8.128e-05	0.012693
i2_HQ_Ah_c32637/f3p14/2262	0	384.452	#NAME?	8.2096e-05	0.012794
i1_LQ_Ah_c61477/f1p3/1012	0.26655	456.509	-10.742	8.2836e-05	0.012884
i2_LQ_Ah_c90714/f1p0/2281	0.87204	106.914	-6.9378	8.3158e-05	0.012908
i1_LQ_Ah_c52079/f1p0/1963	0	118.278	#NAME?	8.339e-05	0.012918
i2_LQ_Ah_c5346/f1p0/2503	0	121.528	#NAME?	8.3594e-05	0.012924
i2_LQ_Ah_c109272/f1p2/2987	0	240.32	#NAME?	8.3833e-05	0.012935
i3_LQ_Ah_c18279/f1p0/3094	0	110.496	#NAME?	8.4336e-05	0.012987
i3_LQ_Ah_c19340/f1p16/3732	0.357905	228.317	-9.3172	8.4733e-05	0.013023
i2_HQ_Ah_c4739/f3p3/2231	302.548	0	Inf	8.5025e-05	0.013042
i2_LQ_Ah_c55915/f1p2/2956	0	56.0576	#NAME?	8.5519e-05	0.013092
i3_HQ_Ah_c42447/f6p0/3062	252.319	6.18866	5.3495	8.5918e-05	0.013127
i7_LQ_Ah_c440/f1p1/7101	110.637	1687.87	-3.9313	8.6548e-05	0.013197
i2_LQ_Ah_c97128/f1p3/2956	0	146.465	#NAME?	8.7552e-05	0.013324
i5_LQ_Ah_c11347/f1p3/5615	1.21098	493.285	-8.6701	8.7879e-05	0.013348
i2_LQ_Ah_c39255/f1p0/2642	2.7454	396.168	-7.1729	8.9057e-05	0.013501
i2_HQ_Ah_c32941/f5p1/2516	1.98195	152.792	-6.2685	8.9918e-05	0.013578
i3_LQ_Ah_c38336/f1p1/3651	0	145.864	#NAME?	8.9839e-05	0.013578
i1_LQ_Ah_c38092/f1p0/1291	0	269.301	#NAME?	9.1169e-05	0.013674
i1_LQ_Ah_c5475/f1p3/1525	3.1986	195.381	-5.9327	9.1198e-05	0.013674
i2_LQ_Ah_c47035/f5p4/2869	0.26655	281.683	-10.045	9.0958e-05	0.013674
i3_LQ_Ah_c7383/f1p1/3447	646.541	19.1829	5.0749	9.1258e-05	0.013674
i3_LQ_Ah_c26388/f1p0/3277	1.55165	142.958	-6.5256	9.226e-05	0.013798
i1_LQ_Ah_c26028/f1p0/1996	0	51.1031	#NAME?	9.2742e-05	0.013817
i3_LQ_Ah_c15240/f1p0/3060	0.302745	76.9154	-7.989	9.2713e-05	0.013817
i6_LQ_Ah_c1039/f1p0/6822	10.264	2123.08	-7.6924	9.2947e-05	0.013821
i2_LQ_Ah_c39232/f1p0/2711	1.43162	126.383	-6.464	9.3185e-05	0.01383
i3_LQ_Ah_c20029/f1p1/3511	0	129.673	#NAME?	9.4313e-05	0.013971
i1_LQ_Ah_c23944/f1p0/1872	14.5347	2647.6	-7.509	9.5196e-05	0.014075
i1_LQ_Ah_c4512/f1p0/1829	1.15755	205.858	-7.4744	9.6343e-05	0.01419
i2_LQ_Ah_c23863/f1p0/2339	0	121.612	#NAME?	9.629e-05	0.01419
i5_HQ_Ah_c1475/f4p0/5878	0	210.988	#NAME?	9.6626e-05	0.014205
i1_LQ_Ah_c21677/f1p1/1938	1936.77	130.22	3.8946	9.7057e-05	0.014241
i2_LQ_Ah_c12419/f1p5/2358	0.71581	567.949	-9.632	9.7282e-05	0.014247
i1_HQ_Ah_c3617/f2p0/1869	563.772	7.65596	6.2024	9.7565e-05	0.014262
i3_LQ_Ah_c34091/f1p6/3169	0	361.145	#NAME?	9.7772e-05	0.014266
i3_LQ_Ah_c4391/f1p0/3413	0	708.779	#NAME?	9.8204e-05	0.014302
i2_LQ_Ah_c110589/f1p1/2176	20.3984	490.62	-4.5881	9.9231e-05	0.014424
i2_LQ_Ah_c69173/f1p1/2372	0	240.987	#NAME?	9.9489e-05	0.014435
i2_LQ_Ah_c74796/f1p1/2288	1.90956	149.072	-6.2866	0.00010051	0.014556
i1_HQ_Ah_c17554/f6p3/1923	58.3973	1483.75	-4.6672	0.00010103	0.014604
i2_LQ_Ah_c8013/f1p6/2153	0	52.7734	#NAME?	0.00010348	0.014931
i3_LQ_Ah_c35540/f1p0/3567	0	105.171	#NAME?	0.00010368	0.014931
i1_LQ_Ah_c22892/f1p1/2008	0	134.447	#NAME?	0.0001041	0.014965
i2_HQ_Ah_c41291/f2p1/2137	0.26655	190.531	-9.4814	0.00010441	0.014981
i1_LQ_Ah_c10857/f1p18/1220	0.357905	72.6282	-7.6648	0.0001048	0.015009
i3_LQ_Ah_c14836/f1p0/3058	7.95475	295.404	-5.2147	0.00010572	0.015114
i4_LQ_Ah_c4418/f1p0/4298	0	51.9782	#NAME?	0.00010699	0.015267
i3_LQ_Ah_c27736/f1p0/3908	59.9951	0	Inf	0.00010779	0.015339
i3_LQ_Ah_c35052/f1p4/3316	0.60549	330.434	-9.092	0.00010789	0.015339
i3_LQ_Ah_c21291/f1p1/3264	0	87.5442	#NAME?	0.00010849	0.015369
i4_LQ_Ah_c4119/f1p1/4902	0.60549	86.7627	-7.1628	0.0001085	0.015369
i0_LQ_Ah_c654/f1p0/981	1523.02	2.84559	9.064	0.00010909	0.015419
i1_HQ_Ah_c36129/f2p1/1361	572.441	22.6325	4.6607	0.00010924	0.015419
i6_LQ_Ah_c1729/f1p8/6575	63.0968	0	Inf	0.00010987	0.015479
i2_LQ_Ah_c53752/f1p1/2880	0	169.364	#NAME?	0.0001104	0.015526
i3_LQ_Ah_c30598/f1p0/3036	0.533099	357.193	-9.3881	0.0001121	0.015737
i10_LQ_Ah_c61/f1p0/10771	2307.95	58.8575	5.2932	0.00011377	0.015941
i2_LQ_Ah_c62971/f1p0/2036	0	159.566	#NAME?	0.00011429	0.015985
i2_LQ_Ah_c89120/f1p1/2978	0	92.3083	#NAME?	0.00011504	0.016062
i3_LQ_Ah_c7613/f1p1/3788	1.07371	444.824	-8.6945	0.00011722	0.016337
i1_LQ_Ah_c19212/f1p0/1477	1.0662	392.58	-8.5244	0.00011752	0.01635
i3_LQ_Ah_c4260/f1p1/3759	0	451.631	#NAME?	0.00011843	0.016447
i4_LQ_Ah_c10933/f1p2/4551	0.26655	71.3397	-8.0642	0.00011885	0.016476
i7_LQ_Ah_c506/f1p2/7288	124.725	0	Inf	0.0001191	0.01648
i2_LQ_Ah_c37210/f1p2/2114	0	110.103	#NAME?	0.00012053	0.01665
i3_LQ_Ah_c14900/f1p1/3060	17.1768	472.197	-4.7809	0.00012205	0.016829
i2_LQ_Ah_c51736/f1p8/2799	0.357905	71.8849	-7.65	0.00012491	0.017193
i1_LQ_Ah_c6594/f1p11/1436	0	126.74	#NAME?	0.00012601	0.017314
i5_LQ_Ah_c11351/f1p1/5261	0	132.683	#NAME?	0.00012637	0.017332
i5_LQ_Ah_c7045/f1p0/5903	133.778	0	Inf	0.00012854	0.0176
i4_LQ_Ah_c9552/f1p0/4723	0.26655	149.119	-9.1278	0.00012914	0.01765
i4_LQ_Ah_c10345/f1p0/4357	5.25699	247.027	-5.5543	0.0001298	0.017709
i3_LQ_Ah_c21662/f1p0/3800	0	223.41	#NAME?	0.00013154	0.017895
i3_LQ_Ah_c33761/f1p0/3484	4.16199	198.361	-5.5747	0.00013162	0.017895
i5_LQ_Ah_c9087/f1p1/5455	876.602	17.5502	5.6424	0.00013409	0.018199
i1_LQ_Ah_c21227/f1p1/1540	480.034	14.5876	5.0403	0.00013478	0.018229
i1_LQ_Ah_c23906/f1p1/1659	33.6086	707.593	-4.396	0.00013471	0.018229
i7_HQ_Ah_c47/f4p0/7545	17.5375	451.313	-4.6856	0.00013535	0.018274
i1_HQ_Ah_c1526/f10p1/1400	2933.77	0.373431	12.94	0.00013609	0.018343
i2_LQ_Ah_c104635/f1p4/2024	55.3768	0	Inf	0.00013803	0.018571
i3_LQ_Ah_c5981/f1p0/3769	1.78952	310.925	-7.4408	0.0001396	0.018751
i2_LQ_Ah_c40315/f1p5/2778	0	47.2945	#NAME?	0.00014285	0.019121
i4_HQ_Ah_c981/f5p0/4694	0	87.6347	#NAME?	0.0001427	0.019121
i3_LQ_Ah_c20917/f1p0/3570	290.007	9.72504	4.8982	0.00014327	0.019144
i0_HQ_Ah_c465/f7p0/807	2784.94	112.562	4.6289	0.00014469	0.019267
i3_LQ_Ah_c2833/f1p1/3257	1.5993	137.537	-6.4262	0.00014445	0.019267
i1_LQ_Ah_c38204/f1p2/1997	1.40514	121.88	-6.4386	0.00014525	0.019276
i3_LQ_Ah_c34287/f1p0/3675	0.66065	409.824	-9.2769	0.00014503	0.019276
i3_LQ_Ah_c6098/f1p21/3350	0	185.259	#NAME?	0.00014675	0.019443
i3_LQ_Ah_c30724/f1p0/3036	0	111.215	#NAME?	0.00014815	0.019594
i1_HQ_Ah_c17610/f9p96/1305	17.1864	5089.04	-8.21	0.00014909	0.019686
i1_HQ_Ah_c5358/f2p1/1560	2.04856	608.144	-8.2137	0.00014958	0.019698
i2_HQ_Ah_c92694/f2p4/3024	1.94575	136.041	-6.1276	0.00015071	0.019698
i2_LQ_Ah_c52349/f1p3/2541	0	89.8037	#NAME?	0.00015056	0.019698
i2_LQ_Ah_c74623/f1p1/2869	1.0662	117.443	-6.7833	0.00015066	0.019698
i2_LQ_Ah_c90438/f1p0/2604	6.29844	268.986	-5.4164	0.00015017	0.019698
i2_LQ_Ah_c91205/f1p0/2879	0	72.1456	#NAME?	0.00015029	0.019698
i3_LQ_Ah_c18527/f1p0/3972	0.908236	217.907	-7.9064	0.00015186	0.019816
i3_LQ_Ah_c25435/f1p0/3393	0	114.011	#NAME?	0.00015347	0.019992
i2_LQ_Ah_c5881/f1p1/2378	916.039	50.9122	4.1693	0.00015454	0.020097
i2_LQ_Ah_c75178/f1p2/2160	0.357905	69.1448	-7.5939	0.00015518	0.020147
i2_LQ_Ah_c92673/f1p3/2619	51.8405	0	Inf	0.00015636	0.020266
i2_LQ_Ah_c95615/f1p2/2830	0	111.095	#NAME?	0.00015716	0.020336
i4_LQ_Ah_c10608/f1p0/4690	14.0095	400.975	-4.839	0.00015813	0.020361
i4_LQ_Ah_c5149/f1p50/4155	0.60549	644.902	-10.057	0.00015791	0.020361
i6_LQ_Ah_c1208/f1p1/6175	2.58917	154.177	-5.8959	0.00015814	0.020361
i2_LQ_Ah_c70023/f1p3/2641	243.657	5.54469	5.4576	0.00015865	0.020393
i3_LQ_Ah_c6531/f1p0/3758	27.5424	552.94	-4.3274	0.00015954	0.020471
i4_LQ_Ah_c9182/f1p4/4396	0.302745	137.673	-8.8289	0.00015978	0.020471
i2_LQ_Ah_c40837/f1p4/2362	2.03711	330.738	-7.343	0.00016027	0.020499
i2_HQ_Ah_c49631/f3p0/2511	0.799649	442.801	-9.1131	0.00016098	0.020557
i1_LQ_Ah_c40146/f1p1/1962	1916.41	96.1061	4.3176	0.00016231	0.020688
i3_LQ_Ah_c8415/f1p32/3910	0.533099	85.1477	-7.3194	0.00016254	0.020688
i5_LQ_Ah_c5671/f1p2/5313	933.727	60.6376	3.9447	0.00016321	0.02074
i2_LQ_Ah_c70236/f1p0/2290	0	181.568	#NAME?	0.00016354	0.020748
i0_HQ_Ah_c545/f7p0/844	3452.77	224.012	3.9461	0.00016398	0.02077
i1_LQ_Ah_c40400/f1p0/1487	2.83676	173.91	-5.938	0.00016576	0.020961
i2_HQ_Ah_c55785/f2p0/2421	0	44.0985	#NAME?	0.00016661	0.020965
i2_LQ_Ah_c18604/f1p5/2827	9.66032	302.73	-4.9698	0.00016657	0.020965
i2_LQ_Ah_c4805/f1p2/2450	0	236.061	#NAME?	0.00016621	0.020965
i3_LQ_Ah_c18665/f1p7/3343	0	105.364	#NAME?	0.00017172	0.021573
i2_LQ_Ah_c112272/f1p1/2218	0	46.9985	#NAME?	0.00017334	0.021743
i2_LQ_Ah_c39978/f1p3/2287	525.523	20.4116	4.6863	0.00017364	0.021745
i2_LQ_Ah_c21738/f1p1/2493	1.5993	135.866	-6.4086	0.00017514	0.021898
i0_HQ_Ah_c15822/f15p0/734	53.2235	0	Inf	0.00017792	0.022209
i2_HQ_Ah_c10381/f7p0/2471	6.66374	947.338	-7.1514	0.00018007	0.022405
i4_LQ_Ah_c5273/f1p0/4089	0.9272	509.656	-9.1024	0.00017992	0.022405
i3_LQ_Ah_c19109/f1p2/3683	318.82	0	Inf	0.00018076	0.022456
i2_LQ_Ah_c73601/f1p0/2988	0.799649	91.8129	-6.8432	0.00018176	0.022508
i3_LQ_Ah_c26884/f1p2/3138	0.302745	61.1639	-7.6584	0.00018167	0.022508
i3_LQ_Ah_c5154/f1p0/3619	1.10239	111.303	-6.6577	0.0001832	0.022651
i3_LQ_Ah_c34947/f1p10/3712	1.67921	619.448	-8.5271	0.00018481	0.022813
i2_LQ_Ah_c38204/f1p2/2966	1.40514	113.19	-6.3319	0.00018556	0.022869
i2_LQ_Ah_c25649/f1p104/2521	0	180.173	#NAME?	0.00018625	0.022918
i4_HQ_Ah_c12147/f2p1/4070	8.32178	296.642	-5.1557	0.00018745	0.02303
i2_LQ_Ah_c34523/f1p0/2677	0	67.5455	#NAME?	0.00018852	0.023113
i2_LQ_Ah_c75768/f1p0/2398	1.0662	109.8	-6.6863	0.00018872	0.023113
i1_LQ_Ah_c13922/f1p0/1983	102.168	0	Inf	0.0001919	0.023465
i3_LQ_Ah_c21745/f1p0/3779	0	47.4823	#NAME?	0.00019422	0.023694
i6_LQ_Ah_c1883/f1p3/6968	0.533099	433.887	-9.6687	0.00019438	0.023694
i1_LQ_Ah_c39616/f1p0/1841	0.302745	61.8728	-7.6751	0.00019653	0.023872
i2_LQ_Ah_c72714/f1p3/2691	0	95.1073	#NAME?	0.00019631	0.023872
i7_LQ_Ah_c261/f1p0/7869	2.81028	795.926	-8.1458	0.00019677	0.023872
i3_LQ_Ah_c4748/f1p0/3543	2.14743	495.479	-7.8501	0.00019821	0.024009
i4_LQ_Ah_c2965/f1p0/4532	1101.29	96.1605	3.5176	0.00019978	0.024163
i1_LQ_Ah_c10914/f1p2/1578	2.57021	709.145	-8.1081	0.00020047	0.024197
i2_LQ_Ah_c53841/f1p7/2222	22.8716	459.817	-4.3294	0.00020069	0.024197
i1_HQ_Ah_c57161/f2p0/1941	9873.87	407.859	4.5975	0.00020687	0.024712
i2_LQ_Ah_c10149/f1p1/2612	196.211	3.83124	5.6785	0.00020685	0.024712
i3_LQ_Ah_c22782/f1p1/3286	1.49649	413.554	-8.1103	0.00020624	0.024712
i4_LQ_Ah_c8633/f1p0/4751	231.438	4.27258	5.7594	0.00020647	0.024712
i5_HQ_Ah_c1869/f2p0/6065	1.93824	565.175	-8.1878	0.00020675	0.024712
i5_LQ_Ah_c7943/f1p1/5378	0	138.555	#NAME?	0.00020529	0.024712
i3_LQ_Ah_c26603/f1p4/3299	7.62899	409.086	-5.7448	0.00020803	0.024813
i1_LQ_Ah_c24274/f1p0/1188	3.12979	362.23	-6.8547	0.00020887	0.024814
i2_HQ_Ah_c119322/f5p2/2734	35.7857	1997.43	-5.8026	0.00020899	0.024814
i2_LQ_Ah_c110416/f1p1/2846	138.103	0	Inf	0.00020866	0.024814
i2_LQ_Ah_c88938/f1p0/2470	0	116.968	#NAME?	0.00021052	0.024956
i2_LQ_Ah_c37059/f1p0/2290	0	63.131	#NAME?	0.00021125	0.024967
i2_LQ_Ah_c42416/f1p1/2792	2.31338	164.022	-6.1477	0.00021096	0.024967
i2_LQ_Ah_c6683/f1p5/2288	2.14743	121.869	-5.8266	0.00021345	0.025189
i2_LQ_Ah_c8168/f1p0/2662	11.9185	341.899	-4.8423	0.0002148	0.025272
i4_LQ_Ah_c2243/f1p1/4591	283.104	0	Inf	0.00021456	0.025272
i4_LQ_Ah_c12837/f1p0/4040	710.281	5.57833	6.9924	0.00021515	0.025275
i2_LQ_Ah_c101653/f1p1/1820	0	89.3212	#NAME?	0.00021767	0.025532
i2_LQ_Ah_c42751/f1p1/2817	1.51546	106.583	-6.1361	0.00021887	0.025557
i3_LQ_Ah_c15727/f1p1/3046	0	65.5946	#NAME?	0.00021821	0.025557
i5_LQ_Ah_c10685/f1p0/5146	2.40646	422.118	-7.4546	0.0002187	0.025557
i2_LQ_Ah_c10215/f4p2/2621	1.24891	875.824	-9.4538	0.00021936	0.025576
i2_LQ_Ah_c3443/f1p0/2132	0	80.6083	#NAME?	0.00022084	0.025641
i2_LQ_Ah_c45460/f1p1/2050	1.4241	526.774	-8.531	0.00022091	0.025641
i2_LQ_Ah_c82231/f1p1/2062	47.974	0	Inf	0.00022051	0.025641
i1_LQ_Ah_c49929/f1p1/1857	6.56279	695.167	-6.7269	0.00022662	0.025956
i2_LQ_Ah_c34423/f1p0/2212	4.56188	206.777	-5.5023	0.00022633	0.025956
i2_LQ_Ah_c83434/f1p17/2094	6087.93	405.396	3.9085	0.00022599	0.025956
i2_LQ_Ah_c90685/f1p1/2272	205.328	0	Inf	0.00022436	0.025956
i3_LQ_Ah_c10546/f1p0/3986	22.7312	494.834	-4.4442	0.0002256	0.025956
i3_LQ_Ah_c23958/f1p1/3481	0	54.7164	#NAME?	0.00022479	0.025956
i3_LQ_Ah_c34175/f1p8/3051	2.7454	148.515	-5.7574	0.00022629	0.025956
i4_LQ_Ah_c2830/f1p0/4211	11.4799	296.706	-4.6919	0.00022625	0.025956
i5_LQ_Ah_c3229/f1p0/5115	1.0662	348.361	-8.352	0.00022532	0.025956
i1_LQ_Ah_c13944/f1p3/2067	0	38.8981	#NAME?	0.00022757	0.026026
i3_LQ_Ah_c11926/f1p0/3218	4.82044	555.979	-6.8497	0.00022924	0.026179
i3_HQ_Ah_c17712/f3p2/3661	49.4139	787.925	-3.9951	0.00023024	0.026254
i6_LQ_Ah_c2641/f1p0/6780	0	43.063	#NAME?	0.00023108	0.026311
i2_LQ_Ah_c96926/f1p0/2672	0.60549	195.106	-8.3319	0.00023556	0.026783
i2_LQ_Ah_c58961/f1p0/2381	0	85.6173	#NAME?	0.00023749	0.026962
i2_HQ_Ah_c119274/f5p2/2270	0	101.462	#NAME?	0.00023791	0.026971
i2_HQ_Ah_c9870/f2p2/2588	0	86.8326	#NAME?	0.00023876	0.027028
i2_HQ_Ah_c9404/f2p0/2595	528.32	22.8336	4.5322	0.00024069	0.027207
i2_LQ_Ah_c10644/f1p1/2564	5.34036	204.634	-5.26	0.00024333	0.027465
i0_LQ_Ah_c6028/f1p0/515	545.096	29.8809	4.1892	0.0002446	0.027528
i1_LQ_Ah_c33860/f1p3/1182	0.26655	193.993	-9.5074	0.00024447	0.027528
i2_LQ_Ah_c110462/f1p0/2255	0.26655	57.6872	-7.7577	0.00024569	0.027611
i3_LQ_Ah_c4382/f1p1/3209	16.2196	370.199	-4.5125	0.00024623	0.027632
i4_HQ_Ah_c1774/f2p0/4431	0.908236	736.677	-9.6637	0.0002472	0.0277
i1_LQ_Ah_c39793/f1p5/1650	0	69.4126	#NAME?	0.00024883	0.027803
i2_LQ_Ah_c55407/f1p0/2273	0	42.4067	#NAME?	0.00024852	0.027803
i2_LQ_Ah_c22622/f1p5/2942	8.8912	271.364	-4.9317	0.00025176	0.027945
i2_LQ_Ah_c38316/f1p0/2947	0	52.4089	#NAME?	0.00025238	0.027945
i2_LQ_Ah_c70033/f1p0/2286	0	40.6619	#NAME?	0.00025261	0.027945
i2_LQ_Ah_c78373/f1p1/2555	8.94057	271.252	-4.9231	0.00025233	0.027945
i3_LQ_Ah_c10728/f1p58/3592	0	194.008	#NAME?	0.00025143	0.027945
i3_LQ_Ah_c4711/f1p1/3275	916.037	35.3655	4.695	0.00025112	0.027945
i5_LQ_Ah_c6314/f1p0/5654	0.533099	152.325	-8.1585	0.00025161	0.027945
i1_HQ_Ah_c42860/f3p0/1101	232.105	1.32614	7.4514	0.00025371	0.028026
i1_LQ_Ah_c49388/f1p0/1348	0	43.4121	#NAME?	0.00025658	0.028303
i2_HQ_Ah_c1481/f13p0/2568	1.0662	227.368	-7.7364	0.00025701	0.028311
i3_LQ_Ah_c19558/f1p0/3928	0	163.18	#NAME?	0.00025776	0.028353
i1_HQ_Ah_c46291/f2p0/1182	304.67	8.77744	5.1173	0.00026071	0.028579
i2_LQ_Ah_c109996/f1p1/2860	0	84.1539	#NAME?	0.00026079	0.028579
i3_LQ_Ah_c37659/f1p0/3165	0	36.4509	#NAME?	0.00026092	0.028579
i3_LQ_Ah_c20339/f1p0/3130	0	108.685	#NAME?	0.00026155	0.028607
i0_LQ_Ah_c3522/f1p5/780	3938.51	226.151	4.1223	0.0002711	0.029569
i2_LQ_Ah_c128965/f1p1/2149	8.8284	292.198	-5.0486	0.00027084	0.029569
i3_LQ_Ah_c4495/f1p1/3188	58.5754	1294.52	-4.466	0.00027273	0.029664
i7_LQ_Ah_c418/f1p2/7651	780.724	62.5952	3.6407	0.00027238	0.029664
i6_LQ_Ah_c826/f1p1/6911	47.5484	0	Inf	0.00027362	0.029719
i2_LQ_Ah_c17868/f1p0/2554	0	38.0907	#NAME?	0.00027422	0.029743
i1_LQ_Ah_c20507/f1p7/1903	0.71581	300.231	-8.7123	0.00027669	0.029969
i2_LQ_Ah_c49985/f1p0/2231	0	78.6897	#NAME?	0.00027846	0.030119
i2_LQ_Ah_c95551/f1p1/2197	0	207.664	#NAME?	0.00027956	0.030177
i4_LQ_Ah_c4464/f1p0/4172	0	80.6204	#NAME?	0.00027977	0.030177
i1_HQ_Ah_c13334/f2p1/1704	1.78952	2426.39	-10.405	0.000281	0.030237
i3_LQ_Ah_c20681/f1p0/3658	737.43	45.1705	4.0291	0.00028118	0.030237
i3_LQ_Ah_c40558/f1p0/3048	45.1942	0	Inf	0.00028161	0.030237
i3_LQ_Ah_c45196/f1p0/3004	0	38.3731	#NAME?	0.00028188	0.030237
i0_HQ_Ah_c1560/f3p0/783	589.874	9.12859	6.0139	0.00028503	0.030499
i2_HQ_Ah_c7876/f2p4/2272	4.28954	451.224	-6.7169	0.00028583	0.030499
i2_LQ_Ah_c20754/f1p1/2767	119.499	0	Inf	0.0002859	0.030499
i5_HQ_Ah_c13813/f19p4/5231	647.332	41.497	3.9634	0.00028536	0.030499
i2_LQ_Ah_c6517/f1p0/2316	5.0301	176.972	-5.1368	0.00028884	0.03077
i2_LQ_Ah_c91224/f1p3/2247	0	126.183	#NAME?	0.00029065	0.030922
i4_LQ_Ah_c5144/f1p3/4090	74.8495	1009.59	-3.7536	0.00029123	0.03094
i2_LQ_Ah_c24989/f1p1/2872	163.713	3.16224	5.6941	0.00029304	0.031076
i4_LQ_Ah_c7741/f1p0/4530	0.624455	378.193	-9.2423	0.0002933	0.031076
i2_LQ_Ah_c15208/f1p0/2057	0	37.5741	#NAME?	0.00029495	0.031208
i3_LQ_Ah_c13922/f1p0/3649	13.5333	361.236	-4.7384	0.00029594	0.03127
i2_HQ_Ah_c58079/f2p1/2321	0	101.93	#NAME?	0.00029987	0.031472
i2_LQ_Ah_c78371/f1p1/2726	2.1324	138.619	-6.0225	0.00029832	0.031472
i3_HQ_Ah_c17946/f2p0/3413	26.6416	478.822	-4.1677	0.00029938	0.031472
i3_LQ_Ah_c11362/f1p0/3070	20.9677	422.787	-4.3337	0.00029968	0.031472
i5_HQ_Ah_c13529/f2p0/5101	0	58.4183	#NAME?	0.00029893	0.031472
i2_LQ_Ah_c97749/f1p0/2485	0	34.8721	#NAME?	0.00030217	0.03167
i2_LQ_Ah_c74152/f1p47/2088	0	88.8713	#NAME?	0.0003052	0.031901
i3_HQ_Ah_c22109/f2p0/3487	0	38.2979	#NAME?	0.00030481	0.031901
i3_HQ_Ah_c23981/f2p0/3234	0.533099	121.269	-7.8296	0.00030641	0.031985
i2_LQ_Ah_c25035/f1p3/2655	2.73789	151.231	-5.7875	0.00030799	0.0321
i4_LQ_Ah_c7952/f1p1/4201	12.7735	453.673	-5.1504	0.00030875	0.0321
i5_LQ_Ah_c3111/f1p0/5273	28.9781	521.962	-4.1709	0.00030845	0.0321
i2_LQ_Ah_c21953/f1p0/2339	174.875	4.86252	5.1685	0.00031065	0.032212
i2_LQ_Ah_c6104/f1p1/2217	10.5961	297.358	-4.8106	0.00031049	0.032212
i2_LQ_Ah_c34545/f1p0/2509	43.7891	0	Inf	0.00031532	0.032565
i2_LQ_Ah_c90202/f1p3/2902	0	91.3718	#NAME?	0.00031489	0.032565
i4_LQ_Ah_c9944/f1p3/4473	0	35.689	#NAME?	0.00031516	0.032565
i2_HQ_Ah_c122189/f2p0/2705	0	143.521	#NAME?	0.00031825	0.032781
i5_LQ_Ah_c9999/f1p1/6052	1679.18	140.814	3.5759	0.00031784	0.032781
i3_LQ_Ah_c13891/f1p2/3380	4.914	201.414	-5.3571	0.00031875	0.032789
i1_LQ_Ah_c5107/f1p1/1568	1.76304	273.461	-7.2771	0.00031992	0.032866
i2_LQ_Ah_c33953/f1p18/2720	1.21098	86.3436	-6.1558	0.00032132	0.032966
i9_LQ_Ah_c33/f1p0/9464	0	40.9782	#NAME?	0.00032282	0.033076
i2_LQ_Ah_c23701/f1p3/2971	123.901	2.0941	5.8867	0.00032408	0.033123
i3_LQ_Ah_c10499/f1p0/3704	216.308	6.20647	5.1232	0.00032413	0.033123
i1_LQ_Ah_c3941/f1p0/1997	0	68.9679	#NAME?	0.00032833	0.033465
i3_HQ_Ah_c41868/f3p1/3422	0	253.755	#NAME?	0.0003281	0.033465
i2_LQ_Ah_c59339/f1p47/2623	0	88.1178	#NAME?	0.00032879	0.033468
i1_LQ_Ah_c19160/f1p4/1962	0	171.095	#NAME?	0.00033133	0.033669
i3_LQ_Ah_c26003/f1p1/3298	158.403	2.24059	6.1436	0.00033164	0.033669
i5_LQ_Ah_c4311/f1p0/5684	156.082	0	Inf	0.00033281	0.033701
i9_LQ_Ah_c26/f1p0/9662	394.27	14.0277	4.8128	0.00033277	0.033701
i1_LQ_Ah_c55096/f1p0/1108	2295.61	107.378	4.4181	0.00033491	0.033869
i2_HQ_Ah_c1683/f8p2/2185	469.541	2.42001	7.6001	0.00033832	0.03417
i2_LQ_Ah_c70079/f1p1/2811	0.891004	88.6144	-6.636	0.00033997	0.034292
i2_LQ_Ah_c75787/f1p0/2387	0.26655	93.4362	-8.4534	0.00034173	0.034335
i3_LQ_Ah_c10749/f1p1/3465	1.10239	83.2121	-6.2381	0.00034151	0.034335
i3_LQ_Ah_c9750/f1p0/3915	99.6047	1674.2	-4.0711	0.00034138	0.034335
i5_LQ_Ah_c11035/f1p0/5308	2.6655	445.165	-7.3838	0.00034718	0.034838
i1_HQ_Ah_c1242/f4p0/1394	531.063	30.5816	4.1181	0.00034894	0.03497
i3_LQ_Ah_c21986/f1p0/3322	1.33275	229.78	-7.4297	0.00035052	0.035083
i2_LQ_Ah_c92246/f1p1/2340	7.88582	228.693	-4.858	0.00035133	0.035119
i2_LQ_Ah_c10076/f1p0/2607	0.26655	246.411	-9.8524	0.00035438	0.035378
i3_LQ_Ah_c5501/f1p1/3271	1.10239	87.9783	-6.3184	0.00035568	0.035417
i4_LQ_Ah_c9464/f1p5/4260	67.0682	0	Inf	0.00035536	0.035417
i2_HQ_Ah_c50044/f2p0/2725	22.4286	996.272	-5.4731	0.00035862	0.035605
i2_LQ_Ah_c50832/f1p27/2346	207.997	5.97489	5.1215	0.00035894	0.035605
i2_LQ_Ah_c75625/f1p3/2412	8.3086	4786.27	-9.1701	0.00035876	0.035605
i3_LQ_Ah_c42129/f1p0/3689	0	210.639	#NAME?	0.00036059	0.035723
i2_LQ_Ah_c97361/f1p1/2533	0.87204	71.7517	-6.3625	0.00036515	0.036128
i1_HQ_Ah_c55885/f12p4/1873	4022.77	311.675	3.6901	0.00036879	0.036442
i2_LQ_Ah_c110035/f1p0/2403	40.3029	0	Inf	0.00036998	0.036514
i1_HQ_Ah_c6866/f10p0/1702	0	215.872	#NAME?	0.00037125	0.036566
i3_LQ_Ah_c36574/f1p3/3096	1.5993	107.142	-6.0659	0.00037146	0.036566
i3_LQ_Ah_c29574/f1p0/3525	0	73.0196	#NAME?	0.00037362	0.036732
i2_LQ_Ah_c26459/f1p2/2716	0	88.876	#NAME?	0.00037484	0.036806
i2_LQ_Ah_c42692/f1p5/2859	0	81.8779	#NAME?	0.00037743	0.037014
i5_LQ_Ah_c7315/f1p0/5287	0	47.8557	#NAME?	0.00038179	0.037395
i1_LQ_Ah_c29678/f1p0/1055	1.33275	1224.74	-9.8439	0.00039036	0.038139
i2_LQ_Ah_c90955/f1p1/2697	2.31511	427.605	-7.5291	0.00039038	0.038139
i5_HQ_Ah_c13415/f2p0/5083	22.1765	419.592	-4.2419	0.00039252	0.0383
i2_LQ_Ah_c33764/f1p0/2894	1.22995	83.6664	-6.088	0.00039386	0.038383
i1_HQ_Ah_c14370/f2p0/1152	9.86986	783.772	-6.3113	0.00039809	0.038746
i2_LQ_Ah_c58817/f1p0/2322	5.09451	173.828	-5.0926	0.00040081	0.038962
i3_LQ_Ah_c4913/f1p1/3949	1.70788	345.015	-7.6583	0.00040209	0.039039
i3_LQ_Ah_c25682/f1p0/3672	11.7433	299.742	-4.6738	0.00040392	0.039167
i2_LQ_Ah_c15530/f1p6/2016	21.4836	436.925	-4.3461	0.00040456	0.03918
i2_LQ_Ah_c91497/f1p0/2784	39.8355	0	Inf	0.00040613	0.039284
i1_HQ_Ah_c56314/f10p0/1747	648.954	5.63973	6.8463	0.0004074	0.039326
i6_LQ_Ah_c707/f1p0/6840	1.86585	412.791	-7.7894	0.00040758	0.039326
i2_LQ_Ah_c25712/f1p0/2863	0.26655	112.69	-8.7237	0.0004092	0.039434
i2_LQ_Ah_c127867/f1p2/2029	2.33986	127.662	-5.7698	0.00041116	0.039573
i2_LQ_Ah_c26355/f1p1/2127	0.799649	171.522	-7.7448	0.00041329	0.039729
i1_LQ_Ah_c22649/f1p0/1593	1.67921	189.968	-6.8218	0.00041551	0.039893
i1_LQ_Ah_c48189/f1p1/1489	0	150.209	#NAME?	0.0004174	0.040026
i2_HQ_Ah_c25246/f2p1/2338	0.799649	136.27	-7.4129	0.00042032	0.040217
i4_LQ_Ah_c11265/f1p13/4151	0	76.9561	#NAME?	0.00042043	0.040217
i1_LQ_Ah_c49458/f1p3/1962	5.43958	921.703	-7.4047	0.00042222	0.040338
i2_HQ_Ah_c32699/f3p1/2825	4.70261	172.368	-5.1959	0.00042345	0.040406
i1_LQ_Ah_c5712/f1p0/1459	0	152.638	#NAME?	0.00042402	0.040411
i1_LQ_Ah_c21953/f1p1/1809	8.90438	609.762	-6.0976	0.00042456	0.040413
i5_LQ_Ah_c2893/f1p1/5143	0	130.105	#NAME?	0.0004266	0.040557
i2_LQ_Ah_c35035/f1p1/2256	40.8849	0	Inf	0.00042785	0.040626
i2_LQ_Ah_c12739/f1p18/2074	0.799649	75.9734	-6.57	0.00042923	0.040708
i2_LQ_Ah_c39833/f1p0/2189	0.624455	61.8707	-6.6305	0.00043029	0.040709
i3_LQ_Ah_c12807/f1p4/3939	0	122.475	#NAME?	0.00042983	0.040709
i1_LQ_Ah_c37938/f1p0/1333	3.56402	151.479	-5.4095	0.00043229	0.040848
i2_LQ_Ah_c55263/f1p1/2760	5.9211	846.367	-7.1593	0.00044027	0.041552
i1_LQ_Ah_c22995/f1p0/1842	0.98236	508.376	-9.0154	0.00044185	0.0416
i3_LQ_Ah_c24492/f1p0/3285	0.533099	314.482	-9.2044	0.00044147	0.0416
i5_LQ_Ah_c10747/f1p0/5389	0.71581	160.084	-7.805	0.00044258	0.041619
i2_HQ_Ah_c50674/f2p1/2816	0	48.8033	#NAME?	0.00044484	0.041731
i2_LQ_Ah_c19852/f1p1/2647	0	61.2598	#NAME?	0.0004445	0.041731
i2_LQ_Ah_c18963/f1p3/2273	0	141.881	#NAME?	0.00044661	0.041846
i2_LQ_Ah_c39078/f1p2/2753	0	31.1432	#NAME?	0.00044744	0.041873
i2_LQ_Ah_c96426/f1p4/2174	0.87204	200.806	-7.8472	0.00044972	0.042036
i2_LQ_Ah_c10418/f1p3/2944	0	42.0227	#NAME?	0.00045311	0.042251
i3_HQ_Ah_c23484/f2p0/3931	1.81647	111.027	-5.9336	0.00045302	0.042251
i4_LQ_Ah_c9670/f1p2/4840	0.66065	62.4923	-6.5636	0.00045512	0.042388
i2_HQ_Ah_c36776/f2p0/2221	12.0426	1112.15	-6.5291	0.00045576	0.042396
i3_LQ_Ah_c35019/f1p2/3283	5.45068	228.286	-5.3883	0.00046018	0.042667
i4_LQ_Ah_c2770/f1p2/4939	0	52.752	#NAME?	0.00046031	0.042667
i6_LQ_Ah_c2134/f1p0/6284	37.8885	0	Inf	0.00046007	0.042667
i3_LQ_Ah_c13097/f1p1/3488	0.357905	98.7289	-8.1078	0.00046569	0.043114
i1_HQ_Ah_c15827/f2p0/1902	22.1236	3511.09	-7.3102	0.00046702	0.043134
i2_LQ_Ah_c92709/f1p0/2500	6.78563	543.19	-6.3228	0.00046666	0.043134
i3_LQ_Ah_c14083/f1p0/3188	0	71.6382	#NAME?	0.00047054	0.043408
i4_LQ_Ah_c2602/f1p2/4243	0.533099	65.7757	-6.947	0.00047153	0.043448
i2_LQ_Ah_c54102/f1p3/2586	0.71581	82.8874	-6.8554	0.00047353	0.043581
i1_LQ_Ah_c46912/f8p0/1031	5234.89	65.8782	6.3122	0.00047415	0.043586
i2_HQ_Ah_c47692/f3p1/2859	11.7795	1248.52	-6.7278	0.00047746	0.043787
i3_LQ_Ah_c12659/f1p4/3190	21.4649	510.854	-4.5729	0.00047722	0.043787
i2_LQ_Ah_c56405/f1p0/2890	1.4241	97.9849	-6.1044	0.00048309	0.044199
i2_LQ_Ah_c70080/f1p3/2391	308.463	13.6545	4.4976	0.00048259	0.044199
i1_LQ_Ah_c6973/f1p3/1800	0	109.753	#NAME?	0.00048787	0.044584
i2_LQ_Ah_c25995/f1p4/2841	7.6387	1242.47	-7.3457	0.00048902	0.044636
i1_HQ_Ah_c500/f8p0/1320	12.5806	4631.66	-8.5242	0.00048978	0.044653
i3_LQ_Ah_c26672/f1p0/3204	624.998	31.4642	4.3121	0.0004917	0.044776
i4_LQ_Ah_c6828/f1p0/4492	3.42329	255.489	-6.2217	0.00049306	0.044847
i1_LQ_Ah_c9715/f1p1/1237	1.15755	300.401	-8.0197	0.00049486	0.044949
i4_LQ_Ah_c10883/f1p3/4766	2.17611	104.207	-5.5816	0.00049534	0.044949
i1_LQ_Ah_c12965/f1p12/1775	2.76264	122.246	-5.4676	0.00049754	0.045096
i2_HQ_Ah_c34791/f2p1/2581	0	202.179	#NAME?	0.0005021	0.045404
i2_LQ_Ah_c26942/f1p5/2544	0	268.373	#NAME?	0.00050184	0.045404
i2_HQ_Ah_c108600/f4p5/2757	37.0619	0	Inf	0.00050495	0.045609
i0_LQ_Ah_c7298/f1p2/501	0.357905	52.2268	-7.1891	0.00050643	0.045689
i2_LQ_Ah_c97020/f1p1/2947	0.302745	48.5727	-7.3259	0.00051012	0.045822
i3_LQ_Ah_c27697/f1p5/3147	37.8819	0	Inf	0.00050913	0.045822
i5_LQ_Ah_c12397/f1p34/5053	0.71581	132.115	-7.528	0.00051026	0.045822
i9_LQ_Ah_c88/f1p0/9551	0	30.9025	#NAME?	0.00050934	0.045822
i1_LQ_Ah_c28639/f1p0/1033	1.51546	276.409	-7.5109	0.00051792	0.046403
i2_HQ_Ah_c55139/f2p1/2193	0	178.355	#NAME?	0.00051757	0.046403
i0_LQ_Ah_c7634/f1p11/587	4125.95	194.483	4.407	0.00052178	0.046695
i1_LQ_Ah_c3916/f1p1/1803	264.093	8.42047	4.971	0.00052663	0.046913
i2_LQ_Ah_c74020/f1p0/2160	12.1392	325.527	-4.745	0.00052621	0.046913
i4_LQ_Ah_c6717/f1p0/4476	0	34.4992	#NAME?	0.00052604	0.046913
i6_LQ_Ah_c1401/f1p0/6991	0	83.9401	#NAME?	0.00052535	0.046913
i3_LQ_Ah_c37825/f1p0/3645	0	55.5559	#NAME?	0.00052837	0.047014
i2_HQ_Ah_c61751/f2p1/2743	77.973	0	Inf	0.00053054	0.047101
i3_LQ_Ah_c36270/f1p0/3950	0.26655	80.9834	-8.2471	0.00053056	0.047101
i5_LQ_Ah_c10015/f1p0/5898	571.562	4.46266	7.0009	0.00053154	0.047135
i2_LQ_Ah_c53244/f1p5/2797	1.43162	79.5655	-5.7964	0.00053283	0.047195
i2_LQ_Ah_c113335/f1p0/2613	0.533099	65.9698	-6.9513	0.00053503	0.047336
i4_LQ_Ah_c9273/f1p433/4316	82.8848	0	Inf	0.00053569	0.04734
i3_LQ_Ah_c19119/f1p1/3973	0.799649	163.949	-7.6797	0.00053774	0.047467
i1_LQ_Ah_c40333/f1p83/1952	0	41.5279	#NAME?	0.0005399	0.047604
i2_HQ_Ah_c119649/f5p2/2093	342.581	1.97334	7.4397	0.00054082	0.047618
i3_LQ_Ah_c7329/f1p0/3268	0.26655	41.3041	-7.2757	0.00054128	0.047618
i3_LQ_Ah_c41633/f1p6/3048	5.7022	962.595	-7.3993	0.00054198	0.047625
i4_LQ_Ah_c8526/f1p0/4536	0.60549	61.9007	-6.6757	0.0005429	0.047653
i3_LQ_Ah_c37301/f1p1/3210	609.535	42.6869	3.8358	0.00054576	0.047849
i2_LQ_Ah_c112847/f1p0/2684	0	39.5968	#NAME?	0.00054714	0.047863
i2_LQ_Ah_c8239/f1p0/2113	1.10239	79.5241	-6.1727	0.00054679	0.047863
i2_LQ_Ah_c75360/f1p1/2577	4.36367	526.254	-6.9141	0.00054855	0.047933
i2_LQ_Ah_c41897/f1p0/2444	813.809	54.7089	3.8948	0.00055102	0.048094
i1_LQ_Ah_c9626/f1p0/1752	6.96082	212.469	-4.9319	0.00056656	0.049395
i3_HQ_Ah_c21132/f2p0/3727	5.33099	1228.67	-7.8485	0.00057201	0.049758
i3_LQ_Ah_c36993/f1p0/3876	0	199.706	#NAME?	0.00057188	0.049758

## Sheet: AhCf_vs_AhCs
Gene_id	AhCf mean expression	AhCs mean expression	log2FoldChange	pval	padj
i1_HQ_Ah_c56649/f22p1/1921	1.83017	2790.55	-10.574	3.3104e-11	2.5811e-06
i1_HQ_Ah_c17733/f2p4/1890	0	813.287	#NAME?	1.1967e-10	3.2461e-06
i2_HQ_Ah_c21557/f2p0/2804	785.451	0	Inf	1.249e-10	3.2461e-06
i1_HQ_Ah_c1723/f4p0/1283	8.40806	1818.12	-7.7565	1.1221e-08	0.00021506
i4_HQ_Ah_c13316/f26p0/4779	0	370.989	#NAME?	1.3791e-08	0.00021506
i1_HQ_Ah_c12407/f2p0/1586	0	370.611	#NAME?	2.7464e-08	0.00029117
i1_HQ_Ah_c1959/f9p0/1688	1350.63	7.10627	7.5703	2.9875e-08	0.00029117
i1_LQ_Ah_c25112/f1p1/1883	0.461831	471.622	-9.9961	2.3458e-08	0.00029117
i1_HQ_Ah_c45914/f15p0/1249	6.32341	1117.7	-7.4656	4.5202e-08	0.00039048
i1_LQ_Ah_c15117/f1p0/1153	0	340.618	#NAME?	5.0081e-08	0.00039048
i2_HQ_Ah_c17792/f2p1/2099	0	275.915	#NAME?	1.0633e-07	0.00075368
i2_LQ_Ah_c18055/f1p5/2626	0.724951	440.363	-9.2466	1.1687e-07	0.00075937
i0_LQ_Ah_c7677/f1p0/597	0.483301	380.126	-9.6193	1.6263e-07	0.00097543
i0_LQ_Ah_c7402/f1p0/913	0	239.437	#NAME?	2.3015e-07	0.0011963
i1_LQ_Ah_c3917/f1p4/1539	0	263.54	#NAME?	2.2564e-07	0.0011963
i1_LQ_Ah_c61511/f1p0/1009	5.40436	1044.01	-7.5938	4.7012e-07	0.0022909
i1_LQ_Ah_c21443/f1p0/1460	0	760.513	#NAME?	5.067e-07	0.0023239
i1_HQ_Ah_c32459/f2p0/1629	3686.55	28.1699	7.032	5.9841e-07	0.0025921
i2_LQ_Ah_c15127/f1p5/2016	13.2478	1499.58	-6.8227	6.9874e-07	0.0028674
i3_HQ_Ah_c42582/f3p0/3130	0	245.336	#NAME?	8.3893e-07	0.0032706
i0_HQ_Ah_c464/f7p0/898	10.9917	1106.5	-6.6534	1.1956e-06	0.003984
i1_HQ_Ah_c1276/f11p2/1821	0.397131	237.57	-9.2245	1.1578e-06	0.003984
i1_HQ_Ah_c2616/f3p0/1965	0	165.253	#NAME?	1.3073e-06	0.003984
i1_HQ_Ah_c34771/f2p0/1193	0	185.964	#NAME?	1.2879e-06	0.003984
i1_LQ_Ah_c29155/f1p0/1086	1.9332	491.678	-7.9906	1.12e-06	0.003984
i4_LQ_Ah_c14506/f1p0/4460	3253.76	0	Inf	1.3285e-06	0.003984
i1_HQ_Ah_c23890/f3p0/1431	47.5189	8295.55	-7.4477	1.6658e-06	0.0048105
i1_LQ_Ah_c35583/f1p0/1732	352.685	1.87522	7.5552	2.2463e-06	0.0062552
i0_HQ_Ah_c596/f6p0/771	3.70358	463.042	-6.9661	2.4216e-06	0.0065107
i2_HQ_Ah_c26419/f2p0/2974	0	140.78	#NAME?	2.6944e-06	0.0070028
i1_HQ_Ah_c2130/f4p0/1917	0	149.146	#NAME?	3.3909e-06	0.0082621
i1_LQ_Ah_c34687/f1p1/1441	0.397131	429.877	-10.08	3.3016e-06	0.0082621
i3_HQ_Ah_c2418/f4p1/3275	0	135.065	#NAME?	3.5577e-06	0.0084058
i2_HQ_Ah_c20324/f4p0/2779	1.19139	683.57	-9.1643	3.8282e-06	0.008779
i0_HQ_Ah_c4549/f2p0/994	1.03591	2933.83	-11.468	4.3121e-06	0.0093393
i1_HQ_Ah_c16046/f5p0/1764	18.3866	1209.14	-6.0392	4.2537e-06	0.0093393
i0_LQ_Ah_c13596/f1p0/777	0.880432	229.902	-8.0286	4.7477e-06	0.010005
i1_LQ_Ah_c51074/f1p1/1588	0.966601	261.599	-8.0802	5.1169e-06	0.010499
i2_LQ_Ah_c61977/f1p5/2055	0	245.455	#NAME?	5.2524e-06	0.010501
i2_LQ_Ah_c14036/f1p0/2309	4.81615	523.324	-6.7637	5.7743e-06	0.011256
i1_HQ_Ah_c1274/f12p0/1814	0	747.128	#NAME?	6.3188e-06	0.011816
i1_LQ_Ah_c11947/f1p2/1744	0.483301	188.94	-8.6108	6.3646e-06	0.011816
i1_HQ_Ah_c36006/f2p45/1148	3.45271	369.81	-6.7429	6.6608e-06	0.012078
i0_HQ_Ah_c879/f4p0/655	1.4499	2685.04	-10.855	8.0733e-06	0.013898
i1_LQ_Ah_c54605/f1p0/1086	7.24951	778.75	-6.7471	8.374e-06	0.013898
i2_LQ_Ah_c69658/f1p0/2580	0	116.142	#NAME?	7.8623e-06	0.013898
i3_LQ_Ah_c18081/f1p1/3373	89.2787	0	Inf	8.3779e-06	0.013898
i2_LQ_Ah_c13311/f1p0/2183	4.83301	484.011	-6.646	1.0325e-05	0.016772
i0_LQ_Ah_c1561/f3p0/672	0	100.596	#NAME?	1.1302e-05	0.017985
i1_HQ_Ah_c31815/f5p0/1896	12.0586	743.864	-5.9469	1.2332e-05	0.019231
i2_LQ_Ah_c103983/f1p0/2077	0	101.462	#NAME?	1.3156e-05	0.020113
i1_LQ_Ah_c49641/f1p0/1479	0.397131	120.128	-8.2407	1.5214e-05	0.022382
i2_LQ_Ah_c9069/f1p4/2651	44.222	2734.41	-5.9503	1.5136e-05	0.022382
i1_LQ_Ah_c7951/f1p0/1883	0	91.5123	#NAME?	1.5795e-05	0.022414
i2_LQ_Ah_c24065/f1p0/2171	80.8162	0	Inf	1.5811e-05	0.022414
i1_LQ_Ah_c35206/f1p2/1656	0.397131	138.651	-8.4476	1.884e-05	0.026231
i1_HQ_Ah_c15921/f11p2/1826	0.794262	153.919	-7.5983	2.0997e-05	0.028226
i1_LQ_Ah_c53991/f1p19/1049	5.05809	413.667	-6.3537	2.0946e-05	0.028226
i2_HQ_Ah_c59335/f2p1/2205	0.794262	208.233	-8.0344	2.1609e-05	0.02827
i3_LQ_Ah_c9883/f1p0/3439	0	91.4023	#NAME?	2.1754e-05	0.02827
i3_LQ_Ah_c42306/f1p0/3456	14.3168	553.86	-5.2737	2.3132e-05	0.029567
i1_LQ_Ah_c4392/f1p1/1968	13.7741	829.802	-5.9127	2.3778e-05	0.029903
i2_LQ_Ah_c70774/f1p1/2343	0	86.8224	#NAME?	2.7886e-05	0.034513
i1_LQ_Ah_c38787/f1p0/1533	544.585	9.0919	5.9044	2.9327e-05	0.035728
i1_HQ_Ah_c32081/f2p0/1403	0	82.8093	#NAME?	2.9963e-05	0.035942
i1_LQ_Ah_c21714/f1p0/1288	17.8147	1104.45	-5.9541	3.0948e-05	0.036264
i2_LQ_Ah_c52711/f1p0/2143	18.1955	767.539	-5.3986	3.1162e-05	0.036264
i2_HQ_Ah_c2607/f15p4/2257	33.831	1524.77	-5.4941	3.394e-05	0.038916
i2_LQ_Ah_c18559/f1p1/2192	0.794262	134.936	-7.4084	3.5534e-05	0.040154
i2_HQ_Ah_c65608/f4p0/2746	0	1027.27	#NAME?	3.7138e-05	0.040217
i2_LQ_Ah_c5891/f1p0/2279	0	77.8164	#NAME?	3.7017e-05	0.040217
i4_LQ_Ah_c8399/f1p1/4607	24.4067	1419.94	-5.8624	3.6818e-05	0.040217
i1_HQ_Ah_c473/f21p0/1926	0	2045.8	#NAME?	3.8803e-05	0.040885
i2_HQ_Ah_c32498/f3p0/2232	276.768	0	Inf	3.8686e-05	0.040885
i0_LQ_Ah_c7599/f1p0/899	669.325	12.6113	5.7299	4.0273e-05	0.041867
i2_LQ_Ah_c91497/f1p0/2784	0	65.5093	#NAME?	4.1301e-05	0.042372
i0_LQ_Ah_c16768/f1p0/508	947.088	1.12513	9.7173	4.392e-05	0.043347
i1_LQ_Ah_c24844/f1p0/1482	0.397131	312.224	-9.6188	4.3555e-05	0.043347
i2_LQ_Ah_c68655/f1p0/2655	1436.87	40.1978	5.1597	4.3451e-05	0.043347
i2_LQ_Ah_c101534/f1p4/2084	0.397131	1620.67	-11.995	4.4547e-05	0.043416
i0_LQ_Ah_c2824/f1p3/692	567.482	5.624	6.6568	4.5938e-05	0.043931
i2_LQ_Ah_c98537/f1p4/2511	28.5147	1299.87	-5.5105	4.6201e-05	0.043931
i3_HQ_Ah_c1863/f3p0/3208	0	67.5456	#NAME?	4.6899e-05	0.044057
i1_HQ_Ah_c13695/f3p0/1869	0	212.335	#NAME?	4.8942e-05	0.045428
i3_LQ_Ah_c26191/f1p0/3127	0	94.6994	#NAME?	4.9698e-05	0.045587
i1_LQ_Ah_c33439/f1p3/1512	0	87.4716	#NAME?	5.1646e-05	0.046286
i5_LQ_Ah_c3695/f1p0/5107	0.483301	108.075	-7.8049	5.1548e-05	0.046286
i1_HQ_Ah_c639/f11p0/1588	17.431	3956.3	-7.8264	5.3046e-05	0.046472
i1_LQ_Ah_c24011/f1p1/1816	26.3184	1210.51	-5.5234	5.2949e-05	0.046472
i2_HQ_Ah_c49591/f2p3/2135	20.057	1196.24	-5.8983	5.5004e-05	0.047652
i2_LQ_Ah_c10107/f1p0/2124	306.839	6.34962	5.5947	5.6317e-05	0.048253
i2_LQ_Ah_c30474/f1p1/2002	105.548	0.710976	7.2139	5.712e-05	0.048409

## Sheet: AhCs_vs_AhCr
Gene_id	AhCs mean expression	AhCr mean expression	log2FoldChange	pval	padj
i1_LQ_Ah_c13392/f1p1/1627	3755.75	3.09387	10.245	4.0552e-15	3.2205e-10
i2_HQ_Ah_c86770/f3p0/2618	598.961	0	Inf	2.6819e-12	1.0649e-07
i8_LQ_Ah_c124/f1p0/8247	455.587	0	Inf	6.0407e-11	1.5991e-06
i2_LQ_Ah_c25019/f1p1/2495	2.38875	697.792	-8.1904	6.6365e-10	1.0541e-05
i2_LQ_Ah_c89407/f1p14/2088	982.857	1.1908	9.6889	5.8972e-10	1.0541e-05
i1_LQ_Ah_c9394/f1p0/1236	0	337.129	#NAME?	9.3519e-10	1.2378e-05
i1_HQ_Ah_c18305/f2p1/1728	5166.32	12.4665	8.6949	1.3288e-08	0.00013191
i1_HQ_Ah_c56346/f13p0/1459	1803.15	32.5215	5.793	1.287e-08	0.00013191
i1_LQ_Ah_c29827/f1p1/1181	49.8729	7790.08	-7.2872	1.6444e-08	0.0001451
i1_HQ_Ah_c31044/f21p1/1117	947.321	12.8673	6.2021	2.1491e-08	0.00017067
i0_HQ_Ah_c16135/f4p4/587	248.979	0.376535	9.369	3.7584e-08	0.00025914
i1_HQ_Ah_c17469/f2p0/1563	827.91	4.62041	7.4853	3.9855e-08	0.00025914
i5_LQ_Ah_c6671/f1p1/5821	0	231.088	#NAME?	4.2421e-08	0.00025914
i6_LQ_Ah_c2037/f1p0/6387	184.54	0	Inf	7.6824e-08	0.00043578
i0_LQ_Ah_c14195/f1p0/276	178.127	0	Inf	9.3033e-08	0.00049065
i1_LQ_Ah_c11488/f1p5/1880	0.355707	510.943	-10.488	9.8854e-08	0.00049065
i5_LQ_Ah_c4375/f1p4/5114	152.044	0	Inf	2.1912e-07	0.0010236
i1_HQ_Ah_c46322/f5p1/1197	633.777	10.1664	5.9621	3.1629e-07	0.0013954
i1_LQ_Ah_c3707/f1p0/1446	0.610211	659.676	-10.078	4.2856e-07	0.0017913
i3_LQ_Ah_c12229/f1p0/3178	123.419	0	Inf	4.7235e-07	0.0018756
i1_LQ_Ah_c10756/f1p1/1576	48.1146	1356.61	-4.8174	1.0333e-06	0.0037299
i2_HQ_Ah_c122062/f4p2/2057	140.666	0	Inf	1.0083e-06	0.0037299
i1_HQ_Ah_c17595/f2p0/1471	596.418	12.945	5.5259	1.3339e-06	0.0045527
i1_HQ_Ah_c613/f20p3/1930	358.978	4.58569	6.2906	1.4266e-06	0.0045527
i3_LQ_Ah_c20856/f1p1/3318	2337.38	0.793865	11.524	1.4332e-06	0.0045527
i1_HQ_Ah_c56590/f3p1/1431	385.177	6.4011	5.9111	1.7224e-06	0.0051529
i2_HQ_Ah_c113452/f2p4/2746	448.899	7.57395	5.8892	1.7519e-06	0.0051529
i1_LQ_Ah_c19793/f1p0/1679	0.355707	335.565	-9.8817	2.3791e-06	0.0067476
i0_LQ_Ah_c17242/f1p0/728	158.748	9769.6	-5.9435	2.6381e-06	0.006912
i0_LQ_Ah_c5606/f1p0/860	0.610211	174.853	-8.1626	2.6862e-06	0.006912
i1_HQ_Ah_c45792/f3p0/1876	223.272	2.3816	6.5507	2.6981e-06	0.006912
i1_LQ_Ah_c7375/f1p1/1943	318.944	4.51842	6.1413	3.1179e-06	0.0077378
i1_HQ_Ah_c17192/f3p10/1277	466.537	11.6726	5.3208	4.6006e-06	0.011071
i1_LQ_Ah_c40952/f1p1/1571	402.481	5.29189	6.249	5.2085e-06	0.012166
i1_LQ_Ah_c21177/f1p1/1385	841.746	0	Inf	5.4598e-06	0.012388
i0_HQ_Ah_c1170/f4p0/897	292.59	5.27149	5.7945	7.1604e-06	0.015234
i1_HQ_Ah_c2486/f5p0/1227	443.472	3.70235	6.9043	7.3745e-06	0.015234
i1_LQ_Ah_c61015/f1p0/1006	0	78.0336	#NAME?	6.978e-06	0.015234
i3_LQ_Ah_c5211/f2p0/3121	76.4302	0	Inf	7.4813e-06	0.015234
i1_HQ_Ah_c55897/f2p0/1248	256.801	4.51842	5.8287	9.3313e-06	0.018074
i2_LQ_Ah_c89665/f1p0/2718	0	182.699	#NAME?	9.2866e-06	0.018074
i3_HQ_Ah_c3576/f3p2/3793	143.207	1.50614	6.5711	1.0508e-05	0.019868
i2_LQ_Ah_c72060/f1p0/2827	132.533	0.376535	8.4593	1.1239e-05	0.020758
i1_HQ_Ah_c56540/f16p0/1722	654.506	21.4625	4.9305	1.1533e-05	0.020817
i5_LQ_Ah_c5251/f1p2/5395	326.236	0	Inf	1.2405e-05	0.021892
i1_LQ_Ah_c21487/f1p2/3159	92.6646	0.272736	8.4084	1.2892e-05	0.022257
i1_LQ_Ah_c51105/f1p0/1497	395.303	8299.62	-4.392	1.4545e-05	0.024064
i3_HQ_Ah_c16126/f7p0/3746	413.199	11.6726	5.1456	1.441e-05	0.024064
i3_LQ_Ah_c26688/f1p22/3258	65.8759	0	Inf	1.4961e-05	0.024248
i2_HQ_Ah_c105713/f3p1/2162	191.794	3.42961	5.8054	1.5558e-05	0.024711
i1_LQ_Ah_c4199/f1p0/1705	0	144.413	#NAME?	1.6052e-05	0.024996
i0_HQ_Ah_c15818/f15p1/997	3412.09	230.43	3.8883	1.7756e-05	0.025752
i0_HQ_Ah_c16221/f5p0/503	2528.7	183.872	3.7816	1.7281e-05	0.025752
i0_HQ_Ah_c535/f5p3/845	64.7135	0	Inf	1.7835e-05	0.025752
i1_LQ_Ah_c23702/f1p39/1159	227.664	4.53882	5.6484	1.7575e-05	0.025752
i1_LQ_Ah_c11831/f1p1/1584	0	155.586	#NAME?	1.8686e-05	0.026498
i1_LQ_Ah_c60740/f1p0/1004	4629.72	336.57	3.7819	1.9454e-05	0.027104
i0_HQ_Ah_c13716/f3p0/274	967.498	54.1102	4.1603	2.044e-05	0.027986
i0_LQ_Ah_c3231/f1p1/904	0	445.485	#NAME?	2.1216e-05	0.028557
i0_LQ_Ah_c15978/f7p0/953	257.184	6.4011	5.3283	2.1866e-05	0.028941
i2_LQ_Ah_c104650/f1p1/2041	113.351	0	Inf	2.2727e-05	0.029587
i1_HQ_Ah_c1956/f5p1/1496	40.2903	792.988	-4.2988	2.3356e-05	0.029916
i1_HQ_Ah_c15987/f2p0/1507	1139.9	67.9133	4.0691	2.5762e-05	0.030832
i1_HQ_Ah_c8291/f2p0/1471	0.355707	79.1377	-7.7975	2.4562e-05	0.030832
i1_LQ_Ah_c3497/f1p2/1752	99.8067	0.545473	7.5155	2.5199e-05	0.030832
i3_LQ_Ah_c11414/f1p3/3657	225.815	4.64081	5.6046	2.6012e-05	0.030832
i3_LQ_Ah_c13673/f1p0/3418	3.20236	209.257	-6.03	2.5908e-05	0.030832
i1_HQ_Ah_c56212/f12p0/1847	3260.91	245.906	3.7291	2.6668e-05	0.031144
i3_LQ_Ah_c11537/f1p1/3454	5412.11	6.74785	9.6475	2.8007e-05	0.032234
i0_LQ_Ah_c3335/f1p0/915	5.3356	247.505	-5.5357	2.9782e-05	0.033312
i3_LQ_Ah_c5887/f1p3/3112	52.1937	851.688	-4.0284	2.9742e-05	0.033312
i0_HQ_Ah_c16764/f2p0/855	80.0459	0.376535	7.7319	3.319e-05	0.036608
i1_HQ_Ah_c1858/f3p1/1444	243.426	5.98196	5.3467	3.8406e-05	0.041781
i0_HQ_Ah_c16420/f18p0/848	3723.15	289.546	3.6847	4.1542e-05	0.044582
i1_LQ_Ah_c4788/f1p1/1536	478.946	18.2508	4.7138	4.2727e-05	0.045242
i2_LQ_Ah_c91714/f1p4/2223	74.1309	0.396933	7.545	4.3414e-05	0.045365
i0_HQ_Ah_c690/f6p0/771	1444.57	98.0705	3.8807	4.7091e-05	0.048568

## Sheet: AhCr_vs_AhCf
Gene_id	AhCr mean expression	AhCf mean expression	log2FoldChange	pval	padj
i0_HQ_Ah_c16135/f4p4/587	0.333772	4562.43	-13.739	1.7836e-12	4.4628e-08
i0_HQ_Ah_c535/f5p3/845	0	1490.05	#NAME?	2.9998e-12	4.4628e-08
i0_HQ_Ah_c695/f6p0/777	2485.37	0	Inf	1.3573e-12	4.4628e-08
i1_HQ_Ah_c32459/f2p0/1629	0.699358	3500.31	-12.289	2.7102e-12	4.4628e-08
i2_HQ_Ah_c86770/f3p0/2618	0	10486.9	#NAME?	3.3726e-12	4.4628e-08
i2_LQ_Ah_c68655/f1p0/2655	0	1363.19	#NAME?	2.4979e-12	4.4628e-08
i1_HQ_Ah_c1959/f9p0/1688	0	1288.82	#NAME?	5.4247e-12	6.1179e-08
i1_HQ_Ah_c56067/f2p0/1607	0.667543	2381.92	-11.801	6.1646e-12	6.1179e-08
i0_LQ_Ah_c3309/f1p0/714	1281.41	0	Inf	1.0616e-11	8.4282e-08
i1_LQ_Ah_c24844/f1p0/1482	2123.17	0.378107	12.455	9.6398e-12	8.4282e-08
i1_LQ_Ah_c34687/f1p1/1441	4173.81	0.378107	13.43	1.2521e-11	9.0376e-08
i0_HQ_Ah_c16127/f4p0/792	3734.78	0.604328	12.593	1.7857e-11	1.1815e-07
i2_HQ_Ah_c13693/f3p1/2522	1.33509	2304.59	-10.753	2.9739e-11	1.8163e-07
i1_HQ_Ah_c2240/f3p17/1542	6535.23	0.982434	12.7	4.1219e-11	2.3376e-07
i1_LQ_Ah_c51105/f1p0/1497	7527.38	1.13432	12.696	5.9309e-11	3.1392e-07
i1_LQ_Ah_c10756/f1p1/1576	1229.63	0.226221	12.408	8.4182e-11	4.1772e-07
i1_HQ_Ah_c17733/f2p4/1890	924.821	0	Inf	9.2772e-11	4.3327e-07
i0_HQ_Ah_c1022/f4p0/699	896.729	0	Inf	1.1305e-10	4.7485e-07
i2_HQ_Ah_c17764/f4p1/2342	897.702	0	Inf	1.1364e-10	4.7485e-07
i1_HQ_Ah_c12407/f2p0/1586	816.745	0	Inf	2.0535e-10	8.1518e-07
i0_LQ_Ah_c7599/f1p0/899	0	632.874	#NAME?	2.3453e-10	8.867e-07
i0_HQ_Ah_c4549/f2p0/994	3031.75	0.982434	11.592	2.7439e-10	9.4719e-07
i3_LQ_Ah_c5887/f1p3/3112	773.199	0	Inf	2.7264e-10	9.4719e-07
i0_HQ_Ah_c16764/f2p0/855	0.333772	795.175	-11.218	2.8748e-10	9.5103e-07
i1_HQ_Ah_c34771/f2p0/1193	759.211	0	Inf	3.1797e-10	1.0098e-06
i1_HQ_Ah_c55852/f22p1/1944	3.46497	3277.9	-9.8857	4.143e-10	1.2651e-06
i1_HQ_Ah_c56649/f22p1/1921	9766.86	1.73865	12.456	4.5491e-10	1.3377e-06
i1_HQ_Ah_c1956/f5p1/1496	718.503	0	Inf	5.6489e-10	1.6018e-06
i1_HQ_Ah_c17469/f2p0/1563	4.16433	2447.69	-9.1991	6.5019e-10	1.7801e-06
i1_LQ_Ah_c29827/f1p1/1181	7084.74	3.99818	10.791	7.3831e-10	1.9539e-06
i0_HQ_Ah_c1170/f4p0/897	4.6728	3932.94	-9.7171	7.9117e-10	1.963e-06
i0_LQ_Ah_c5465/f1p0/794	2.32	1450.52	-9.2882	7.842e-10	1.963e-06
i1_LQ_Ah_c28609/f1p0/1037	961.313	0.822349	10.191	8.2585e-10	1.9869e-06
i1_HQ_Ah_c5344/f3p0/1515	0	560.514	#NAME?	1.0668e-09	2.491e-06
i0_HQ_Ah_c115/f11p0/629	1618.47	0	Inf	1.1602e-09	2.5984e-06
i1_LQ_Ah_c25112/f1p1/1883	1925.62	0.444242	12.082	1.2109e-09	2.5984e-06
i3_HQ_Ah_c42582/f3p0/3130	612.166	0	Inf	1.1793e-09	2.5984e-06
i3_HQ_Ah_c3576/f3p2/3793	1.33509	1046.08	-9.6138	1.3157e-09	2.749e-06
i2_LQ_Ah_c33878/f1p1/2251	0.731172	777.896	-10.055	1.4657e-09	2.9838e-06
i0_LQ_Ah_c15978/f7p0/953	5.67412	5796.27	-9.9965	1.6126e-09	3.1504e-06
i2_LQ_Ah_c61977/f1p5/2055	580.793	0	Inf	1.6269e-09	3.1504e-06
i1_HQ_Ah_c1526/f10p1/1400	11125	0.378107	14.845	1.901e-09	3.51e-06
i1_HQ_Ah_c1742/f5p0/1545	766.98	0.226221	11.727	1.8634e-09	3.51e-06
i1_LQ_Ah_c36680/f1p7/1502	3.00395	1201.5	-8.6438	2.6407e-09	4.765e-06
i1_HQ_Ah_c1274/f12p0/1814	3285.41	0	Inf	3.5847e-09	6.3246e-06
i0_HQ_Ah_c1064/f4p2/801	16893.7	1.20866	13.771	4.6094e-09	7.7865e-06
i1_HQ_Ah_c1762/f4p0/1351	1446.66	1.58354	9.8353	4.5402e-09	7.7865e-06
i2_HQ_Ah_c120903/f15p2/2717	500.574	0	Inf	4.7413e-09	7.8424e-06
i2_LQ_Ah_c25019/f1p1/2495	634.232	0.378107	10.712	4.9568e-09	8.0315e-06
i1_HQ_Ah_c2616/f3p0/1965	505.118	0	Inf	5.129e-09	8.1444e-06
i2_LQ_Ah_c42819/f2p1/2570	0	397.859	#NAME?	6.8152e-09	1.061e-05
i0_LQ_Ah_c9708/f1p2/615	992.42	0	Inf	7.4465e-09	1.1321e-05
i1_LQ_Ah_c15117/f1p0/1153	478.636	0	Inf	7.5576e-09	1.1321e-05
i2_HQ_Ah_c14003/f3p0/2580	0.731172	587.087	-9.6491	7.8608e-09	1.1558e-05
i2_HQ_Ah_c105921/f3p0/2377	0.246035	23060.4	-16.516	8.2786e-09	1.1951e-05
i0_HQ_Ah_c16049/f7p3/920	0	7894.14	#NAME?	9.2696e-09	1.2893e-05
i0_LQ_Ah_c12998/f1p1/938	0.738105	678.231	-9.8437	9.25e-09	1.2893e-05
i1_HQ_Ah_c1723/f4p0/1283	2436.58	8.05199	8.2413	9.5812e-09	1.2893e-05
i1_LQ_Ah_c34640/f1p0/1355	0	3922.83	#NAME?	9.4456e-09	1.2893e-05
i1_HQ_Ah_c1858/f3p1/1444	5.34805	1336.9	-7.9657	1.049e-08	1.3881e-05
i1_LQ_Ah_c27563/f1p0/1585	493.185	0	Inf	1.0894e-08	1.3951e-05
i2_HQ_Ah_c80448/f2p0/2086	0	388.673	#NAME?	1.0776e-08	1.3951e-05
i0_HQ_Ah_c879/f4p0/655	1541.35	1.35732	10.149	1.1219e-08	1.4139e-05
i1_HQ_Ah_c2486/f5p0/1227	3.31361	1019.66	-8.2655	1.348e-08	1.6723e-05
i2_HQ_Ah_c22560/f2p2/2742	553.884	0.378107	10.517	1.41e-08	1.7222e-05
i0_LQ_Ah_c17242/f1p0/728	8882.33	7.67977	10.176	1.4478e-08	1.7417e-05
i1_HQ_Ah_c17595/f2p0/1471	11.5709	2510.35	-7.7612	1.5724e-08	1.8633e-05
i5_LQ_Ah_c3633/f1p0/5161	0	347.88	#NAME?	1.6128e-08	1.8831e-05
i1_HQ_Ah_c6600/f2p2/1575	0	12294.7	#NAME?	1.6553e-08	1.9046e-05
i1_LQ_Ah_c61511/f1p0/1009	1479.96	5.14161	8.1691	1.7227e-08	1.954e-05
i1_LQ_Ah_c61356/f1p0/1019	1718.15	3.84575	8.8034	1.7838e-08	1.9947e-05
i0_HQ_Ah_c2106/f2p0/996	8.51107	2072.08	-7.9275	2.0338e-08	2.2427e-05
i1_HQ_Ah_c57003/f4p0/1129	13.3268	4117.11	-8.2712	2.4129e-08	2.5889e-05
i1_LQ_Ah_c21273/f2p0/1522	2064.09	5.43573	8.5688	2.4052e-08	2.5889e-05
i0_LQ_Ah_c2824/f1p3/692	0	541.815	#NAME?	2.617e-08	2.7703e-05
i0_HQ_Ah_c16185/f3p0/918	10.0132	3455.33	-8.4308	2.6742e-08	2.7815e-05
i1_HQ_Ah_c15921/f11p2/1826	581.413	0.756214	9.5866	2.6976e-08	2.7815e-05
i1_LQ_Ah_c25424/f1p0/1531	0	330.162	#NAME?	2.9477e-08	3.0004e-05
i1_LQ_Ah_c7721/f1p0/1539	2.00263	1503.84	-9.5525	3.0746e-08	3.0899e-05
i1_LQ_Ah_c34672/f1p6/1483	880.369	1.58354	9.1188	3.5449e-08	3.4747e-05
i5_HQ_Ah_c1585/f3p0/5310	368.064	0	Inf	3.5274e-08	3.4747e-05
i0_HQ_Ah_c1764/f3p0/801	14.4482	9719.54	-9.3939	3.62e-08	3.505e-05
i0_LQ_Ah_c7807/f1p1/671	902.279	0.378107	11.221	3.8188e-08	3.6529e-05
i0_HQ_Ah_c211/f9p0/874	3.24998	3661.02	-10.138	4.2685e-08	3.8954e-05
i1_HQ_Ah_c36006/f2p45/1148	1034.76	3.28618	8.2987	4.2536e-08	3.8954e-05
i1_LQ_Ah_c7048/f1p11/1625	3928.12	9.12638	8.7496	4.2098e-08	3.8954e-05
i2_LQ_Ah_c44976/f1p0/2030	0.699358	487.961	-9.4465	4.2548e-08	3.8954e-05
i1_LQ_Ah_c21177/f1p1/1385	0	7552.58	#NAME?	4.4754e-08	4.0378e-05
i0_LQ_Ah_c13543/f1p0/906	0.731172	484.634	-9.3725	4.5669e-08	4.0741e-05
i4_HQ_Ah_c424/f6p0/4181	1.39872	522.441	-8.545	4.7554e-08	4.1951e-05
i1_LQ_Ah_c11488/f1p5/1880	464.535	0	Inf	4.9806e-08	4.2217e-05
i1_LQ_Ah_c35583/f1p0/1732	0	336.961	#NAME?	4.996e-08	4.2217e-05
i2_LQ_Ah_c12071/f1p1/2670	0	306.553	#NAME?	4.9983e-08	4.2217e-05
i3_HQ_Ah_c31729/f7p2/3246	1163.68	2.47203	8.8788	4.894e-08	4.2217e-05
i1_LQ_Ah_c38787/f1p0/1533	1.00132	518.527	-9.0164	5.0683e-08	4.2358e-05
i0_HQ_Ah_c1215/f4p0/711	849.086	2.78722	8.2509	5.8801e-08	4.863e-05
i1_LQ_Ah_c13432/f1p0/1865	0	2189.01	#NAME?	6.1857e-08	5.0097e-05
i1_LQ_Ah_c51074/f1p1/1588	624.562	0.904883	9.4309	6.2468e-08	5.0097e-05
i2_LQ_Ah_c10107/f1p0/2124	0	291.067	#NAME?	6.1562e-08	5.0097e-05
i1_HQ_Ah_c9815/f2p2/1899	413.494	0	Inf	6.6844e-08	5.3071e-05
i1_LQ_Ah_c3707/f1p0/1446	601.102	0	Inf	6.9582e-08	5.4162e-05
i1_LQ_Ah_c48955/f1p0/1810	0.333772	513.211	-10.586	6.9095e-08	5.4162e-05
i1_LQ_Ah_c55687/f1p0/1092	0	299.794	#NAME?	7.3495e-08	5.6652e-05
i1_LQ_Ah_c27161/f2p1/1681	1043	3.5288	8.2074	8.4974e-08	6.4545e-05
i2_LQ_Ah_c15708/f1p0/2024	0	308.438	#NAME?	8.5361e-08	6.4545e-05
i0_LQ_Ah_c10354/f1p0/573	0	310.243	#NAME?	8.6826e-08	6.5034e-05
i2_LQ_Ah_c18478/f1p1/2557	0.333772	496.125	-10.538	8.8322e-08	6.5536e-05
i1_HQ_Ah_c46322/f5p1/1197	9.01184	5865.83	-9.3463	9.9208e-08	7.2932e-05
i1_HQ_Ah_c42860/f3p0/1101	667.605	1.33273	8.9685	1.0347e-07	7.5363e-05
i1_LQ_Ah_c3791/f1p1/1979	2344.23	9.87439	7.8912	1.0468e-07	7.5558e-05
i2_HQ_Ah_c24333/f9p0/2584	0.333772	331.868	-9.9575	1.1007e-07	7.8728e-05
i1_HQ_Ah_c31044/f21p1/1117	11.4188	13926.4	-10.252	1.1211e-07	7.9091e-05
i3_LQ_Ah_c15763/f1p0/3048	0	277.22	#NAME?	1.1257e-07	7.9091e-05
i0_LQ_Ah_c7712/f1p13/503	3.00395	632.9	-7.719	1.1662e-07	8.051e-05
i2_LQ_Ah_c58194/f1p1/2524	601.245	2.22121	8.0805	1.1651e-07	8.051e-05
i1_HQ_Ah_c32380/f2p2/1416	456.348	0.604328	9.5606	1.2073e-07	8.1926e-05
i2_LQ_Ah_c104579/f1p1/2056	0	258.484	#NAME?	1.1979e-07	8.1926e-05
i1_LQ_Ah_c9394/f1p0/1236	306.151	0	Inf	1.2619e-07	8.4905e-05
i0_LQ_Ah_c9540/f1p0/839	1.82793	484.791	-8.051	1.3642e-07	9.1016e-05
i0_LQ_Ah_c4090/f1p0/955	16.021	2298.17	-7.1644	1.4587e-07	9.6509e-05
i5_LQ_Ah_c4375/f1p4/5114	0	2953.81	#NAME?	1.5607e-07	0.00010241
i1_HQ_Ah_c32101/f2p0/1703	13.1916	1922.23	-7.187	1.5871e-07	0.00010329
i1_HQ_Ah_c8198/f2p0/1302	472.067	0	Inf	1.7383e-07	0.00011221
i0_HQ_Ah_c1718/f3p0/578	15.1609	2312.15	-7.2527	1.8147e-07	0.00011526
i1_HQ_Ah_c18305/f2p1/1728	11.0781	17986.3	-10.665	1.8043e-07	0.00011526
i1_LQ_Ah_c48746/f1p0/1720	1035.17	2.48843	8.7004	1.9151e-07	0.00011972
i2_HQ_Ah_c17792/f2p1/2099	282.837	0	Inf	1.9083e-07	0.00011972
i0_HQ_Ah_c2103/f2p1/1003	0	1893.9	#NAME?	1.9304e-07	0.00011974
i1_LQ_Ah_c11947/f1p2/1744	546.033	0.452441	10.237	2.0038e-07	0.00012332
i2_HQ_Ah_c113452/f2p4/2746	6.90331	1041.77	-7.2375	2.0844e-07	0.0001273
i3_LQ_Ah_c34463/f1p0/3388	0	252.762	#NAME?	2.37e-07	0.00014364
i2_HQ_Ah_c39422/f3p1/2928	0.246035	621.636	-11.303	2.4559e-07	0.00014772
i2_LQ_Ah_c52929/f1p0/2560	1.09676	426.416	-8.6029	2.58e-07	0.00015402
i1_LQ_Ah_c40468/f1p0/2102	0	259.148	#NAME?	2.6078e-07	0.00015451
i1_LQ_Ah_c19645/f1p3/2209	16.065	2081.62	-7.0176	2.6949e-07	0.00015849
i3_HQ_Ah_c16126/f7p0/3746	10.3469	1240.09	-6.9051	2.7201e-07	0.0001588
i0_HQ_Ah_c1067/f4p0/775	21.727	2520.19	-6.8579	2.7805e-07	0.00016114
i4_LQ_Ah_c7358/f1p0/4425	282.154	0	Inf	2.8243e-07	0.00016249
i0_LQ_Ah_c13374/f1p0/726	0.365586	1336.68	-11.836	3.0515e-07	0.00017429
i1_LQ_Ah_c44967/f1p1/1104	8.10596	2520.17	-8.2803	3.549e-07	0.00020005
i8_LQ_Ah_c124/f1p0/8247	0	212.555	#NAME?	3.5528e-07	0.00020005
i0_HQ_Ah_c16228/f3p0/815	7.77913	1028.56	-7.0468	3.6358e-07	0.00020231
i1_HQ_Ah_c56540/f16p0/1722	19.025	8551.36	-8.8121	3.6439e-07	0.00020231
i2_HQ_Ah_c65608/f4p0/2746	759.294	0	Inf	3.6763e-07	0.0002027
i1_LQ_Ah_c8344/f1p4/1917	0	788.403	#NAME?	3.9563e-07	0.00021663
i1_LQ_Ah_c58724/f1p1/1530	6206.45	18.702	8.3744	4.1079e-07	0.00022239
i4_HQ_Ah_c1721/f2p0/4924	4.90166	719.763	-7.1981	4.1175e-07	0.00022239
i1_LQ_Ah_c3917/f1p4/1539	255.087	0	Inf	4.2729e-07	0.00022922
i1_HQ_Ah_c4976/f4p2/1685	29.6447	5030.85	-7.4069	4.4865e-07	0.00023906
i2_HQ_Ah_c105725/f3p0/2141	746.343	2.71465	8.1029	4.6347e-07	0.00024532
i0_LQ_Ah_c13087/f1p0/966	0.365586	270.137	-9.5293	4.7289e-07	0.00024865
i1_LQ_Ah_c21443/f1p0/1460	1240.38	0	Inf	5.0676e-07	0.0002647
i1_LQ_Ah_c12042/f2p0/1460	2.33387	577.494	-7.9509	5.2388e-07	0.00027185
i1_HQ_Ah_c45781/f20p0/1503	5.49942	1429.1	-8.0216	5.4387e-07	0.0002804
i0_LQ_Ah_c1935/f2p0/817	6.07592	844.476	-7.1188	5.7707e-07	0.00029559
i0_LQ_Ah_c2978/f1p2/925	9.71119	1023.51	-6.7197	6.1607e-07	0.00031354
i1_HQ_Ah_c1794/f4p0/1658	238.815	0	Inf	6.2582e-07	0.00031648
i1_LQ_Ah_c38107/f1p0/1644	967.536	5.20308	7.5388	6.5196e-07	0.00032761
i0_LQ_Ah_c10677/f1p1/778	2158.7	19.5448	6.7872	6.7275e-07	0.00032962
i0_LQ_Ah_c8561/f1p2/870	1079.13	5.88174	7.5194	6.6173e-07	0.00032962
i1_HQ_Ah_c47736/f3p2/1784	888.7	8.00547	6.7946	6.7033e-07	0.00032962
i2_LQ_Ah_c55274/f1p3/2312	0	199.675	#NAME?	6.718e-07	0.00032962
i2_LQ_Ah_c78233/f1p0/2331	13.7922	1581.78	-6.8416	6.7672e-07	0.00032962
i3_HQ_Ah_c2418/f4p1/3275	226.286	0	Inf	6.9516e-07	0.00033654
i1_HQ_Ah_c24096/f2p2/1961	0	459.48	#NAME?	7.2344e-07	0.0003481
i0_HQ_Ah_c1009/f4p0/845	20.9939	2324.64	-6.7909	7.4105e-07	0.00035443
i1_HQ_Ah_c4354/f5p0/1472	949.554	0.378107	11.294	7.4767e-07	0.00035452
i2_HQ_Ah_c2064/f2p0/2358	8.01052	933.01	-6.8639	7.5017e-07	0.00035452
i1_HQ_Ah_c11630/f5p0/1983	0.246035	329.241	-10.386	7.7847e-07	0.00036551
i1_HQ_Ah_c17192/f3p10/1277	10.3469	6042.07	-9.1897	7.8724e-07	0.00036551
i3_LQ_Ah_c31412/f1p0/3020	223.226	0	Inf	7.8518e-07	0.00036551
i3_LQ_Ah_c24420/f1p0/3455	0	180.729	#NAME?	7.9672e-07	0.00036777
i1_LQ_Ah_c10693/f1p5/1676	12.3324	1259.1	-6.6738	8.1074e-07	0.00037208
i1_LQ_Ah_c29155/f1p0/1086	548.113	1.80977	8.2425	8.2177e-07	0.00037283
i5_LQ_Ah_c6671/f1p1/5821	209.801	0	Inf	8.2075e-07	0.00037283
i0_LQ_Ah_c13303/f1p0/774	26.7336	2382.66	-6.4778	8.3731e-07	0.00037616
i1_LQ_Ah_c14648/f1p0/1064	281.194	0.444242	9.306	8.386e-07	0.00037616
i0_LQ_Ah_c9799/f1p0/947	8.39075	920.129	-6.7769	8.659e-07	0.00037774
i1_LQ_Ah_c4788/f1p1/1536	16.2474	4717.93	-8.1818	8.5643e-07	0.00037774
i2_LQ_Ah_c39687/f1p0/2205	1.09676	352.016	-8.3262	8.6517e-07	0.00037774
i2_LQ_Ah_c80512/f1p0/2687	0	1198.26	#NAME?	8.5009e-07	0.00037774
i3_LQ_Ah_c12319/f1p2/3129	7.74731	858.656	-6.7922	8.53e-07	0.00037774
i2_HQ_Ah_c17677/f3p1/2654	555.386	0	Inf	9.0471e-07	0.00039251
i2_HQ_Ah_c54473/f2p2/2446	645.911	2.48843	8.02	9.6055e-07	0.00041447
i0_LQ_Ah_c10769/f1p0/910	0	329.41	#NAME?	9.7401e-07	0.00041576
i1_LQ_Ah_c34842/f1p1/1462	309.679	0.452441	9.4188	9.6982e-07	0.00041576
i0_HQ_Ah_c16773/f2p0/967	40.9247	5178.06	-6.9833	9.9369e-07	0.00042189
i2_HQ_Ah_c122062/f4p2/2057	0	919.657	#NAME?	1.0034e-06	0.00042375
i1_HQ_Ah_c56614/f13p2/1873	2101.07	0	Inf	1.0265e-06	0.00043122
i2_HQ_Ah_c119303/f2p1/2448	0	176.51	#NAME?	1.0433e-06	0.00043596
i3_LQ_Ah_c18265/f1p0/3779	0.333772	226.55	-9.4068	1.0559e-06	0.00043891
i1_LQ_Ah_c26229/f1p4/1646	21.7742	1779.87	-6.353	1.1057e-06	0.00045722
i2_LQ_Ah_c37863/f1p0/2945	0	216.374	#NAME?	1.2019e-06	0.00049444
i1_LQ_Ah_c60767/f1p1/1009	14.7555	1335.88	-6.5004	1.2888e-06	0.00052744
i0_HQ_Ah_c2666/f2p3/533	22.6542	2966.34	-7.0328	1.3124e-06	0.00052894
i0_LQ_Ah_c15386/f1p0/386	3.00395	490.542	-7.3514	1.3032e-06	0.00052894
i1_HQ_Ah_c28293/f2p0/1087	611.262	2.71465	7.8149	1.3067e-06	0.00052894
i0_HQ_Ah_c1947/f2p1/955	772.331	6.03508	6.9997	1.3364e-06	0.00053361
i3_LQ_Ah_c11414/f1p3/3657	4.19615	749.067	-7.4799	1.3375e-06	0.00053361
i1_LQ_Ah_c21735/f1p2/1804	0	176.586	#NAME?	1.4017e-06	0.00055645
i5_LQ_Ah_c4488/f1p12/5353	188.985	0	Inf	1.4332e-06	0.00056613
i1_LQ_Ah_c19793/f1p0/1679	305.857	0	Inf	1.4414e-06	0.00056655
i2_LQ_Ah_c68849/f1p2/2282	506.853	2.18787	7.8559	1.521e-06	0.00059488
i1_LQ_Ah_c50609/f1p0/1978	790.723	5.18989	7.2513	1.533e-06	0.00059665
i0_LQ_Ah_c7677/f1p0/597	303.953	0.452441	9.3919	1.5586e-06	0.00060365
i1_LQ_Ah_c15224/f1p0/1062	0	170.087	#NAME?	1.5672e-06	0.000604
i1_HQ_Ah_c639/f11p0/1588	6627.79	16.5266	8.6476	1.6055e-06	0.00061579
i1_LQ_Ah_c14717/f1p1/1021	0	199.052	#NAME?	1.662e-06	0.00063135
i1_LQ_Ah_c39121/f1p1/1553	772.232	0	Inf	1.6612e-06	0.00063135
i1_LQ_Ah_c27417/f1p7/1853	0	145.319	#NAME?	1.6911e-06	0.00063427
i2_LQ_Ah_c90292/f1p0/2594	1.96135	413.795	-7.7209	1.6879e-06	0.00063427
i3_LQ_Ah_c35019/f1p2/3283	0	226.409	#NAME?	1.6936e-06	0.00063427
i1_LQ_Ah_c19354/f1p1/1716	0	1281.11	#NAME?	1.7815e-06	0.00066225
i2_HQ_Ah_c115055/f3p5/2076	18.9455	1377.27	-6.1838	1.785e-06	0.00066225
i4_HQ_Ah_c13316/f26p0/4779	2440.98	0	Inf	1.8298e-06	0.00067572
i1_LQ_Ah_c22110/f1p2/1494	31.3745	2552.8	-6.3463	1.8468e-06	0.00067881
i5_LQ_Ah_c8792/f1p0/5398	273.303	0	Inf	1.9131e-06	0.00069996
i1_LQ_Ah_c15423/f1p0/1139	0.246035	202.991	-9.6883	1.9225e-06	0.00070016
i1_LQ_Ah_c9485/f1p0/1267	1.66886	507.528	-8.2485	2.0109e-06	0.000729
i1_LQ_Ah_c41183/f1p1/1263	4.99017	506.741	-6.666	2.132e-06	0.00076941
i1_LQ_Ah_c23739/f1p0/1368	15.43	1129.09	-6.1933	2.1734e-06	0.00077727
i2_LQ_Ah_c18559/f1p1/2192	287.886	0.756214	8.5725	2.1681e-06	0.00077727
i2_LQ_Ah_c53452/f1p4/2263	1.00132	298.245	-8.2185	2.2059e-06	0.00078349
i4_LQ_Ah_c5026/f1p0/4370	0	175.227	#NAME?	2.2105e-06	0.00078349
i3_LQ_Ah_c19090/f1p0/3161	11.682	962.231	-6.364	2.3418e-06	0.00082633
i1_LQ_Ah_c7790/f1p0/1474	299.926	0.226221	10.373	2.3838e-06	0.00083745
i1_HQ_Ah_c1917/f8p0/1970	24.8228	1852.26	-6.2215	2.4048e-06	0.00084108
i1_LQ_Ah_c21469/f1p0/1498	4.3442	578.98	-7.0583	2.4286e-06	0.00084551
i2_LQ_Ah_c2729/f1p0/2264	8.22484	771.737	-6.552	2.4387e-06	0.00084551
i1_LQ_Ah_c11257/f1p26/1268	29.2575	1997.55	-6.0933	2.4657e-06	0.00085114
i1_LQ_Ah_c38027/f1p0/1566	185.431	0	Inf	2.511e-06	0.00086303
i1_LQ_Ah_c39224/f1p3/1339	0	1056.39	#NAME?	2.5573e-06	0.00087141
i2_LQ_Ah_c95577/f1p0/2393	0	239.883	#NAME?	2.5509e-06	0.00087141
i2_HQ_Ah_c17509/f2p1/2325	959.418	0.444242	11.077	2.5771e-06	0.00087439
i3_HQ_Ah_c1863/f3p0/3208	166.542	0	Inf	2.6014e-06	0.00087888
i1_LQ_Ah_c10456/f1p0/1487	1.00132	1031.64	-10.009	2.6604e-06	0.00089501
i1_LQ_Ah_c39836/f1p6/1467	1.24735	282.547	-7.8235	2.7845e-06	0.00093282
i1_LQ_Ah_c33252/f1p0/1335	6.34166	603.356	-6.572	2.8596e-06	0.00094599
i1_LQ_Ah_c44010/f1p1/1010	10.6807	817.177	-6.2576	2.8596e-06	0.00094599
i2_LQ_Ah_c128303/f1p3/1801	55.8035	6196.57	-6.795	2.8409e-06	0.00094599
i4_LQ_Ah_c3477/f1p0/4745	173.057	0	Inf	2.9353e-06	0.00096701
i0_LQ_Ah_c11616/f1p0/900	26.5263	1690.71	-5.9941	2.9722e-06	0.0009751
i0_LQ_Ah_c16768/f1p0/508	0	906.473	#NAME?	3.0058e-06	0.00098207
i0_LQ_Ah_c7082/f1p6/870	40.5447	2674.78	-6.0438	3.1003e-06	0.0010088
i1_HQ_Ah_c53314/f2p3/1118	0	128.624	#NAME?	3.1346e-06	0.0010158
i1_HQ_Ah_c56168/f24p1/1775	54.5544	10180	-7.5438	3.181e-06	0.0010225
i2_LQ_Ah_c49934/f1p1/2130	0	146.524	#NAME?	3.1682e-06	0.0010225
i1_LQ_Ah_c27269/f1p0/1824	2.74074	550.725	-7.6506	3.2285e-06	0.0010336
i2_LQ_Ah_c93097/f1p0/2363	285.66	0	Inf	3.2491e-06	0.001036
i1_HQ_Ah_c31815/f5p0/1896	1048.47	11.4234	6.5201	3.284e-06	0.0010399
i6_HQ_Ah_c520/f2p0/6357	25.3667	1720.42	-6.0837	3.2876e-06	0.0010399
i1_LQ_Ah_c34836/f1p0/1232	1.43053	298.183	-7.7035	3.3406e-06	0.0010525
i1_HQ_Ah_c490/f15p0/1950	41.5658	2753.43	-6.0497	3.4769e-06	0.0010797
i2_LQ_Ah_c36157/f1p3/2534	0	1079.18	#NAME?	3.4815e-06	0.0010797
i2_LQ_Ah_c70774/f1p1/2343	149.209	0	Inf	3.4579e-06	0.0010797
i2_LQ_Ah_c93850/f1p0/2122	16.4293	1172.5	-6.1572	3.4598e-06	0.0010797
i0_LQ_Ah_c13596/f1p0/777	283.105	0.830548	8.4131	3.5377e-06	0.0010847
i1_LQ_Ah_c19084/f1p0/1204	3.33772	1158.83	-8.4396	3.5521e-06	0.0010847
i2_LQ_Ah_c37084/f1p1/2385	0	252.731	#NAME?	3.5519e-06	0.0010847
i3_LQ_Ah_c11442/f1p0/3972	22.7127	1215.52	-5.7419	3.5395e-06	0.0010847
i1_LQ_Ah_c26877/f1p1/1278	26.3033	1576.23	-5.9051	3.6746e-06	0.0011178
i0_LQ_Ah_c13221/f1p4/862	196.596	0.226221	9.7633	3.7469e-06	0.0011354
i3_HQ_Ah_c1605/f7p0/3760	0	953.615	#NAME?	3.8122e-06	0.0011508
i3_HQ_Ah_c42264/f15p0/3824	52.0197	2916.05	-5.8088	3.8479e-06	0.0011572
i1_LQ_Ah_c7951/f1p0/1883	153.307	0	Inf	3.8728e-06	0.0011603
i1_LQ_Ah_c44855/f1p0/1088	27.4322	1942.05	-6.1456	3.903e-06	0.001165
i1_LQ_Ah_c25579/f1p1/1296	1162.08	16.6932	6.1213	3.9515e-06	0.0011706
i1_LQ_Ah_c36022/f1p0/1931	708.164	5.95431	6.894	3.9396e-06	0.0011706
i1_LQ_Ah_c21983/f1p0/1586	35.5939	2292.95	-6.0094	4.0267e-06	0.0011885
i1_HQ_Ah_c45792/f3p0/1876	2.19352	2759.13	-10.297	4.0874e-06	0.0011975
i2_LQ_Ah_c18248/f1p2/2401	825.052	0	Inf	4.0763e-06	0.0011975
i1_HQ_Ah_c23916/f2p0/1301	21.9756	1709.95	-6.2819	4.1084e-06	0.0011992
i1_HQ_Ah_c57394/f2p0/1449	5.35653	10005.6	-10.867	4.1594e-06	0.0012097
i2_HQ_Ah_c19962/f2p9/2374	12.2618	864.155	-6.139	4.244e-06	0.0012272
i2_LQ_Ah_c7849/f1p20/2454	2070.52	23.6876	6.4497	4.2508e-06	0.0012272
i0_LQ_Ah_c1561/f3p0/672	146.448	0	Inf	4.3492e-06	0.0012511
i3_LQ_Ah_c9883/f1p0/3439	499.628	0	Inf	4.3829e-06	0.0012562
i1_HQ_Ah_c9474/f6p1/1389	17.0542	6304.33	-8.5301	4.4291e-06	0.001261
i3_LQ_Ah_c37557/f1p0/3209	0	1580.6	#NAME?	4.4314e-06	0.001261
i1_LQ_Ah_c54605/f1p0/1086	782.921	6.78662	6.85	4.4631e-06	0.0012655
i2_LQ_Ah_c69658/f1p0/2580	139.508	0	Inf	4.4795e-06	0.0012657
i1_HQ_Ah_c1289/f5p0/1731	0.246035	607.006	-11.269	4.5143e-06	0.001271
i5_LQ_Ah_c3695/f1p0/5107	230.289	0.452441	8.9915	4.5928e-06	0.0012885
i0_LQ_Ah_c7402/f1p0/913	144.686	0	Inf	4.7528e-06	0.0013287
i2_LQ_Ah_c22824/f1p34/2195	0	723.358	#NAME?	4.8008e-06	0.0013374
i1_LQ_Ah_c11700/f1p2/1230	12.7539	1069.68	-6.3901	4.8679e-06	0.0013514
i2_LQ_Ah_c52076/f1p1/2340	0	124.156	#NAME?	4.993e-06	0.0013813
i2_LQ_Ah_c104635/f1p4/2024	139.944	0	Inf	5.0888e-06	0.0014029
i1_HQ_Ah_c32081/f2p0/1403	204.191	0	Inf	5.2275e-06	0.0014361
i0_LQ_Ah_c5285/f1p17/770	3.62405	5777.29	-10.639	5.3031e-06	0.0014414
i1_LQ_Ah_c8994/f1p0/1604	1482.23	17.8419	6.3764	5.3194e-06	0.0014414
i2_LQ_Ah_c77857/f1p0/2504	10.0837	753.655	-6.2238	5.2876e-06	0.0014414
i3_LQ_Ah_c9750/f1p0/3915	27.7031	1681.57	-5.9236	5.3026e-06	0.0014414
i1_HQ_Ah_c32888/f2p0/1394	223.469	0	Inf	5.376e-06	0.0014518
i0_LQ_Ah_c725/f4p0/624	66.9571	7885.44	-6.8798	5.3949e-06	0.001452
i2_LQ_Ah_c14036/f1p0/2309	566.444	4.52763	6.967	5.4153e-06	0.0014525
i3_HQ_Ah_c2182/f3p0/3569	0	765.517	#NAME?	5.5569e-06	0.0014855
i2_LQ_Ah_c20532/f1p0/2657	2.03444	283.325	-7.1217	5.5803e-06	0.0014867
i2_HQ_Ah_c11710/f2p0/2173	5.92015	535.718	-6.4997	5.7038e-06	0.0015146
i2_LQ_Ah_c82803/f1p5/1812	0	121.871	#NAME?	5.7852e-06	0.0015261
i4_LQ_Ah_c9035/f1p0/4682	318.207	2.22121	7.1625	5.7858e-06	0.0015261
i1_HQ_Ah_c52633/f6p2/1105	9.95723	5533.67	-9.1183	5.826e-06	0.0015266
i5_LQ_Ah_c14762/f1p0/5015	246.332	0.452441	9.0887	5.8167e-06	0.0015266
i0_LQ_Ah_c8326/f1p1/776	192.197	0.226221	9.7306	5.9036e-06	0.0015283
i1_LQ_Ah_c10028/f1p1/1952	0	950.097	#NAME?	5.9097e-06	0.0015283
i2_HQ_Ah_c26419/f2p0/2974	151.243	0	Inf	5.8759e-06	0.0015283
i2_LQ_Ah_c42248/f1p0/2949	3.21563	425.709	-7.0486	5.9055e-06	0.0015283
i2_LQ_Ah_c50416/f1p0/2531	1.00132	235.346	-7.8767	6.0853e-06	0.0015686
i1_HQ_Ah_c55976/f3p1/1169	47.6493	2933.98	-5.9443	6.1796e-06	0.0015827
i1_LQ_Ah_c50985/f1p1/1359	0.731172	386.324	-9.0454	6.1662e-06	0.0015827
i2_LQ_Ah_c7255/f1p3/2608	9.87082	8795.93	-9.7995	6.2396e-06	0.0015929
i0_LQ_Ah_c6306/f1p2/863	127.631	0	Inf	6.3204e-06	0.0015996
i3_LQ_Ah_c22930/f1p0/3595	293.263	0	Inf	6.2985e-06	0.0015996
i3_LQ_Ah_c7126/f1p0/3326	124.479	0	Inf	6.3261e-06	0.0015996
i2_LQ_Ah_c39447/f1p3/2499	1.3669	16999.4	-13.602	6.4221e-06	0.0016187
i1_HQ_Ah_c703/f6p0/1320	931.764	12.2074	6.2541	6.9225e-06	0.0017393
i1_HQ_Ah_c15987/f2p0/1507	60.4772	12149.4	-7.6503	7.0801e-06	0.0017733
i1_LQ_Ah_c39460/f1p2/1868	344.916	1.80157	7.5809	7.1165e-06	0.0017768
i2_HQ_Ah_c120647/f10p0/2219	3.13814	1576.43	-8.9725	7.2164e-06	0.0017961
i0_HQ_Ah_c16229/f2p0/798	41.4653	2648.77	-5.9973	7.4839e-06	0.0018561
i1_LQ_Ah_c5699/f1p0/1233	1.70067	7880.11	-12.178	7.5042e-06	0.0018561
i0_HQ_Ah_c2649/f2p0/764	16.0975	1552.96	-6.592	7.5764e-06	0.0018566
i1_HQ_Ah_c45766/f13p0/1546	63.7494	11663.7	-7.5154	7.575e-06	0.0018566
i1_LQ_Ah_c3480/f1p0/1175	11.9753	779.313	-6.0241	7.5639e-06	0.0018566
i1_HQ_Ah_c16689/f3p0/1874	14.0184	29366	-11.033	7.7582e-06	0.0018953
i0_HQ_Ah_c2382/f2p4/665	27.7337	4220.34	-7.2496	8.2426e-06	0.0019973
i1_HQ_Ah_c28513/f2p0/1829	1539.22	2.64031	9.1873	8.3015e-06	0.0019973
i1_LQ_Ah_c23885/f1p2/1637	40.7201	2200.62	-5.756	8.2873e-06	0.0019973
i2_LQ_Ah_c82630/f1p0/2049	7.48927	639.749	-6.4165	8.2845e-06	0.0019973
i3_HQ_Ah_c3210/f2p8/3601	0	578.386	#NAME?	8.251e-06	0.0019973
i1_LQ_Ah_c44247/f1p0/1045	8.92311	591.481	-6.0506	8.3607e-06	0.0020054
i1_LQ_Ah_c41816/f1p1/1454	1.00132	233.921	-7.868	8.4011e-06	0.0020091
i1_LQ_Ah_c57074/f1p0/1682	49.629	15413.5	-8.2788	8.4467e-06	0.0020139
i0_LQ_Ah_c9655/f1p0/857	5.92015	462.469	-6.2876	8.5586e-06	0.0020345
i4_LQ_Ah_c3684/f1p3/4704	0	116.233	#NAME?	8.5871e-06	0.0020352
i0_LQ_Ah_c8478/f1p2/632	63.5198	4308.25	-6.0838	8.739e-06	0.0020488
i1_LQ_Ah_c22057/f1p1/1796	1.66886	285.743	-7.4197	8.6953e-06	0.0020488
i2_LQ_Ah_c19965/f1p4/2284	0	95.6855	#NAME?	8.7304e-06	0.0020488
i3_LQ_Ah_c30681/f1p0/3033	1.58112	816.524	-9.0124	8.7479e-06	0.0020488
i1_LQ_Ah_c8493/f1p0/1970	1.73942	938.334	-9.0754	8.8161e-06	0.0020526
i2_LQ_Ah_c90918/f1p0/2457	0	117.236	#NAME?	8.7991e-06	0.0020526
i1_HQ_Ah_c45812/f17p0/1825	1948.61	0	Inf	8.8639e-06	0.0020578
i1_LQ_Ah_c12725/f1p4/1184	0	98.6768	#NAME?	8.9177e-06	0.0020642
i1_HQ_Ah_c1755/f2p3/1827	489.387	0.452441	10.079	9.1563e-06	0.0021133
i1_HQ_Ah_c1173/f9p0/1942	1685.13	2.91129	9.177	9.3382e-06	0.002144
i2_HQ_Ah_c20324/f4p0/2779	239.315	1.13432	7.7209	9.3433e-06	0.002144
i0_HQ_Ah_c1992/f2p2/766	672.842	9.1489	6.2005	9.3714e-06	0.0021442
i0_HQ_Ah_c690/f6p0/771	87.1032	8190.86	-6.5551	9.3983e-06	0.0021442
i1_LQ_Ah_c37437/f1p0/1928	10.9196	631.302	-5.8533	9.5067e-06	0.0021627
i0_LQ_Ah_c12835/f1p0/898	7.64426	653.371	-6.4174	9.6802e-06	0.0021896
i2_LQ_Ah_c26693/f1p0/2283	0.667543	173.548	-8.0223	9.6705e-06	0.0021896
i1_HQ_Ah_c56813/f20p0/1431	0.246035	4035.04	-14.001	9.7461e-06	0.002192
i5_LQ_Ah_c11621/f1p2/6020	1.00132	229.674	-7.8415	9.7242e-06	0.002192
i2_LQ_Ah_c3327/f1p0/2533	1.09676	2493.62	-11.151	9.8783e-06	0.0022155
i4_LQ_Ah_c11002/f1p0/4218	196.297	0.888484	7.7875	9.994e-06	0.0022351
i4_LQ_Ah_c3431/f1p0/4622	0	93.9689	#NAME?	1.0278e-05	0.0022921
i2_LQ_Ah_c30474/f1p1/2002	0	100.217	#NAME?	1.0616e-05	0.0023545
i3_HQ_Ah_c15599/f3p2/3088	115.623	0	Inf	1.0588e-05	0.0023545
i1_HQ_Ah_c47780/f3p0/1402	21.8398	7758.37	-8.4727	1.0782e-05	0.0023779
i3_LQ_Ah_c21943/f1p18/3117	0	301.463	#NAME?	1.0769e-05	0.0023779
i0_HQ_Ah_c1679/f3p0/905	21.8982	1106.48	-5.659	1.0814e-05	0.0023783
i1_LQ_Ah_c9735/f1p0/1538	323.818	1.58354	7.6759	1.0864e-05	0.0023828
i0_LQ_Ah_c3335/f1p0/915	225.051	1.04857	7.7457	1.0998e-05	0.0023988
i2_LQ_Ah_c113475/f1p0/2882	0	92.9198	#NAME?	1.0985e-05	0.0023988
i1_LQ_Ah_c38894/f1p0/1730	8.16882	1542.33	-7.5608	1.1233e-05	0.0024368
i4_LQ_Ah_c10551/f1p0/4520	359.168	0.452441	9.6327	1.1226e-05	0.0024368
i8_LQ_Ah_c122/f1p0/8598	0.667543	1089.67	-10.673	1.1279e-05	0.00244
i2_LQ_Ah_c95771/f1p0/2663	0	105.217	#NAME?	1.1374e-05	0.002454
i2_HQ_Ah_c100455/f2p0/2019	0	171.873	#NAME?	1.1427e-05	0.0024586
i2_HQ_Ah_c59130/f4p1/2859	24.4132	1147.35	-5.5545	1.1481e-05	0.0024637
i4_LQ_Ah_c12935/f1p2/4016	4.03531	417.243	-6.6921	1.1672e-05	0.0024978
i2_LQ_Ah_c36415/f1p2/2993	0	91.4134	#NAME?	1.1842e-05	0.0025236
i3_LQ_Ah_c42306/f1p0/3456	684.179	13.7715	5.6346	1.1856e-05	0.0025236
i3_LQ_Ah_c13673/f1p0/3418	190.231	0.452441	8.7158	1.2186e-05	0.002587
i2_LQ_Ah_c94844/f1p5/2994	0	155.109	#NAME?	1.2327e-05	0.0026098
i0_LQ_Ah_c5741/f1p0/717	14.1595	1102.76	-6.2832	1.2412e-05	0.0026209
i0_LQ_Ah_c5207/f1p2/990	27.2084	1288.04	-5.565	1.2492e-05	0.0026308
i1_LQ_Ah_c51593/f1p0/1375	115.154	0	Inf	1.2535e-05	0.0026329
i2_LQ_Ah_c18020/f1p0/2343	0.333772	134.47	-8.6542	1.2583e-05	0.0026359
i2_LQ_Ah_c53500/f1p0/2116	627.964	6.89896	6.5082	1.2742e-05	0.0026623
i1_LQ_Ah_c9824/f1p1/1388	388.691	2.26864	7.4207	1.2785e-05	0.0026642
i3_HQ_Ah_c11585/f2p3/3236	147.181	0.226221	9.3456	1.2918e-05	0.0026848
i1_LQ_Ah_c41734/f1p1/1668	0	358.468	#NAME?	1.3341e-05	0.0027621
i2_LQ_Ah_c96138/f1p34/2136	0	550.43	#NAME?	1.3359e-05	0.0027621
i0_LQ_Ah_c3293/f1p0/963	0.333772	1057.26	-11.629	1.355e-05	0.002787
i1_LQ_Ah_c49478/f1p0/1690	245.453	0.444242	9.1099	1.3547e-05	0.002787
i1_HQ_Ah_c11366/f3p1/1918	69.3902	3846.79	-5.7928	1.3732e-05	0.0028172
i1_LQ_Ah_c37497/f1p0/1249	9.99598	590.528	-5.8845	1.3832e-05	0.0028304
i0_HQ_Ah_c617/f6p0/753	154.586	0.226221	9.4165	1.3979e-05	0.0028531
i0_LQ_Ah_c7131/f1p0/666	39.3541	1927.28	-5.6139	1.4096e-05	0.002855
i2_HQ_Ah_c100482/f2p4/2103	85.246	5577.92	-6.032	1.4027e-05	0.002855
i3_LQ_Ah_c26397/f1p0/3203	2.78719	444.777	-7.3181	1.4086e-05	0.002855
i0_LQ_Ah_c7253/f1p0/906	3.67149	591.577	-7.3321	1.4146e-05	0.0028577
i1_LQ_Ah_c15247/f1p0/1098	0	98.359	#NAME?	1.4345e-05	0.0028833
i1_LQ_Ah_c48547/f1p0/1815	18.4899	903.734	-5.6111	1.434e-05	0.0028833
i6_LQ_Ah_c3236/f1p3/6041	0	101.956	#NAME?	1.454e-05	0.0029152
i1_HQ_Ah_c17318/f3p0/1464	20.3601	4224.25	-7.6968	1.4657e-05	0.0029239
i2_LQ_Ah_c19755/f1p1/2833	0	318.124	#NAME?	1.464e-05	0.0029239
i3_LQ_Ah_c10959/f1p26/3067	0	1000.88	#NAME?	1.4793e-05	0.0029436
i1_LQ_Ah_c24260/f1p1/1888	15.059	1108.59	-6.202	1.4888e-05	0.0029537
i1_LQ_Ah_c28588/f1p2/1124	2.98754	326.689	-6.7728	1.4936e-05	0.0029537
i2_HQ_Ah_c1806/f6p0/2902	0	122.286	#NAME?	1.4956e-05	0.0029537
i2_LQ_Ah_c30536/f1p0/2068	0	99.8364	#NAME?	1.5152e-05	0.0029852
i1_LQ_Ah_c9132/f1p1/1434	388.218	1.20046	8.3371	1.5279e-05	0.0030026
i2_LQ_Ah_c103210/f1p6/2041	7.34298	5349.42	-9.5088	1.5472e-05	0.003033
i2_HQ_Ah_c120681/f7p1/2104	146.133	0.444242	8.3617	1.5612e-05	0.003053
i1_LQ_Ah_c48517/f1p0/1201	2.3364	292.215	-6.9666	1.5779e-05	0.003078
i1_LQ_Ah_c6662/f1p0/1240	3.67149	306.705	-6.3843	1.585e-05	0.0030844
i1_HQ_Ah_c18085/f2p1/1349	459.322	5.04123	6.5096	1.5994e-05	0.0031039
i1_HQ_Ah_c24193/f5p0/1206	87.1076	7810.73	-6.4865	1.6107e-05	0.0031039
i2_LQ_Ah_c83259/f1p1/2005	1300.69	6.34061	7.6804	1.6079e-05	0.0031039
i5_HQ_Ah_c2007/f2p1/5451	0	420.487	#NAME?	1.6043e-05	0.0031039
i1_HQ_Ah_c17688/f2p0/1313	321.826	2.85335	6.8175	1.6235e-05	0.0031211
i1_LQ_Ah_c25121/f1p1/1148	10.0132	558.953	-5.8028	1.6315e-05	0.0031287
i0_LQ_Ah_c5232/f1p6/1010	294.133	1.87912	7.2903	1.6446e-05	0.0031427
i2_LQ_Ah_c57966/f1p2/2356	25.1361	1143.94	-5.5081	1.6466e-05	0.0031427
i1_LQ_Ah_c25117/f1p0/1150	1.00132	358.724	-8.4848	1.6757e-05	0.0031904
i1_LQ_Ah_c33709/f1p0/1298	0	93.5056	#NAME?	1.6881e-05	0.0032063
i0_LQ_Ah_c12932/f1p0/957	109.712	7226.75	-6.0416	1.7279e-05	0.0032663
i0_LQ_Ah_c9432/f1p0/887	1.07188	205.06	-7.5798	1.7274e-05	0.0032663
i0_LQ_Ah_c13054/f1p68/868	104.026	0	Inf	1.7328e-05	0.0032679
i5_LQ_Ah_c10386/f1p0/5484	0	92.0858	#NAME?	1.7607e-05	0.0033126
i4_LQ_Ah_c13188/f1p2/4014	17.9137	1040.18	-5.8596	1.7918e-05	0.0033632
i1_LQ_Ah_c23588/f1p0/1977	0.333772	845.746	-11.307	1.8443e-05	0.0034534
i1_LQ_Ah_c21731/f1p7/1280	241.23	1.1229	7.747	1.9232e-05	0.0035927
i1_LQ_Ah_c36188/f1p2/1414	0	1487.4	#NAME?	1.9343e-05	0.0036051
i2_LQ_Ah_c71076/f1p1/2066	953.685	0	Inf	1.9619e-05	0.0036479
i2_HQ_Ah_c61456/f2p3/2090	16.9105	845.011	-5.643	1.9906e-05	0.0036925
i3_HQ_Ah_c1190/f9p1/3661	2.31923	2844.65	-10.26	2.0022e-05	0.0037055
i1_HQ_Ah_c20657/f2p2/1446	97.9429	0	Inf	2.0127e-05	0.0037076
i1_HQ_Ah_c523/f20p0/1482	95.4018	10785.8	-6.8209	2.0096e-05	0.0037076
i0_LQ_Ah_c15302/f1p4/404	0	83.0273	#NAME?	2.0256e-05	0.0037142
i1_LQ_Ah_c40943/f1p1/1846	2846.16	0.378107	12.878	2.022e-05	0.0037142
i2_LQ_Ah_c94384/f1p0/2200	446.088	0	Inf	2.0732e-05	0.0037927
i2_LQ_Ah_c13707/f1p0/2812	0	122.168	#NAME?	2.1133e-05	0.0038571
i0_LQ_Ah_c6629/f1p1/874	6.30038	419.484	-6.057	2.1495e-05	0.0038987
i1_LQ_Ah_c21519/f1p0/1930	7.56568	2866.25	-8.5655	2.1508e-05	0.0038987
i1_LQ_Ah_c21714/f1p0/1288	1065.21	16.7532	5.9906	2.1415e-05	0.0038987
i1_LQ_Ah_c26209/f1p0/1329	1.3669	1028.28	-9.5551	2.1619e-05	0.0039086
i2_LQ_Ah_c69004/f1p6/2974	1.33509	394.622	-8.2074	2.1679e-05	0.0039086
i3_LQ_Ah_c30901/f1p2/3065	141.016	0.226221	9.2839	2.171e-05	0.0039086
i1_LQ_Ah_c33904/f1p3/1548	60.9238	2396.38	-5.2977	2.2135e-05	0.003976
i1_HQ_Ah_c13999/f2p4/1271	3.62327	1460.31	-8.6548	2.2189e-05	0.0039768
i1_LQ_Ah_c10767/f1p5/1277	1.00132	1020.62	-9.9933	2.2396e-05	0.0039869
i1_LQ_Ah_c8304/f1p3/1217	29.2364	1344.99	-5.5237	2.2351e-05	0.0039869
i2_LQ_Ah_c8157/f1p2/2513	56.3214	2911.9	-5.6921	2.2391e-05	0.0039869
i0_HQ_Ah_c1413/f3p0/670	108.118	9352.18	-6.4346	2.2727e-05	0.0040367
i2_HQ_Ah_c54322/f2p0/2139	0	591.907	#NAME?	2.2799e-05	0.0040404
i0_LQ_Ah_c4691/f1p0/867	14.2568	879.695	-5.9473	2.3203e-05	0.0040577
i1_HQ_Ah_c22622/f2p7/1430	0.365586	415.285	-10.15	2.3134e-05	0.0040577
i1_LQ_Ah_c4199/f1p0/1705	131.108	0	Inf	2.3197e-05	0.0040577
i1_LQ_Ah_c55421/f1p0/1029	2076.79	41.7322	5.6371	2.3112e-05	0.0040577
i2_LQ_Ah_c103983/f1p0/2077	94.3614	0	Inf	2.3192e-05	0.0040577
i2_LQ_Ah_c70237/f1p1/2287	0	84.6695	#NAME?	2.3091e-05	0.0040577
i1_LQ_Ah_c24207/f1p3/1299	93.9286	4433.76	-5.5608	2.3338e-05	0.0040723
i0_LQ_Ah_c5334/f1p1/709	0.49207	298.821	-9.2462	2.3782e-05	0.0041317
i1_LQ_Ah_c15496/f1p0/1109	46.929	1588.94	-5.0814	2.3762e-05	0.0041317
i0_LQ_Ah_c10548/f1p0/828	21.6934	936.683	-5.4322	2.3996e-05	0.0041598
i0_LQ_Ah_c11165/f1p1/777	11.9994	610.464	-5.6689	2.4237e-05	0.0041833
i0_LQ_Ah_c13278/f1p1/685	643.995	8.55539	6.2341	2.4219e-05	0.0041833
i1_LQ_Ah_c41987/f1p0/1571	38.8448	1298.9	-5.0634	2.4558e-05	0.0042294
i2_LQ_Ah_c25188/f1p0/2395	100.039	4890.79	-5.6114	2.4821e-05	0.0042655
i1_LQ_Ah_c40952/f1p1/1571	4.70462	3275.39	-9.4434	2.4893e-05	0.0042687
i2_LQ_Ah_c127667/f1p3/2001	8.23938	4051.45	-8.9417	2.5133e-05	0.0043006
i1_HQ_Ah_c57219/f50p0/1116	14076.6	16.0713	9.7746	2.5894e-05	0.0044036
i2_HQ_Ah_c32498/f3p0/2232	0	264.851	#NAME?	2.5902e-05	0.0044036
i2_LQ_Ah_c93921/f1p4/2229	0	166.737	#NAME?	2.5866e-05	0.0044036
i1_HQ_Ah_c16214/f3p0/1142	4.56789	1547.12	-8.4038	2.6144e-05	0.0044353
i1_HQ_Ah_c2807/f4p0/1393	25.1394	1343.86	-5.7403	2.6379e-05	0.0044655
i1_LQ_Ah_c11831/f1p1/1584	140.971	0	Inf	2.6514e-05	0.0044789
i1_HQ_Ah_c43189/f2p0/1058	272.723	0.378107	9.4944	2.6845e-05	0.0045252
i0_LQ_Ah_c3231/f1p1/904	405.425	0	Inf	2.7021e-05	0.0045452
i2_LQ_Ah_c127869/f1p0/2018	52.0354	2053.33	-5.3023	2.7116e-05	0.0045515
i1_HQ_Ah_c56979/f10p0/1044	36.2952	1332.69	-5.1984	2.741e-05	0.0045912
i1_LQ_Ah_c44399/f1p1/992	16.3866	3595.98	-7.7777	2.773e-05	0.004635
i1_LQ_Ah_c8527/f1p0/1852	0	356.061	#NAME?	2.9314e-05	0.0048895
i2_LQ_Ah_c98519/f1p0/2899	0	117.513	#NAME?	2.9512e-05	0.0049121
i0_LQ_Ah_c11551/f1p3/820	1.33509	528.783	-8.6296	2.9871e-05	0.0049408
i1_HQ_Ah_c10460/f3p1/1821	36.0144	1441.95	-5.3233	2.9862e-05	0.0049408
i2_LQ_Ah_c74115/f1p1/2763	0	161.266	#NAME?	2.9773e-05	0.0049408
i2_LQ_Ah_c38194/f1p0/2153	236.463	1.95667	6.9171	3.0439e-05	0.0050243
i1_HQ_Ah_c266/f22p2/1891	568.973	0.378107	10.555	3.0531e-05	0.0050291
i1_LQ_Ah_c56669/f1p0/1455	0	483.877	#NAME?	3.0596e-05	0.0050293
i0_LQ_Ah_c15335/f1p2/333	18.9768	723.964	-5.2536	3.0994e-05	0.0050843
i0_HQ_Ah_c917/f5p0/676	184.135	0.226221	9.6688	3.1227e-05	0.005091
i1_LQ_Ah_c26689/f1p1/1680	4.7624	418.225	-6.4564	3.122e-05	0.005091
i3_LQ_Ah_c27293/f1p0/3277	4.6728	407.482	-6.4463	3.1127e-05	0.005091
i3_LQ_Ah_c36069/f1p1/3645	0	563.316	#NAME?	3.2252e-05	0.0052472
i2_LQ_Ah_c89407/f1p14/2088	1.09676	5135.84	-12.193	3.2322e-05	0.0052478
i1_LQ_Ah_c37039/f1p0/1253	0	81.7096	#NAME?	3.2478e-05	0.0052624
i1_HQ_Ah_c56405/f2p0/1839	94.8634	4224.08	-5.4766	3.3098e-05	0.005341
i1_LQ_Ah_c10648/f1p1/1877	0.667543	151.8	-7.8291	3.3077e-05	0.005341
i1_LQ_Ah_c33777/f1p0/1913	3.97091	340.119	-6.4204	3.3365e-05	0.0053733
i1_LQ_Ah_c9876/f1p0/1951	87.5284	0	Inf	3.3797e-05	0.0054317
i1_HQ_Ah_c2460/f12p0/1730	3.28619	2606.72	-9.6316	3.3928e-05	0.0054327
i1_LQ_Ah_c37076/f1p3/1683	85.1118	17716.1	-7.7015	3.3939e-05	0.0054327
i1_LQ_Ah_c10370/f3p0/1925	0	239.481	#NAME?	3.4026e-05	0.0054355
i2_LQ_Ah_c45556/f1p4/2049	31.6774	4857.67	-7.2607	3.4249e-05	0.0054602
i2_LQ_Ah_c56291/f1p1/2580	2.00263	619.419	-8.2729	3.4397e-05	0.0054728
i6_HQ_Ah_c572/f2p0/6256	20.011	902.079	-5.4944	3.4802e-05	0.0055262
i2_HQ_Ah_c59335/f2p1/2205	146.177	0.756214	7.5947	3.6224e-05	0.0057405
i0_HQ_Ah_c2091/f2p1/887	123.567	8558.35	-6.114	3.6943e-05	0.0058428
i2_LQ_Ah_c77437/f1p1/2145	32.135	1476.29	-5.5217	3.7044e-05	0.0058471
i4_LQ_Ah_c7952/f1p1/4201	5.53894	456.591	-6.3651	3.7415e-05	0.005894
i1_LQ_Ah_c26171/f1p0/1755	41.7044	2144.32	-5.6842	3.76e-05	0.0059113
i1_LQ_Ah_c18347/f1p1/1486	163.671	0.226221	9.4989	3.8267e-05	0.0060043
i0_HQ_Ah_c15837/f13p0/929	4270.68	67.4035	5.9855	3.871e-05	0.0060619
i1_LQ_Ah_c44532/f1p0/1098	37.2077	1641.22	-5.463	3.9846e-05	0.0062275
i3_LQ_Ah_c41633/f1p6/3048	1.00132	971.472	-9.9221	4.008e-05	0.0062517
i1_LQ_Ah_c4634/f1p1/1945	108.303	0	Inf	4.038e-05	0.0062855
i1_LQ_Ah_c48449/f1p0/1888	24.0144	809.357	-5.0748	4.0455e-05	0.0062855
i0_HQ_Ah_c16203/f3p0/560	0	240.902	#NAME?	4.1087e-05	0.0063589
i2_LQ_Ah_c24196/f1p0/2552	0.333772	106.54	-8.3183	4.1073e-05	0.0063589
i0_LQ_Ah_c12415/f1p2/951	0.365586	248.142	-9.4067	4.1718e-05	0.006444
i2_HQ_Ah_c19058/f2p1/2274	397.147	5.94113	6.0628	4.1905e-05	0.0064603
i0_LQ_Ah_c3473/f1p0/839	6.746	1208.32	-7.4848	4.2229e-05	0.0064877
i1_LQ_Ah_c20366/f2p0/1239	423.185	4.75385	6.476	4.2246e-05	0.0064877
i1_HQ_Ah_c40236/f2p3/1687	29.7057	3487.87	-6.8755	4.247e-05	0.0065095
i0_LQ_Ah_c3945/f1p0/749	15.6512	690.028	-5.4623	4.3108e-05	0.0065945
i2_LQ_Ah_c72010/f1p1/2270	0	79.6677	#NAME?	4.3428e-05	0.0066307
i0_HQ_Ah_c2038/f2p1/778	1039.18	25.6545	5.3401	4.4221e-05	0.0067388
i2_LQ_Ah_c37528/f1p35/1987	1.33509	1296.84	-9.9239	4.4591e-05	0.0067821
i2_LQ_Ah_c102774/f1p0/2050	1.00132	155.659	-7.2803	4.4773e-05	0.0067968
i2_LQ_Ah_c7833/f1p1/2564	1.06494	152.652	-7.1633	4.5068e-05	0.0068285
i1_LQ_Ah_c40414/f1p1/1444	28.3534	984.069	-5.1172	4.6029e-05	0.0069609
i1_HQ_Ah_c42735/f3p2/1118	515.857	0	Inf	4.6429e-05	0.0069947
i1_LQ_Ah_c5751/f1p1/1311	106.443	0.226221	8.8781	4.639e-05	0.0069947
i2_LQ_Ah_c20459/f1p0/2657	276.994	3.86591	6.1629	4.6693e-05	0.0070079
i5_LQ_Ah_c10002/f1p0/5777	431.801	6.79858	5.989	4.6668e-05	0.0070079
i1_HQ_Ah_c3844/f4p0/1803	64.4045	1930.44	-4.9056	4.7188e-05	0.0070688
i1_HQ_Ah_c454/f9p1/1825	11.1728	4429.42	-8.631	4.7987e-05	0.0070949
i1_HQ_Ah_c9317/f2p11/1780	0.611621	716.103	-10.193	4.7902e-05	0.0070949
i1_LQ_Ah_c11857/f1p0/1184	24.0316	915.328	-5.2513	4.7885e-05	0.0070949
i1_LQ_Ah_c14688/f1p2/1101	338.977	4.45973	6.2481	4.7615e-05	0.0070949
i2_HQ_Ah_c2607/f15p4/2257	1701.11	31.6709	5.7472	4.7944e-05	0.0070949
i2_LQ_Ah_c68946/f1p1/2260	0	70.4179	#NAME?	4.7672e-05	0.0070949
i3_LQ_Ah_c34526/f1p3/3122	0	226.905	#NAME?	4.7702e-05	0.0070949
i0_LQ_Ah_c4528/f1p0/873	2.82847	260.242	-6.5237	4.8121e-05	0.0071014
i1_LQ_Ah_c22607/f1p0/1517	22.0169	872.684	-5.3088	4.8764e-05	0.0071699
i2_HQ_Ah_c21455/f6p0/2653	1.00132	808.844	-9.6578	4.893e-05	0.0071699
i2_LQ_Ah_c21874/f1p1/2686	9.04365	954.632	-6.7219	4.8946e-05	0.0071699
i2_LQ_Ah_c93290/f1p8/2182	0	232.637	#NAME?	4.8788e-05	0.0071699
i1_HQ_Ah_c53306/f2p0/1080	31.421	1948.92	-5.9548	5.0042e-05	0.0072512
i1_LQ_Ah_c24715/f1p13/1845	72.9477	0	Inf	5.0049e-05	0.0072512
i1_LQ_Ah_c9512/f1p0/1411	4.00526	1084.66	-8.0811	4.9923e-05	0.0072512
i1_LQ_Ah_c9715/f1p1/1237	0	303.213	#NAME?	4.9971e-05	0.0072512
i2_LQ_Ah_c97304/f1p1/2159	14.1767	608.677	-5.4241	5.0034e-05	0.0072512
i3_LQ_Ah_c13615/f1p0/3700	19.3588	749.783	-5.2754	4.9836e-05	0.0072512
i1_LQ_Ah_c28387/f1p1/1043	2.67017	1624.21	-9.2486	5.0479e-05	0.0073002
i1_HQ_Ah_c15893/f21p3/1493	45.7267	12342.7	-8.0764	5.0673e-05	0.0073149
i1_LQ_Ah_c29220/f1p0/1816	1147.71	22.0953	5.6989	5.086e-05	0.0073286
i1_LQ_Ah_c25665/f1p0/1906	0	65.3632	#NAME?	5.13e-05	0.0073724
i1_LQ_Ah_c26373/f1p0/1728	73.6208	0	Inf	5.135e-05	0.0073724
i2_LQ_Ah_c35866/f1p6/2747	5.38504	6139.21	-10.155	5.1461e-05	0.0073749
i0_LQ_Ah_c5606/f1p0/860	158.279	0.678662	7.8656	5.1901e-05	0.0074246
i0_LQ_Ah_c8757/f1p0/848	75.286	0	Inf	5.2349e-05	0.0074753
i1_LQ_Ah_c49166/f1p0/1528	316.368	0.226221	10.45	5.2932e-05	0.0075449
i0_LQ_Ah_c3558/f1p2/663	59.2049	1854.31	-4.969	5.5275e-05	0.0078648
i1_LQ_Ah_c36521/f1p0/1152	774.546	14.9964	5.6907	5.6483e-05	0.0080223
i2_HQ_Ah_c2507/f9p1/2381	9.85904	1308.22	-7.0519	5.7452e-05	0.0081454
i2_LQ_Ah_c75643/f1p0/2302	0.49207	508.725	-10.014	5.7555e-05	0.0081454
i4_LQ_Ah_c11992/f1p0/4824	0.667543	493.648	-9.5304	5.7855e-05	0.0081732
i2_HQ_Ah_c25562/f2p4/2216	1.66886	183.018	-6.777	5.8074e-05	0.0081897
i4_LQ_Ah_c8490/f1p6/4623	12.5784	541.668	-5.4284	5.8433e-05	0.0082257
i3_LQ_Ah_c20856/f1p1/3318	0.731172	3439.49	-12.2	6.1021e-05	0.0085748
i0_LQ_Ah_c6650/f1p4/778	31.6206	3855.56	-6.9299	6.128e-05	0.008596
i2_LQ_Ah_c90309/f1p1/2420	271.695	2.26221	6.9081	6.1394e-05	0.0085968
i1_LQ_Ah_c51135/f1p0/1454	74.3991	0	Inf	6.1657e-05	0.0086184
i1_LQ_Ah_c61015/f1p0/1006	70.6555	0	Inf	6.1894e-05	0.0086363
i1_LQ_Ah_c23815/f1p5/1165	137.88	12024.7	-6.4464	6.2089e-05	0.0086483
i1_LQ_Ah_c54225/f1p5/1555	522.389	0	Inf	6.3631e-05	0.0088477
i0_LQ_Ah_c9482/f1p3/594	147.289	6900.26	-5.5499	6.4334e-05	0.0088985
i1_LQ_Ah_c26542/f1p0/1710	511.018	9.40877	5.7632	6.4251e-05	0.0088985
i2_HQ_Ah_c68688/f2p4/2193	2.95242	1440.06	-8.93	6.421e-05	0.0088985
i2_LQ_Ah_c39140/f1p18/2135	75.6397	0	Inf	6.4964e-05	0.0089553
i3_LQ_Ah_c22821/f1p0/3735	1.00132	144.193	-7.17	6.497e-05	0.0089553
i2_LQ_Ah_c36901/f1p0/2529	1.66886	245.953	-7.2034	6.5639e-05	0.0090319
i0_LQ_Ah_c5946/f1p0/920	70.5096	0	Inf	6.6567e-05	0.009128
i2_LQ_Ah_c53649/f1p0/2183	0.699358	148.405	-7.7293	6.6466e-05	0.009128
i3_LQ_Ah_c6267/f1p5/3723	0	184.854	#NAME?	6.6933e-05	0.0091624
i0_LQ_Ah_c11316/f1p1/912	364.805	4.07197	6.4853	6.7087e-05	0.0091676
i0_HQ_Ah_c958/f4p288/736	4328.29	81.8427	5.7248	6.7581e-05	0.0092193
i0_LQ_Ah_c4501/f1p0/869	134.846	5767.5	-5.4186	6.8165e-05	0.0092829
i1_LQ_Ah_c30164/f1p0/1102	0	179.547	#NAME?	6.8464e-05	0.0093076
i1_LQ_Ah_c41348/f1p1/1304	276.083	3.75004	6.2021	6.8942e-05	0.0093446
i2_HQ_Ah_c12081/f5p0/2510	86.6652	0	Inf	6.897e-05	0.0093446
i0_LQ_Ah_c14578/f1p0/459	71.2578	0	Inf	6.9178e-05	0.0093567
i1_LQ_Ah_c61000/f1p0/1019	2.36822	474.132	-7.6453	6.958e-05	0.0093861
i2_LQ_Ah_c9069/f1p4/2651	1843.26	41.3984	5.4765	6.975e-05	0.0093861
i5_LQ_Ah_c8149/f1p0/5540	343.382	7.10787	5.5943	6.9722e-05	0.0093861
i4_LQ_Ah_c11344/f1p2/4566	12.2583	537.304	-5.4539	7.0081e-05	0.0094146
i0_HQ_Ah_c815/f5p0/926	146.836	6478.93	-5.4635	7.0391e-05	0.0094403
i2_LQ_Ah_c39400/f1p0/2429	30.0446	857.873	-4.8356	7.0771e-05	0.0094753
i2_LQ_Ah_c45168/f1p0/2076	2.67017	229.147	-6.4232	7.1265e-05	0.0095253
i1_LQ_Ah_c3235/f1p0/1370	0.667543	115.658	-7.4368	7.1655e-05	0.0095294
i1_LQ_Ah_c49703/f1p0/1817	1.09676	137.69	-6.972	7.1599e-05	0.0095294
i2_LQ_Ah_c101534/f1p4/2084	1278.83	0.378107	11.724	7.1478e-05	0.0095294
i5_LQ_Ah_c5086/f1p10/5562	0	64.6501	#NAME?	7.2038e-05	0.0095644
i1_LQ_Ah_c21487/f1p2/3159	0.246035	90.1948	-8.518	7.2257e-05	0.0095774
i2_LQ_Ah_c34266/f1p0/2648	0.738105	135.221	-7.5173	7.2561e-05	0.0096017
i1_LQ_Ah_c9671/f1p1/1545	7.34298	396.663	-5.7554	7.2989e-05	0.0096423
i1_LQ_Ah_c40940/f1p0/1931	146.085	0	Inf	7.3495e-05	0.0096661
i2_LQ_Ah_c39987/f1p0/2089	0	94.1249	#NAME?	7.3513e-05	0.0096661
i2_LQ_Ah_c8931/f1p0/2788	2.3364	457.867	-7.6145	7.3535e-05	0.0096661
i0_HQ_Ah_c24/f7p0/755	162.976	10718.7	-6.0393	7.4114e-05	0.0096971
i1_LQ_Ah_c50346/f1p17/1576	100.36	21245.5	-7.7258	7.4381e-05	0.0096971
i2_HQ_Ah_c20177/f2p3/2503	2.3364	205.605	-6.4594	7.4247e-05	0.0096971
i2_LQ_Ah_c8575/f1p0/2494	34.7354	1052.87	-4.9218	7.4378e-05	0.0096971
i3_LQ_Ah_c13384/f1p0/3236	0	66.5617	#NAME?	7.4345e-05	0.0096971
i1_HQ_Ah_c8341/f3p0/1839	1.47621	179.865	-6.9289	7.5102e-05	0.0097749
i1_LQ_Ah_c13388/f1p0/1872	6.26163	3540.44	-9.1432	7.5477e-05	0.0098077
i1_HQ_Ah_c42958/f2p0/1180	51.5673	1405.93	-4.7689	7.5742e-05	0.00981
i1_LQ_Ah_c27565/f1p3/1994	40.0858	1420.55	-5.1472	7.5739e-05	0.00981
i1_LQ_Ah_c24250/f1p1/1283	298.175	0	Inf	7.594e-05	0.0098192
i1_LQ_Ah_c9173/f1p8/1344	163.277	5993.53	-5.198	7.606e-05	0.0098192
i2_LQ_Ah_c93757/f1p0/2935	98.7702	0	Inf	7.6695e-05	0.009885
i1_LQ_Ah_c37495/f1p0/1422	0.333772	88.4935	-8.0506	7.7074e-05	0.0099178
i1_HQ_Ah_c1948/f3p0/1445	39.8382	6351.18	-7.3167	7.7255e-05	0.0099251
i1_LQ_Ah_c46547/f1p1/1945	28.1951	2102.63	-6.2206	7.754e-05	0.0099456
i1_LQ_Ah_c43895/f1p0/1102	18.3574	1641.1	-6.4822	7.9944e-05	0.010237
i0_HQ_Ah_c15913/f15p0/904	152.889	7221.27	-5.5617	8.2531e-05	0.010547
i2_LQ_Ah_c112665/f1p1/3006	96.0818	0.378107	7.9893	8.2625e-05	0.010547
i1_LQ_Ah_c24481/f1p3/1976	9.01184	622.586	-6.1103	8.3125e-05	0.010593
i1_LQ_Ah_c23020/f1p0/1496	66.5576	0	Inf	8.4486e-05	0.01075
i1_LQ_Ah_c10646/f1p0/1410	200.072	0	Inf	8.4936e-05	0.01079
i1_HQ_Ah_c41084/f2p14/1823	67.5916	0	Inf	8.5681e-05	0.010867
i2_LQ_Ah_c90757/f1p38/2602	17.4747	1771.57	-6.6636	8.6037e-05	0.010895
i2_HQ_Ah_c68816/f2p2/2666	0	367.145	#NAME?	8.735e-05	0.011043
i1_LQ_Ah_c37598/f1p1/1144	1.33509	811.225	-9.247	8.7587e-05	0.011056
i3_LQ_Ah_c38124/f1p37/3108	3.33772	272.404	-6.3507	8.8137e-05	0.011107
i1_LQ_Ah_c51886/f1p3/1774	0	253.525	#NAME?	8.91e-05	0.011209
i1_LQ_Ah_c52191/f1p3/1455	8.00876	401.441	-5.6475	8.923e-05	0.011209
i0_LQ_Ah_c5917/f1p3/719	27.5671	808.433	-4.8741	8.9639e-05	0.011243
i1_HQ_Ah_c613/f20p3/1930	4.12228	5221.75	-10.307	9.0538e-05	0.011338
i1_HQ_Ah_c42433/f5p0/1151	172.574	8297.43	-5.5874	9.2705e-05	0.011555
i1_LQ_Ah_c6823/f1p0/1926	0	102.646	#NAME?	9.2478e-05	0.011555
i4_LQ_Ah_c8627/f1p5/4675	0	59.7074	#NAME?	9.2579e-05	0.011555
i1_HQ_Ah_c14157/f2p0/1194	189.487	11814.1	-5.9623	9.3515e-05	0.011622
i1_HQ_Ah_c473/f21p0/1926	965.541	0	Inf	9.3534e-05	0.011622
i1_LQ_Ah_c39769/f1p0/1376	23.4603	786.719	-5.0676	9.4064e-05	0.011669
i0_HQ_Ah_c2551/f2p4/921	44.8398	6171.92	-7.1048	9.4794e-05	0.011741
i0_LQ_Ah_c8255/f1p0/675	22.219	708.341	-4.9946	9.5083e-05	0.011759
i2_LQ_Ah_c86438/f16p2/2446	34.5196	1041.65	-4.9153	9.6468e-05	0.011911
i1_HQ_Ah_c26041/f2p0/1847	30.6088	6010.03	-7.6173	9.7126e-05	0.011943
i1_LQ_Ah_c58914/f1p0/1575	2.43955	189.913	-6.2826	9.6885e-05	0.011943
i2_LQ_Ah_c5579/f1p0/2102	62.0436	0	Inf	9.7174e-05	0.011943
i4_LQ_Ah_c3782/f1p0/4666	2.03444	150.516	-6.2091	9.7595e-05	0.011976
i1_HQ_Ah_c5539/f2p0/1562	31.7751	961.345	-4.9191	9.7922e-05	0.011979
i2_LQ_Ah_c69712/f1p2/2222	0	139.314	#NAME?	9.782e-05	0.011979
i2_LQ_Ah_c15638/f1p2/2049	0	59.5249	#NAME?	9.8363e-05	0.012015
i4_LQ_Ah_c10711/f1p2/4347	62.9484	0	Inf	9.8685e-05	0.012036
i3_HQ_Ah_c11262/f2p1/3615	0.49207	350.546	-9.4765	9.9318e-05	0.012094
i1_LQ_Ah_c9706/f1p1/1498	0	133.668	#NAME?	9.9872e-05	0.012143
i1_LQ_Ah_c50934/f1p4/1501	7.00921	6377	-9.8294	0.00010113	0.012278
i1_LQ_Ah_c32695/f1p1/1259	7795.57	49.0005	7.3137	0.000102	0.012307
i2_LQ_Ah_c103339/f1p1/2045	472.352	1.20866	8.6103	0.00010185	0.012307
i2_LQ_Ah_c24745/f1p0/2447	5.92015	296.442	-5.646	0.00010177	0.012307
i2_LQ_Ah_c97128/f1p3/2956	0	147.768	#NAME?	0.00010177	0.012307
i3_LQ_Ah_c9157/f1p1/3786	0	57.6877	#NAME?	0.00010234	0.01233
i2_HQ_Ah_c68780/f3p1/2698	500.303	0	Inf	0.00010295	0.012385
i0_LQ_Ah_c12599/f1p2/903	0	61.318	#NAME?	0.00010351	0.012433
i0_LQ_Ah_c2810/f1p0/649	0.667543	95.1364	-7.155	0.00010422	0.012498
i1_HQ_Ah_c5507/f4p1/1797	384.628	7.00609	5.7787	0.00010437	0.012498
i1_LQ_Ah_c38864/f1p1/1496	5.06151	955.959	-7.5612	0.00010514	0.012555
i1_LQ_Ah_c57673/f1p1/1978	4.00526	1370.84	-8.4189	0.00010516	0.012555
i3_LQ_Ah_c36415/f1p3/4008	2.21432	898.156	-8.664	0.00010642	0.012687
i1_LQ_Ah_c18775/f1p0/1687	0.579807	98.4168	-7.4072	0.00010718	0.012758
i2_LQ_Ah_c89665/f1p0/2718	166.631	0.888484	7.5511	0.00010759	0.012787
i2_LQ_Ah_c15228/f1p0/2063	0	176.585	#NAME?	0.00010841	0.012866
i1_LQ_Ah_c33439/f1p3/1512	373.688	0	Inf	0.00010916	0.012935
i1_LQ_Ah_c38801/f1p3/1956	0	83.2697	#NAME?	0.00010955	0.012946
i1_LQ_Ah_c48586/f1p0/1153	66.7532	2000.19	-4.9052	0.00010958	0.012946
i1_LQ_Ah_c18662/f1p2/1381	15.5798	548.428	-5.1376	0.0001101	0.012988
i2_HQ_Ah_c50044/f2p0/2725	13.7955	1003.06	-6.1841	0.00011118	0.013078
i2_LQ_Ah_c11126/f1p1/2200	106.248	0.226221	8.8755	0.00011119	0.013078
i0_LQ_Ah_c14850/f1p0/349	15.1375	522.81	-5.1101	0.00011181	0.013131
i1_LQ_Ah_c27307/f1p0/1853	4.71926	273.853	-5.8587	0.00011299	0.013212
i12_LQ_Ah_c30/f1p0/12811	14.4769	819.554	-5.823	0.00011299	0.013212
i3_HQ_Ah_c42918/f16p0/3042	38.0724	42100.2	-10.111	0.00011281	0.013212
i1_LQ_Ah_c29223/f1p2/1016	0.579807	414.944	-9.4831	0.0001132	0.013216
i0_LQ_Ah_c13228/f1p0/696	17.5144	1012.36	-5.853	0.00011418	0.013312
i2_LQ_Ah_c18904/f1p1/2107	0	117.563	#NAME?	0.00011513	0.013402
i2_LQ_Ah_c21338/f1p0/2981	0.98414	133.691	-7.0858	0.0001153	0.013403
i3_LQ_Ah_c3040/f1p3/3430	0	112.82	#NAME?	0.00011739	0.013626
i4_LQ_Ah_c11251/f1p49/4555	174.14	0	Inf	0.00011827	0.013708
i0_LQ_Ah_c12365/f1p1/711	111.15	3187.84	-4.842	0.00011876	0.013745
i1_HQ_Ah_c2072/f5p0/1483	29.3719	5710.09	-7.6029	0.00011938	0.013777
i1_HQ_Ah_c46550/f7p1/1293	983.551	0.756214	10.345	0.00011931	0.013777
i1_LQ_Ah_c37930/f1p1/1787	2.3364	443.222	-7.5676	0.00012027	0.013859
i1_LQ_Ah_c8190/f1p4/1582	3.23281	500.066	-7.2732	0.00012122	0.013949
i1_LQ_Ah_c36801/f1p1/1850	1.15961	120.548	-6.6998	0.0001224	0.014064
i1_LQ_Ah_c26815/f1p2/1178	0.738105	114.459	-7.2768	0.00012269	0.014077
i3_LQ_Ah_c40574/f1p0/3053	0.98414	698.42	-9.471	0.00012299	0.014091
i0_HQ_Ah_c15818/f15p1/997	204.507	14677.3	-6.1653	0.00012413	0.014163
i1_LQ_Ah_c60794/f1p0/1005	75.606	2108.13	-4.8013	0.00012434	0.014163
i1_LQ_Ah_c7585/f1p4/1696	4.70462	250.762	-5.7361	0.00012433	0.014163
i2_LQ_Ah_c59681/f1p2/2417	466.34	5.4293	6.4245	0.00012386	0.014163
i1_HQ_Ah_c17085/f4p0/1436	4.6728	754.842	-7.3357	0.00012522	0.014243
i1_LQ_Ah_c5009/f1p0/1612	4.33903	255.334	-5.8789	0.00012547	0.014251
i3_LQ_Ah_c17565/f1p0/3245	0	46.5777	#NAME?	0.00012828	0.01455
i1_LQ_Ah_c21455/f1p0/1922	0	213.224	#NAME?	0.00012947	0.014664
i0_HQ_Ah_c2186/f2p0/951	112.978	3400.64	-4.9117	0.00013025	0.014726
i3_HQ_Ah_c3798/f5p2/3573	195.867	2.54138	6.2681	0.00013039	0.014726
i0_HQ_Ah_c828/f5p0/713	174.707	7582.44	-5.4396	0.0001313	0.014808
i1_LQ_Ah_c12191/f1p0/1712	0	130.138	#NAME?	0.00013305	0.014984
i1_LQ_Ah_c3497/f1p2/1752	0.49207	492.461	-9.9669	0.00013398	0.015046
i3_HQ_Ah_c17887/f2p7/3179	13.7045	523.573	-5.2557	0.00013392	0.015046
i0_LQ_Ah_c6084/f1p0/791	2.82847	201.632	-6.1556	0.00013514	0.015074
i1_HQ_Ah_c41426/f2p0/1737	42.8014	1176.97	-4.7813	0.00013465	0.015074
i1_LQ_Ah_c15445/f1p0/1063	54.1296	2333.58	-5.43	0.000135	0.015074
i2_LQ_Ah_c7175/f1p1/2449	6.32449	553.397	-6.4512	0.00013532	0.015074
i3_LQ_Ah_c9553/f1p6/3447	0.365586	283.849	-9.6007	0.00013483	0.015074
i5_HQ_Ah_c1176/f6p0/5217	1.33509	130.563	-6.6117	0.00013537	0.015074
i0_HQ_Ah_c16232/f4p0/568	861.606	31.2454	4.7853	0.00013596	0.015118
i1_LQ_Ah_c55419/f1p1/1090	210.421	11888	-5.8201	0.00013622	0.015126
i0_LQ_Ah_c7792/f1p2/753	3.00395	950.002	-8.3049	0.00013669	0.015157
i3_LQ_Ah_c37026/f1p2/3958	0	51.1508	#NAME?	0.00013853	0.01534
i2_LQ_Ah_c96338/f1p0/2590	0	49.7196	#NAME?	0.00013984	0.015463
i0_HQ_Ah_c1250/f4p0/689	5.26109	2119.48	-8.6541	0.00014177	0.015655
i0_LQ_Ah_c5960/f1p0/805	183.574	8389.09	-5.5141	0.00014351	0.015791
i1_HQ_Ah_c46487/f15p0/1177	54.7386	6153.79	-6.8128	0.0001434	0.015791
i2_LQ_Ah_c54225/f1p9/2508	0	112.746	#NAME?	0.0001436	0.015791
i2_LQ_Ah_c73463/f1p173/2627	226.725	0	Inf	0.00014414	0.015828
i1_LQ_Ah_c28338/f7p1/1428	11.3883	4555.14	-8.6438	0.00014462	0.015859
i0_LQ_Ah_c12659/f1p2/940	30.0757	871.435	-4.8567	0.00014536	0.015919
i0_HQ_Ah_c1223/f4p0/834	53.3862	1329.42	-4.6382	0.00014616	0.015984
i3_LQ_Ah_c8848/f1p0/3612	12.0158	443.478	-5.2059	0.00014695	0.016048
i1_LQ_Ah_c29321/f1p0/1085	40.6834	1016.19	-4.6426	0.00014748	0.016084
i2_LQ_Ah_c15798/f1p0/2014	10.0019	433.146	-5.4365	0.00014849	0.016172
i1_HQ_Ah_c1339/f4p0/1621	120.577	20705.2	-7.4239	0.00014891	0.016195
i2_LQ_Ah_c49648/f4p1/2469	3.54324	940.822	-8.0527	0.00014924	0.016209
i2_LQ_Ah_c41029/f1p1/2479	15.7063	507.568	-5.0142	0.00015142	0.016424
i1_LQ_Ah_c23087/f1p2/1422	238.535	3.73862	5.9956	0.00015219	0.016466
i2_LQ_Ah_c35235/f1p0/2372	0	110.005	#NAME?	0.00015223	0.016466
i0_HQ_Ah_c1775/f3p1/874	84.8441	2743.92	-5.0153	0.00015338	0.016528
i1_LQ_Ah_c14620/f1p3/1066	61.3505	2088.29	-5.0891	0.0001533	0.016528
i1_LQ_Ah_c18255/f1p1/1980	19.0134	768.687	-5.3373	0.00015342	0.016528
i1_LQ_Ah_c34117/f1p2/1535	0.333772	85.8716	-8.0072	0.00015386	0.016541
i1_LQ_Ah_c38569/f1p3/1654	3.33772	537.726	-7.3319	0.00015396	0.016541
i0_LQ_Ah_c12422/f1p0/975	1.33509	127.401	-6.5763	0.00015558	0.01667
i1_LQ_Ah_c60893/f1p0/1025	23.303	714.971	-4.9393	0.00015537	0.01667
i3_HQ_Ah_c2366/f2p0/3588	66.0152	2714.75	-5.3619	0.00015618	0.016712
i2_LQ_Ah_c55426/f1p0/2470	0.365586	1159.71	-11.631	0.00015711	0.016789
i3_LQ_Ah_c27808/f1p0/3334	757.862	22.1968	5.0935	0.00015779	0.016839
i2_LQ_Ah_c45264/f1p0/2043	13.541	512.859	-5.2432	0.00015834	0.016874
i2_HQ_Ah_c7552/f3p0/2745	0	110.049	#NAME?	0.00015938	0.016963
i2_LQ_Ah_c57477/f1p21/2199	285.609	5.1735	5.7868	0.00016034	0.017042
i2_LQ_Ah_c21211/f1p0/2352	153.16	1.81298	6.4005	0.00016121	0.017105
i2_LQ_Ah_c25712/f1p0/2863	0	113.605	#NAME?	0.00016142	0.017105
i2_LQ_Ah_c95489/f1p1/2329	0	54.4551	#NAME?	0.00016158	0.017105
i2_HQ_Ah_c1683/f8p2/2185	206.486	2.41731	6.4165	0.00016226	0.017154
i1_LQ_Ah_c44652/f1p0/1038	3.00395	174.229	-5.858	0.00016286	0.017194
i1_LQ_Ah_c9145/f1p0/1185	0.333772	228.082	-9.4165	0.00016319	0.017206
i1_LQ_Ah_c10686/f1p2/1708	156.484	17609.3	-6.8142	0.00016419	0.017289
i1_LQ_Ah_c12702/f4p1/1747	104.565	2098.04	-4.3266	0.00016465	0.017314
i1_LQ_Ah_c9170/f1p0/1478	52.5158	0	Inf	0.00016525	0.017355
i1_LQ_Ah_c28810/f1p0/1051	8.34176	361.301	-5.4367	0.00016635	0.017397
i1_LQ_Ah_c29489/f1p0/1022	86.2162	0	Inf	0.00016621	0.017397
i2_LQ_Ah_c19562/f1p0/2370	0	123.095	#NAME?	0.00016653	0.017397
i2_LQ_Ah_c53439/f1p1/2141	15.1332	481.133	-4.9906	0.00016597	0.017397
i1_LQ_Ah_c45156/f1p0/1134	55.7203	0	Inf	0.00016755	0.017481
i2_LQ_Ah_c127614/f1p0/2004	0.333772	72.1844	-7.7567	0.00016964	0.017667
i3_LQ_Ah_c4892/f1p2/3747	0	47.133	#NAME?	0.00016978	0.017667
i1_LQ_Ah_c9005/f1p3/1197	63.6874	1664.77	-4.7082	0.00017407	0.018089
i0_LQ_Ah_c12255/f1p3/613	25.9465	709.34	-4.7729	0.00017471	0.018133
i2_LQ_Ah_c15353/f1p1/1985	1.00132	154.461	-7.2692	0.0001752	0.018135
i3_HQ_Ah_c11275/f2p21/3593	272.449	3.82935	6.1527	0.00017509	0.018135
i1_HQ_Ah_c10193/f4p0/1752	46.8707	3279.63	-6.1287	0.00017623	0.018219
i1_LQ_Ah_c20447/f1p170/1897	33.7724	793.485	-4.5543	0.00017804	0.018382
i2_LQ_Ah_c21016/f1p0/2853	126.65	1.51243	6.3878	0.00018013	0.018535
i2_LQ_Ah_c56205/f1p4/2787	0	77.6291	#NAME?	0.00018007	0.018535
i2_LQ_Ah_c63978/f1p0/2080	530.578	4.05059	7.0333	0.00018022	0.018535
i2_LQ_Ah_c95615/f1p2/2830	0	112.095	#NAME?	0.00018167	0.01866
i1_LQ_Ah_c52183/f1p3/1649	68.923	12169	-7.464	0.00018198	0.018667
i2_LQ_Ah_c39432/f2p0/2163	11.8403	628.16	-5.7294	0.00018424	0.018875
i3_LQ_Ah_c20710/f1p0/3117	72.4839	0	Inf	0.00018487	0.018914
i0_LQ_Ah_c9735/f1p0/727	76.4728	2941.88	-5.2656	0.0001863	0.019022
i2_LQ_Ah_c36359/f1p2/2946	0	45.1421	#NAME?	0.00018639	0.019022
i2_LQ_Ah_c102334/f1p0/2792	0	52.6051	#NAME?	0.00018669	0.019027
i2_LQ_Ah_c8939/f1p0/2155	437.7	9.5077	5.5247	0.00018728	0.019038
i2_LQ_Ah_c91497/f1p0/2784	55.4672	0	Inf	0.0001871	0.019038
i4_LQ_Ah_c6325/f1p0/4439	101.394	0	Inf	0.00018846	0.019134
i1_LQ_Ah_c21442/f1p3/1843	198.26	8458.71	-5.415	0.00018877	0.019141
i3_HQ_Ah_c3834/f2p0/3282	1445.64	71.8156	4.3313	0.00019038	0.019255
i4_LQ_Ah_c7949/f1p1/4590	0.611621	89.801	-7.1979	0.00019024	0.019255
i1_LQ_Ah_c6270/f1p0/1698	129.417	0	Inf	0.00019256	0.019451
i2_LQ_Ah_c109232/f1p0/2552	0	41.7225	#NAME?	0.00019303	0.019474
i1_LQ_Ah_c3494/f1p0/1371	24.3275	669.602	-4.7826	0.00019536	0.019658
i2_LQ_Ah_c38139/f1p1/2274	30.48	794.436	-4.704	0.00019534	0.019658
i1_LQ_Ah_c43285/f1p0/1073	504.895	11.1096	5.5061	0.00019609	0.019707
i1_HQ_Ah_c3658/f9p0/1344	86.1108	3203.92	-5.2175	0.00019796	0.019844
i3_LQ_Ah_c15231/f1p0/3017	0	114.061	#NAME?	0.0001978	0.019844
i1_HQ_Ah_c24025/f3p6/1809	11.7526	816.675	-6.1187	0.00020131	0.020155
i4_LQ_Ah_c12924/f1p0/4025	110.674	0	Inf	0.00020213	0.020211
i0_LQ_Ah_c7302/f1p0/671	425.643	11.3235	5.2322	0.00020329	0.020302
i2_LQ_Ah_c82273/f1p0/2043	15.7577	509.701	-5.0155	0.00020464	0.020411
i1_LQ_Ah_c51252/f1p0/1314	1.58883	153.699	-6.596	0.00020549	0.020445
i2_LQ_Ah_c69076/f1p5/2109	31.1741	1251.28	-5.3269	0.0002054	0.020445
i1_HQ_Ah_c15827/f2p0/1902	16.5131	3541.43	-7.7446	0.00020697	0.020464
i1_HQ_Ah_c8780/f3p1/1977	123.397	0.904883	7.0914	0.00020654	0.020464
i2_LQ_Ah_c104634/f1p1/2032	228.316	3.58673	5.9922	0.00020681	0.020464
i3_LQ_Ah_c38126/f1p2/4009	1.00132	242.142	-7.9178	0.00020667	0.020464
i3_LQ_Ah_c40222/f1p2/3055	0	252.812	#NAME?	0.00020661	0.020464
i0_LQ_Ah_c4328/f1p0/937	22.5159	622.35	-4.7887	0.00020757	0.020498
i0_HQ_Ah_c13795/f2p0/459	0.667543	81.1512	-6.9256	0.00020833	0.020544
i2_HQ_Ah_c105901/f3p13/2143	22.2242	645.244	-4.8596	0.00020856	0.020544
i1_LQ_Ah_c7931/f1p1/1580	38.0471	1090.55	-4.8411	0.00021001	0.020661
i2_LQ_Ah_c52206/f1p1/2124	0.333772	1896.79	-12.472	0.00021033	0.020667
i2_LQ_Ah_c111223/f1p3/2675	0.667543	125.382	-7.5533	0.0002118	0.020786
i0_LQ_Ah_c7428/f1p3/782	4.33903	211.809	-5.6092	0.0002144	0.020989
i2_LQ_Ah_c9044/f1p12/2455	0	131.613	#NAME?	0.00021431	0.020989
i0_LQ_Ah_c5284/f1p0/534	8.91541	342.569	-5.264	0.00021565	0.021059
i3_HQ_Ah_c5843/f2p1/3624	23.6883	656.944	-4.7935	0.00021546	0.021059
i4_LQ_Ah_c4915/f1p0/4268	220.313	4.53728	5.6016	0.00021611	0.021079
i1_LQ_Ah_c33410/f1p1/1656	0	46.7505	#NAME?	0.00021812	0.021248
i0_LQ_Ah_c1769/f3p6/930	1207.15	0.756214	10.641	0.00021839	0.021249
i1_HQ_Ah_c21587/f3p1/1610	15.5711	457.443	-4.8766	0.00021886	0.021269
i0_LQ_Ah_c6062/f1p0/594	0.333772	117.61	-8.4609	0.00021949	0.021303
i6_LQ_Ah_c2362/f1p0/6774	150.346	0.678662	7.7914	0.00022231	0.021551
i2_LQ_Ah_c33912/f1p1/2293	180.879	2.89987	5.9629	0.00022261	0.021554
i1_LQ_Ah_c35206/f1p2/1656	125.787	0.378107	8.378	0.00022563	0.02182
i3_LQ_Ah_c19617/f1p0/3093	305.855	8.46932	5.1745	0.00022643	0.02187
i3_LQ_Ah_c10601/f2p0/3695	57.7917	1272.47	-4.4606	0.00022834	0.022028
i2_LQ_Ah_c91482/f1p0/2184	886.193	26.1678	5.0818	0.00023149	0.022278
i3_LQ_Ah_c25873/f1p1/3385	52.3386	1244.44	-4.5715	0.00023129	0.022278
i2_LQ_Ah_c29897/f1p1/2013	0.667543	106.177	-7.3134	0.00023449	0.022539
i1_LQ_Ah_c39134/f1p0/1161	1.77123	141.576	-6.3207	0.00023552	0.022584
i2_LQ_Ah_c49996/f1p3/2516	0	69.0118	#NAME?	0.00023545	0.022584
i0_LQ_Ah_c11454/f1p0/793	306.447	0	Inf	0.00023607	0.022609
i2_LQ_Ah_c5864/f1p0/2569	6.48873	853.563	-7.0394	0.00024075	0.023002
i2_LQ_Ah_c8354/f1p6/2523	6.39505	257.022	-5.3288	0.00024076	0.023002
i2_HQ_Ah_c10872/f3p3/2256	23.1198	630.555	-4.7694	0.00024175	0.023069
i1_LQ_Ah_c22797/f1p0/1878	0	177.389	#NAME?	0.0002441	0.023265
i0_LQ_Ah_c2280/f2p0/766	600.514	0	Inf	0.00024629	0.023419
i3_LQ_Ah_c36249/f1p0/3633	43.6658	50517.3	-10.176	0.00024621	0.023419
i1_LQ_Ah_c5927/f2p0/1856	1.00132	95.3095	-6.5727	0.0002471	0.023467
i3_LQ_Ah_c10703/f1p0/3291	8.11916	395.292	-5.6054	0.00024848	0.02357
i1_HQ_Ah_c1995/f6p1/1699	230.442	3.16709	6.1851	0.00024966	0.023654
i2_LQ_Ah_c96663/f1p0/2564	366.417	0.904883	8.6615	0.00025046	0.023701
i2_LQ_Ah_c22046/f2p1/2519	48.7724	0	Inf	0.00025163	0.023783
i4_LQ_Ah_c2638/f1p0/4127	0	871.302	#NAME?	0.00025223	0.023812
i1_LQ_Ah_c40791/f1p0/1939	2.92469	172.727	-5.8841	0.00025286	0.023843
i1_LQ_Ah_c40726/f1p1/1209	200.522	8646.55	-5.4303	0.00025546	0.02406
i1_LQ_Ah_c22444/f2p0/1385	152.682	2.23761	6.0924	0.00025588	0.02407
i5_LQ_Ah_c12256/f1p2/5055	291.911	7.74821	5.2355	0.00025744	0.024189
i2_LQ_Ah_c30460/f1p0/2052	685.78	0	Inf	0.00025783	0.024197
i2_HQ_Ah_c32773/f3p1/2441	6.23675	280.251	-5.4898	0.00025875	0.024244
i2_LQ_Ah_c5968/f1p0/2462	0	48.1441	#NAME?	0.00025895	0.024244
i1_LQ_Ah_c51849/f1p0/1808	183.294	0.226221	9.6622	0.00026098	0.024377
i2_HQ_Ah_c2760/f2p15/2645	0	154.985	#NAME?	0.00026092	0.024377
i1_HQ_Ah_c5017/f2p1/1815	1380.22	2.54138	9.0851	0.00026531	0.024753
i2_LQ_Ah_c128791/f1p0/2008	170.277	0	Inf	0.00026575	0.024765
i1_HQ_Ah_c1276/f11p2/1821	1323.84	0.378107	11.774	0.00026959	0.025093
i1_LQ_Ah_c26064/f1p0/1959	47.7074	0	Inf	0.00027008	0.025109
i2_LQ_Ah_c74958/f1p31/2676	0	47.1069	#NAME?	0.00027148	0.025209
i0_LQ_Ah_c8213/f1p0/900	223.634	0	Inf	0.00027268	0.025291
i1_LQ_Ah_c25226/f1p5/1712	68.3218	0.378107	7.4974	0.00027311	0.025301
i1_LQ_Ah_c38105/f1p9/1153	418.699	0	Inf	0.00027441	0.02533
i2_LQ_Ah_c88842/f1p0/2377	3.12789	204.813	-6.033	0.0002747	0.02533
i2_LQ_Ah_c92396/f1p0/2110	281.438	0	Inf	0.00027444	0.02533
i5_LQ_Ah_c5409/f1p1/5429	2.3364	387.857	-7.3751	0.000274	0.02533
i5_LQ_Ah_c9176/f1p0/5161	124.01	1.1311	6.7766	0.00027619	0.025439
i0_LQ_Ah_c13616/f1p1/801	3.46497	920.561	-8.0535	0.00027773	0.025551
i0_HQ_Ah_c937/f5p0/686	64.3985	1467.37	-4.5101	0.00028276	0.025984
i0_HQ_Ah_c1613/f3p4/913	5051.87	168.37	4.9071	0.00028492	0.026151
i7_LQ_Ah_c704/f1p1/7232	323.566	6.76524	5.5798	0.00028535	0.026161
i2_HQ_Ah_c107072/f18p0/2223	10.3064	3755.18	-8.5092	0.00028769	0.026345
i1_LQ_Ah_c41382/f1p2/1948	220.265	15462.2	-6.1334	0.00028883	0.026358
i2_LQ_Ah_c11675/f1p3/2832	0	42.3906	#NAME?	0.00028826	0.026358
i2_LQ_Ah_c4453/f1p0/2611	17.917	510.226	-4.8317	0.00028854	0.026358
i2_HQ_Ah_c121494/f3p3/2194	48.6146	1409.38	-4.8575	0.00029192	0.026609
i2_LQ_Ah_c128056/f1p1/2010	44.9714	1408.11	-4.9686	0.0002927	0.026623
i2_LQ_Ah_c58438/f1p1/2321	1.66886	123.766	-6.2126	0.00029273	0.026623
i0_HQ_Ah_c15876/f16p0/677	237.024	8460.12	-5.1576	0.00029335	0.026628
i4_LQ_Ah_c12944/f1p1/4068	1038.66	39.2063	4.7275	0.00029347	0.026628
i1_LQ_Ah_c17865/f1p2/1615	102.505	1.13432	6.4977	0.00029422	0.026657
i3_LQ_Ah_c24588/f1p1/3103	25.0809	2083.88	-6.3765	0.00029445	0.026657
i2_HQ_Ah_c120719/f11p4/2642	131.083	2689.96	-4.359	0.00029719	0.026783
i2_HQ_Ah_c87311/f5p3/2176	94.992	2098.6	-4.4655	0.00029677	0.026783
i2_LQ_Ah_c72301/f1p6/2663	5.48147	234.744	-5.4204	0.00029699	0.026783
i2_LQ_Ah_c84667/f1p1/2036	16.4184	863.233	-5.7164	0.00029683	0.026783
i0_HQ_Ah_c876/f5p0/953	139.182	2963.21	-4.4121	0.00029807	0.026831
i2_LQ_Ah_c109996/f1p1/2860	0	84.9104	#NAME?	0.00029859	0.026835
i2_LQ_Ah_c96399/f1p1/2350	0	41.4154	#NAME?	0.00029879	0.026835
i1_LQ_Ah_c34661/f1p0/1897	4.9207	235.013	-5.5777	0.00029992	0.026906
i1_LQ_Ah_c8179/f1p0/1403	25.4939	12314.8	-8.916	0.000301	0.026973
i2_LQ_Ah_c70510/f1p0/2167	0	71.724	#NAME?	0.0003044	0.027247
i2_HQ_Ah_c89818/f2p2/2309	48.2154	1570.96	-5.026	0.00030517	0.027255
i2_LQ_Ah_c70471/f1p0/2111	75.018	1665.96	-4.473	0.00030488	0.027255
i2_LQ_Ah_c74864/f1p0/2626	0	98.3507	#NAME?	0.00030603	0.0273
i2_HQ_Ah_c10257/f2p4/2935	9.01194	518.391	-5.8461	0.00030696	0.027353
i1_LQ_Ah_c14552/f1p0/1045	41.1359	970.02	-4.5595	0.00030746	0.027367
i0_LQ_Ah_c2794/f1p0/802	108.487	2429.95	-4.4853	0.00030899	0.02738
i1_HQ_Ah_c8343/f2p1/1180	244.28	6999.13	-4.8406	0.00030889	0.02738
i1_LQ_Ah_c40724/f1p1/1913	4.80777	203.513	-5.4036	0.00030844	0.02738
i2_LQ_Ah_c90329/f1p0/2216	0.731172	268.554	-8.5208	0.00030858	0.02738
i4_LQ_Ah_c8907/f1p1/4592	0	200.695	#NAME?	0.00030993	0.027432
i2_HQ_Ah_c9698/f2p2/2947	87.7044	1773.47	-4.3378	0.0003103	0.027435
i0_HQ_Ah_c15892/f11p1/675	256.586	11540.2	-5.4911	0.00031138	0.027439
i0_LQ_Ah_c12366/f1p0/929	35.9816	1083.92	-4.9129	0.00031074	0.027439
i2_LQ_Ah_c4078/f1p1/2740	115.118	0	Inf	0.00031124	0.027439
i1_LQ_Ah_c37073/f1p1/1815	0	70.4176	#NAME?	0.0003134	0.027495
i2_HQ_Ah_c2467/f2p3/2905	135.887	1.1311	6.9085	0.00031337	0.027495
i2_LQ_Ah_c13542/f1p0/2627	0.49207	72.1391	-7.1958	0.00031308	0.027495
i2_LQ_Ah_c51701/f1p3/2821	1.00132	83.7978	-6.3869	0.00031299	0.027495
i0_HQ_Ah_c1732/f3p6/590	407.377	9.35903	5.4439	0.00031667	0.027721
i2_HQ_Ah_c17821/f5p0/2412	0	42.7601	#NAME?	0.00031669	0.027721
i1_HQ_Ah_c56791/f66p2/1559	232.408	15833.8	-6.0902	0.00031732	0.027746
i1_LQ_Ah_c44022/f2p0/1096	61.2582	0.378107	7.34	0.00031792	0.027768
i2_LQ_Ah_c41598/f1p0/2447	30.3598	789.374	-4.7005	0.0003183	0.027771
i0_LQ_Ah_c13501/f1p0/947	104.067	2333.87	-4.4871	0.00032013	0.027879
i1_LQ_Ah_c11038/f1p0/1571	553.708	17.1222	5.0152	0.00032025	0.027879
i2_LQ_Ah_c70382/f1p0/2199	0	42.3044	#NAME?	0.00032177	0.027982
i1_LQ_Ah_c44627/f1p1/1027	2.79743	346.511	-6.9527	0.00032225	0.027993
i2_LQ_Ah_c97659/f1p0/2368	4.75955	202.793	-5.413	0.00032344	0.028065
i4_LQ_Ah_c5263/f1p1/4328	6.65826	279.531	-5.3917	0.0003241	0.028091
i3_LQ_Ah_c10866/f1p2/3611	0.246035	99.6438	-8.6618	0.00032495	0.028119
i3_LQ_Ah_c11906/f1p2/3489	46.245	0	Inf	0.00032535	0.028119
i3_LQ_Ah_c9712/f1p2/3547	24.5427	642.25	-4.7098	0.00032547	0.028119
i1_LQ_Ah_c10803/f1p0/1546	8010.41	139.264	5.846	0.00032839	0.028334
i1_LQ_Ah_c41062/f1p0/1595	0.333772	63.9744	-7.5825	0.00032875	0.028334
i2_HQ_Ah_c87210/f13p4/2419	114.804	2679.03	-4.5445	0.00032904	0.028334
i0_LQ_Ah_c6694/f1p0/937	238.956	5.51972	5.436	0.00032958	0.02835
i1_HQ_Ah_c2048/f2p0/1932	212.502	5.05495	5.3936	0.00033334	0.028642
i2_LQ_Ah_c98537/f1p4/2511	862.483	26.694	5.0139	0.00033494	0.028749
i2_LQ_Ah_c30375/f1p5/1811	229.969	16798.4	-6.1907	0.00033581	0.028792
i1_HQ_Ah_c4355/f3p3/1705	3.67149	291.429	-6.3106	0.00033693	0.028857
i0_HQ_Ah_c2337/f2p2/759	2438.11	0	Inf	0.00033756	0.02888
i2_LQ_Ah_c50839/f1p1/2610	13.2442	628.579	-5.5687	0.00033817	0.028901
i1_LQ_Ah_c29303/f1p0/1122	180.592	3.4773	5.6986	0.00033952	0.028985
i2_LQ_Ah_c23948/f1p2/2157	3402.49	15.0497	7.8207	0.00034052	0.029039
i0_LQ_Ah_c10753/f1p33/834	3.68359	208.317	-5.8215	0.00034489	0.029381
i1_LQ_Ah_c56095/f1p0/1792	436.741	12.9563	5.0751	0.00034691	0.029521
i2_LQ_Ah_c6031/f1p0/2410	22.1812	536.426	-4.596	0.00034834	0.02961
i1_LQ_Ah_c6506/f1p2/1516	594.188	5.75821	6.6892	0.0003495	0.029678
i0_HQ_Ah_c1585/f3p0/806	605.084	0	Inf	0.00035054	0.029683
i0_HQ_Ah_c2169/f2p2/920	233.022	8005.88	-5.1025	0.00035045	0.029683
i1_LQ_Ah_c26993/f1p0/1229	81.2283	0	Inf	0.00035106	0.029683
i3_LQ_Ah_c34263/f1p7/3435	1.79612	101.655	-5.8227	0.000351	0.029683
i1_LQ_Ah_c41276/f1p0/1964	3.67149	523.055	-7.1545	0.00035189	0.029709
i1_LQ_Ah_c8916/f1p0/1423	132.782	2708.42	-4.3503	0.00035249	0.029709
i5_LQ_Ah_c3742/f1p2/5276	4.79753	193.821	-5.3363	0.00035222	0.029709
i2_LQ_Ah_c18989/f1p0/2695	64.6279	0.378107	7.4172	0.00035508	0.029896
i1_LQ_Ah_c20678/f1p1/1652	42.6128	804.427	-4.2386	0.00035607	0.029948
i2_HQ_Ah_c12893/f2p0/2450	215.849	5.22323	5.3689	0.00035802	0.030079
i2_LQ_Ah_c41355/f1p0/2466	1.09676	73.4878	-6.0662	0.00035845	0.030084
i1_LQ_Ah_c7939/f1p2/1907	168.464	1.80977	6.5405	0.00036211	0.030359
i1_LQ_Ah_c41627/f1p2/1278	26.4825	707.111	-4.7388	0.00036313	0.030412
i1_HQ_Ah_c56654/f13p2/1187	87.9501	1826.97	-4.3766	0.0003651	0.030545
i0_LQ_Ah_c17291/f1p0/950	1235.93	0.226221	12.416	0.00036747	0.030711
i0_LQ_Ah_c8110/f1p0/929	0.667543	291.256	-8.7692	0.0003687	0.030781
i1_LQ_Ah_c14832/f1p0/1077	37.3529	855.431	-4.5174	0.00037	0.030827
i1_LQ_Ah_c2994/f1p1/1376	0	123.541	#NAME?	0.00037002	0.030827
i1_HQ_Ah_c25741/f2p39/1793	105.792	0	Inf	0.00037193	0.030953
i2_HQ_Ah_c109067/f2p2/2532	45.7586	0	Inf	0.00037298	0.031008
i2_LQ_Ah_c70555/f1p1/2691	3.66973	195.335	-5.7341	0.00037451	0.031103
i2_LQ_Ah_c19947/f1p1/2135	1291.78	15.546	6.3767	0.00037595	0.03119
i1_LQ_Ah_c12761/f1p14/1976	18.8857	857.725	-5.5051	0.00037954	0.031419
i1_LQ_Ah_c24646/f1p2/1897	125.098	2.24903	5.7976	0.0003799	0.031419
i1_LQ_Ah_c48443/f1p0/1412	0	305.503	#NAME?	0.00037989	0.031419
i2_HQ_Ah_c88573/f2p0/2155	420.808	3.22326	7.0285	0.00038279	0.031625
i1_HQ_Ah_c32450/f2p1/1670	522.149	15.7029	5.0554	0.00038465	0.031746
i1_LQ_Ah_c17530/f2p0/1284	190.494	0	Inf	0.00038621	0.031776
i1_LQ_Ah_c33678/f1p16/1624	130.377	0	Inf	0.00038544	0.031776
i2_LQ_Ah_c58938/f1p0/2534	0	103.898	#NAME?	0.00038611	0.031776
i2_LQ_Ah_c33727/f1p1/2584	1.00132	187.839	-7.5515	0.00038681	0.031792
i0_HQ_Ah_c15822/f15p0/734	766.255	0	Inf	0.00038765	0.031795
i1_LQ_Ah_c24549/f1p4/1481	30.3774	674.744	-4.4733	0.00038752	0.031795
i1_LQ_Ah_c17864/f1p0/1315	1748.4	13.395	7.0282	0.00038824	0.031811
i0_HQ_Ah_c2655/f2p1/620	150.22	2992.82	-4.3164	0.00039014	0.031933
i1_LQ_Ah_c53991/f1p19/1049	237.837	4.79539	5.6322	0.0003918	0.032036
i1_HQ_Ah_c28254/f2p0/1124	918.928	19.0882	5.5892	0.00039331	0.032127
i1_LQ_Ah_c19012/f1p0/1264	19.025	10322.7	-9.0837	0.00039722	0.032412
i3_LQ_Ah_c7909/f1p0/3798	0	40.5804	#NAME?	0.00039819	0.032458
i2_LQ_Ah_c22666/f1p0/2156	6.71496	245.441	-5.1919	0.0004003	0.032597
i3_LQ_Ah_c11068/f1p164/3160	0	79.397	#NAME?	0.00040198	0.0327
i2_HQ_Ah_c7250/f4p1/2346	28.1166	622.818	-4.4693	0.00040375	0.032811
i3_LQ_Ah_c40839/f1p0/3040	0	91.7477	#NAME?	0.00040648	0.032998
i2_LQ_Ah_c26868/f2p0/2162	0	163.999	#NAME?	0.00041295	0.033489
i2_LQ_Ah_c90513/f1p0/2780	2.19352	123.275	-5.8125	0.00041571	0.033644
i3_LQ_Ah_c33879/f1p0/3465	5.49766	231.513	-5.3961	0.0004154	0.033644
i2_LQ_Ah_c71095/f1p0/2729	19.8508	515.359	-4.6983	0.00041716	0.033728
i1_HQ_Ah_c56590/f3p1/1431	5.67412	1620.09	-8.1575	0.00041812	0.033771
i2_LQ_Ah_c6420/f1p6/2728	51.5386	1261.26	-4.6131	0.00041941	0.03384
i1_HQ_Ah_c24309/f2p2/1418	15.0231	1041.71	-6.1156	0.0004202	0.03387
i1_LQ_Ah_c25031/f1p0/1168	12.0158	521.374	-5.4393	0.00042107	0.033871
i1_LQ_Ah_c41054/f1p20/1585	38.3418	704.293	-4.1992	0.00042071	0.033871
i2_LQ_Ah_c95387/f1p0/2870	2.3364	244.293	-6.7082	0.00042422	0.03409
i2_LQ_Ah_c39030/f1p1/2536	0.333772	220.486	-9.3676	0.00042511	0.034127
i2_LQ_Ah_c76863/f1p1/2172	38.3567	782.118	-4.3498	0.00042578	0.034146
i0_LQ_Ah_c11910/f1p0/904	38.7175	1038.53	-4.7454	0.00042946	0.034271
i0_LQ_Ah_c5111/f1p2/878	9.69402	311.608	-5.0065	0.0004295	0.034271
i1_HQ_Ah_c56212/f12p0/1847	218.132	20930.9	-6.5843	0.00042878	0.034271
i1_LQ_Ah_c28793/f1p0/1120	90.8945	4690.6	-5.6894	0.00042916	0.034271
i3_LQ_Ah_c10883/f1p2/3165	62.4471	5989.56	-6.5837	0.00042839	0.034271
i1_LQ_Ah_c43201/f1p0/1072	374.136	0	Inf	0.00043195	0.034432
i1_LQ_Ah_c56699/f1p0/1837	67.4219	43968.2	-9.349	0.0004327	0.034458
i1_LQ_Ah_c22630/f1p2/1807	211.173	0	Inf	0.00044032	0.03503
i1_LQ_Ah_c10253/f1p1/1783	0	392.571	#NAME?	0.00044348	0.035245
i2_LQ_Ah_c26509/f1p2/2616	4.00526	178.458	-5.4775	0.0004449	0.035323
i2_LQ_Ah_c20403/f1p0/2169	0.333772	54.9494	-7.3631	0.00044565	0.035347
i0_HQ_Ah_c15924/f21p0/773	286.911	13147	-5.518	0.00045285	0.035821
i2_LQ_Ah_c7652/f1p0/2257	3.93656	225.867	-5.8424	0.00045294	0.035821
i3_LQ_Ah_c5969/f1p2/3934	0	110.811	#NAME?	0.00045298	0.035821
i4_HQ_Ah_c1115/f4p0/4369	62.5514	1175.47	-4.2321	0.00045409	0.035873
i2_HQ_Ah_c21656/f3p0/2372	14.686	692.239	-5.5588	0.00045472	0.035887
i5_HQ_Ah_c1445/f4p0/5351	1.00132	368.577	-8.5239	0.00045733	0.036057
i2_LQ_Ah_c96944/f1p3/2525	0	41.1005	#NAME?	0.00045858	0.03612
i2_LQ_Ah_c13163/f1p0/2852	2.3364	118.105	-5.6596	0.00045944	0.036152
i1_LQ_Ah_c20302/f1p6/1857	60.2473	0	Inf	0.00046096	0.036236
i1_LQ_Ah_c36386/f1p0/1385	0.731172	69.3859	-6.5683	0.00046182	0.036267
i5_LQ_Ah_c12164/f1p0/5109	42.326	0	Inf	0.00046402	0.036404
i2_LQ_Ah_c120580/f1p0/2374	113.049	1.6529	6.0958	0.00046514	0.036456
i0_LQ_Ah_c4837/f1p0/878	137.713	2.68185	5.6823	0.00046596	0.036484
i2_LQ_Ah_c75998/f1p1/2385	0	115.877	#NAME?	0.00046908	0.036692
i1_HQ_Ah_c19195/f4p1/1427	156.679	16233	-6.695	0.00046985	0.036705
i3_LQ_Ah_c26950/f1p0/3834	2.3364	125.46	-5.7468	0.00047017	0.036705
i3_HQ_Ah_c42390/f2p0/3798	141.938	3.20364	5.4694	0.00047192	0.036806
i1_LQ_Ah_c13224/f1p7/1681	1.73249	167.583	-6.5959	0.00047557	0.037054
i1_LQ_Ah_c38130/f1p0/1546	62.8425	1235.85	-4.2976	0.0004768	0.037079
i1_LQ_Ah_c40718/f1p1/1960	0	40.5974	#NAME?	0.00047682	0.037079
i1_LQ_Ah_c48845/f1p0/1822	140.373	3101.61	-4.4657	0.00047834	0.037161
i0_LQ_Ah_c5020/f1p21/853	0.365586	55.8776	-7.2559	0.00048003	0.037255
i1_LQ_Ah_c23520/f1p0/1985	32.1134	623.607	-4.2794	0.00048171	0.037349
i2_HQ_Ah_c121510/f18p0/2489	148.302	3074.09	-4.3736	0.00048413	0.0375
i2_LQ_Ah_c44921/f1p1/1999	291.268	2.90807	6.6461	0.00049012	0.037927
i0_LQ_Ah_c1983/f2p0/911	313.078	13705.3	-5.4521	0.00049169	0.038011
i0_LQ_Ah_c8239/f1p4/922	0	81.4097	#NAME?	0.00049362	0.038124
i0_LQ_Ah_c12733/f1p0/973	2141.52	107.964	4.31	0.00049591	0.038226
i1_LQ_Ah_c24261/f1p0/1627	24.4589	521.381	-4.4139	0.00049561	0.038226
i0_HQ_Ah_c1989/f2p0/717	923.709	0	Inf	0.00049984	0.038464
i3_LQ_Ah_c26641/f1p1/3493	0	53.3947	#NAME?	0.00049997	0.038464
i2_LQ_Ah_c27378/f1p1/2729	40.625	0	Inf	0.00050046	0.038465
i2_LQ_Ah_c113252/f1p0/2614	0.731172	94.3416	-7.0115	0.00050242	0.038578
i2_LQ_Ah_c96602/f1p2/2605	67.9034	0	Inf	0.00050562	0.038786
i4_LQ_Ah_c9377/f1p1/4918	292.656	11934.8	-5.3498	0.00050693	0.038849
i1_HQ_Ah_c9085/f2p0/1614	1480.94	66.3557	4.4801	0.0005096	0.039016
i2_LQ_Ah_c53337/f1p0/2762	6.85277	267.604	-5.2873	0.0005151	0.039399
i3_LQ_Ah_c26375/f1p0/3084	0	38.0286	#NAME?	0.00051599	0.039429
i2_LQ_Ah_c76952/f1p2/2032	1.58112	211.581	-7.0641	0.00051683	0.039456
i3_LQ_Ah_c34683/f1p0/3508	3.00395	146.131	-5.6043	0.00052072	0.039714
i2_LQ_Ah_c57667/f1p2/2546	0	37.0397	#NAME?	0.00052716	0.040167
i5_LQ_Ah_c12587/f1p0/5038	55.3405	0	Inf	0.00053103	0.040423
i4_HQ_Ah_c1826/f2p3/4096	152.862	3.07957	5.6334	0.00053403	0.040613
i1_LQ_Ah_c38805/f1p0/1759	11.3432	346.713	-4.9338	0.00053492	0.040641
i1_HQ_Ah_c21660/f2p1/1789	112.677	1.35732	6.3753	0.00053749	0.040773
i1_LQ_Ah_c12635/f1p1/1647	10.6807	952.652	-6.4789	0.00053819	0.040773
i3_LQ_Ah_c41539/f1p0/3022	0	37.5059	#NAME?	0.0005382	0.040773
i1_LQ_Ah_c15532/f1p0/1151	16.1045	429.276	-4.7364	0.00054258	0.040962
i1_LQ_Ah_c41464/f2p1/1178	1141.24	24.924	5.5169	0.00054276	0.040962
i1_LQ_Ah_c9610/f1p0/1939	1.95441	111.888	-5.8392	0.00054228	0.040962
i2_LQ_Ah_c24373/f1p0/2480	130.055	1.80977	6.1672	0.00054172	0.040962
i1_LQ_Ah_c22083/f1p8/1541	1.82793	339.131	-7.5355	0.00054501	0.041093
i2_LQ_Ah_c39993/f1p1/2930	26.0797	697.529	-4.7413	0.00054898	0.041353
i0_HQ_Ah_c2627/f2p0/936	2.29512	127.602	-5.7969	0.00055203	0.041465
i0_LQ_Ah_c3890/f1p0/997	41.0857	707.004	-4.105	0.00055182	0.041465
i1_HQ_Ah_c55897/f2p0/1248	4.00526	3149.42	-9.619	0.00055183	0.041465
i0_HQ_Ah_c293/f4p0/654	283.338	19371.5	-6.0953	0.00055554	0.041689
i2_LQ_Ah_c40278/f1p0/2379	107.492	1.6529	6.0231	0.00056113	0.042069
i3_LQ_Ah_c29433/f1p0/3015	0	64.6644	#NAME?	0.00056381	0.04223
i0_LQ_Ah_c4451/f1p0/774	80.9169	1573.51	-4.2814	0.00056466	0.042254
i2_HQ_Ah_c100061/f3p0/2040	106.307	1807.61	-4.0878	0.00056689	0.04238
i0_HQ_Ah_c2487/f2p0/696	51.3895	1924.54	-5.2269	0.0005726	0.042734
i2_LQ_Ah_c77116/f1p3/2135	3.19483	120.108	-5.2325	0.00057324	0.042734
i9_LQ_Ah_c56/f1p2/9532	0	51.411	#NAME?	0.00057286	0.042734
i2_LQ_Ah_c13205/f1p1/2685	13.2467	350.4	-4.7253	0.00057434	0.042777
i2_LQ_Ah_c19511/f1p3/2224	0	100.927	#NAME?	0.00057582	0.042846
i0_HQ_Ah_c15835/f15p1/751	319.276	9878.42	-4.9514	0.00057654	0.04286
i0_LQ_Ah_c8962/f1p3/497	0.699358	88.4624	-6.9829	0.00058071	0.043129
i2_LQ_Ah_c58649/f1p0/2403	0	87.1416	#NAME?	0.00058254	0.043225
i3_LQ_Ah_c21587/f1p0/3266	1.33509	148.727	-6.7996	0.00058803	0.043591
i2_LQ_Ah_c19143/f1p0/2434	39.3589	0	Inf	0.00058922	0.043639
i1_HQ_Ah_c28190/f2p0/1121	57.4025	0	Inf	0.00059178	0.043747
i3_LQ_Ah_c12533/f1p0/3772	37.2001	0	Inf	0.00059122	0.043747
i2_LQ_Ah_c4374/f3p0/2353	123.728	1.58354	6.2879	0.00059415	0.043869
i2_LQ_Ah_c69511/f1p0/2794	44.8028	0	Inf	0.00059453	0.043869
i3_LQ_Ah_c31042/f1p0/3009	19.5584	482.517	-4.6247	0.00059841	0.044114
i2_LQ_Ah_c128113/f1p0/2009	0.667543	59.861	-6.4866	0.00060695	0.044702
i1_LQ_Ah_c21790/f1p2/1785	0	57.6593	#NAME?	0.00061028	0.044906
i3_LQ_Ah_c37229/f1p0/3308	1.70067	81.8873	-5.5895	0.0006114	0.044946
i3_LQ_Ah_c36561/f1p0/3592	0	32.2587	#NAME?	0.00061398	0.045094
i1_LQ_Ah_c37869/f1p0/1538	163.807	0	Inf	0.00061549	0.045121
i3_LQ_Ah_c10511/f1p0/3104	6.34166	658.4	-6.698	0.00061532	0.045121
i3_HQ_Ah_c2672/f2p0/3467	38.5449	0	Inf	0.00061838	0.045292
i0_LQ_Ah_c17241/f1p0/858	63.9644	1294.19	-4.3386	0.00061968	0.045304
i3_LQ_Ah_c3635/f1p1/3488	50.4475	0	Inf	0.00061948	0.045304
i4_LQ_Ah_c3022/f1p2/4092	12.1475	374.674	-4.9469	0.00062056	0.045326
i1_LQ_Ah_c56023/f1p2/1945	740.954	42.1185	4.1369	0.00062226	0.045408
i2_LQ_Ah_c74444/f1p0/2737	167.226	0	Inf	0.00062513	0.045576
i2_LQ_Ah_c62717/f1p1/2074	0.738105	124.989	-7.4038	0.00062623	0.045615
i2_HQ_Ah_c4246/f2p1/2140	371.827	13986.9	-5.2333	0.0006275	0.045665
i1_LQ_Ah_c35870/f1p1/1169	9.89261	289.185	-4.8695	0.00063109	0.045864
i1_LQ_Ah_c36633/f1p2/1417	0	100.919	#NAME?	0.0006314	0.045864
i0_HQ_Ah_c1092/f4p2/696	956.247	5.5083	7.4396	0.00063291	0.045932
i1_LQ_Ah_c40108/f1p13/1891	2.00263	170.894	-6.4151	0.00063426	0.045988
i0_LQ_Ah_c8786/f1p1/672	11.0997	324.92	-4.8715	0.00063619	0.046002
i2_LQ_Ah_c21751/f1p2/2677	0.667543	185.579	-8.119	0.00063604	0.046002
i3_HQ_Ah_c1289/f3p2/3256	80.4381	1.04857	6.2614	0.00063559	0.046002
i0_LQ_Ah_c11108/f1p3/614	360.833	11.7836	4.9365	0.00063733	0.046042
i1_LQ_Ah_c7768/f1p0/1751	2.00263	150.052	-6.2274	0.00063795	0.046045
i1_LQ_Ah_c34823/f1p3/1839	0	152.393	#NAME?	0.00063869	0.046057
i2_LQ_Ah_c112189/f1p3/2301	0	201.172	#NAME?	0.00064459	0.046356
i2_LQ_Ah_c11891/f1p4/2458	9.87027	291.466	-4.8841	0.00064387	0.046356
i5_LQ_Ah_c12292/f1p0/5052	0	191.667	#NAME?	0.00064426	0.046356
i7_LQ_Ah_c204/f1p0/7323	15.7202	582.835	-5.2124	0.00064901	0.046632
i1_LQ_Ah_c45355/f1p0/1028	90.9827	1408.96	-3.9529	0.00064989	0.046652
i1_HQ_Ah_c24696/f2p2/1323	3.67149	10196.2	-11.439	0.00065054	0.046658
i2_LQ_Ah_c46588/f1p1/2068	0.246035	59.5457	-7.919	0.00065578	0.046991
i0_HQ_Ah_c16209/f2p0/954	95.0286	1343.05	-3.821	0.00065731	0.047058
i3_LQ_Ah_c33887/f1p0/3223	0	67.0071	#NAME?	0.00065811	0.047073
i1_HQ_Ah_c52912/f4p0/1098	816.693	41.7205	4.291	0.00066004	0.047125
i2_HQ_Ah_c4993/f4p0/2143	665.134	29.3725	4.5011	0.00065977	0.047125
i6_LQ_Ah_c757/f1p0/6646	0.667543	58.8156	-6.4612	0.00066115	0.047163
i0_HQ_Ah_c1668/f3p1/827	355.998	15827.1	-5.4744	0.00066381	0.047267
i5_LQ_Ah_c11513/f1p1/5747	179.064	2790.4	-3.9619	0.00066325	0.047267
i0_LQ_Ah_c9826/f1p6/524	75.8681	0	Inf	0.00066982	0.047568
i1_LQ_Ah_c4629/f1p1/1992	401.655	12.2858	5.0309	0.00066979	0.047568
i2_LQ_Ah_c49953/f1p1/2538	0.333772	1275.2	-11.9	0.00066963	0.047568
i0_HQ_Ah_c16420/f18p0/848	257.106	26442.7	-6.6844	0.00067172	0.04766
i1_LQ_Ah_c37959/f1p0/1221	35.2501	0	Inf	0.000676	0.047921
i1_LQ_Ah_c9393/f1p1/1939	1.00132	148.34	-7.2109	0.00067733	0.047972
i0_LQ_Ah_c5227/f1p0/670	254.42	0	Inf	0.00067923	0.048064
i1_HQ_Ah_c13391/f5p0/1960	2.00263	606.519	-8.2425	0.00068731	0.048584
i2_LQ_Ah_c96578/f1p0/2759	0.667543	71.8439	-6.7499	0.0006878	0.048584
i5_LQ_Ah_c5904/f1p0/5704	0	266.216	#NAME?	0.00069082	0.048753
i1_HQ_Ah_c2130/f4p0/1917	282.646	0	Inf	0.00069377	0.048831
i2_LQ_Ah_c76943/f1p0/2308	132.44	2212.86	-4.0625	0.0006932	0.048831
i5_LQ_Ah_c3860/f1p0/5374	65.3609	0.452441	7.1746	0.00069306	0.048831
i0_HQ_Ah_c2196/f2p1/1001	55.7399	9462.56	-7.4074	0.00069837	0.048912
i1_HQ_Ah_c57002/f5p1/1040	389.916	16645.6	-5.4158	0.0006986	0.048912
i1_LQ_Ah_c19937/f1p1/1890	509.347	17.2079	4.8875	0.00069839	0.048912
i2_LQ_Ah_c59034/f1p5/2210	0	35.4389	#NAME?	0.00069689	0.048912
i2_LQ_Ah_c69342/f1p5/2341	30.3751	636.236	-4.3886	0.00069619	0.048912
i3_HQ_Ah_c2376/f4p0/3349	115.983	2.10534	5.7837	0.00069745	0.048912
i1_HQ_Ah_c999/f7p0/1497	33.6685	4081.34	-6.9215	0.00070851	0.049561
i1_LQ_Ah_c13953/f1p0/1415	1.91489	251.678	-7.0382	0.0007105	0.049657
i3_LQ_Ah_c13835/f1p0/3159	1.00132	250.753	-7.9682	0.00071173	0.049699
i2_LQ_Ah_c58515/f1p1/2663	53.6598	0	Inf	0.00071299	0.049743
i7_LQ_Ah_c611/f1p0/7413	0	45.569	#NAME?	0.00071526	0.049858

## Sheet: AhWf_vs_AhWs
Gene_id	AhWf mean expression	AhWs mean expression	log2FoldChange	pval	padj
i0_HQ_Ah_c1420/f3p0/798	0.823706	1949.07	-11.208	3.6379e-28	2.8014e-23
i1_HQ_Ah_c32459/f2p0/1629	2974.28	4.70924	9.3028	8.8811e-26	3.4194e-21
i4_LQ_Ah_c6426/f1p0/5034	0.823706	1169.72	-10.472	8.6606e-24	2.223e-19
i1_LQ_Ah_c35997/f1p0/1479	2.37506	1357.52	-9.1588	9.3821e-23	1.4449e-18
i4_LQ_Ah_c8399/f1p1/4607	1.37284	1196.3	-9.7672	7.5577e-23	1.4449e-18
i2_LQ_Ah_c9069/f1p4/2651	4.3931	1698.58	-8.5949	2.5723e-22	3.3013e-18
i2_LQ_Ah_c94690/f1p0/2377	0	729.808	#NAME?	3.4287e-22	3.7718e-18
i0_HQ_Ah_c2271/f2p0/755	30.6134	5495.67	-7.488	1.5561e-21	1.4978e-17
i2_HQ_Ah_c49591/f2p3/2135	2.74569	1135.17	-8.6915	1.5738e-20	1.3465e-16
i2_HQ_Ah_c21797/f2p0/2130	0	613.349	#NAME?	3.4737e-20	2.6749e-16
i1_HQ_Ah_c2737/f6p5/1487	4.16316	1231.93	-8.209	6.5435e-20	4.5807e-16
i2_LQ_Ah_c98537/f1p4/2511	3.02026	1039.74	-8.4273	1.4521e-19	9.3181e-16
i1_LQ_Ah_c24011/f1p1/1816	1.75256	864.757	-8.9467	1.6933e-19	1.003e-15
i1_LQ_Ah_c18246/f1p16/1746	4.77281	1223.26	-8.0017	2.5886e-19	1.4238e-15
i1_LQ_Ah_c4392/f1p1/1968	2.74569	903.139	-8.3616	1.3995e-18	7.1847e-15
i1_HQ_Ah_c56665/f13p3/1149	14.1022	1697.24	-6.9111	3.8244e-18	1.7323e-14
i2_LQ_Ah_c90452/f1p1/2458	0	460.371	#NAME?	3.724e-18	1.7323e-14
i3_HQ_Ah_c11262/f2p1/3615	533.327	0.320868	10.699	4.6765e-18	2.0006e-14
i3_LQ_Ah_c28233/f1p0/3730	4.39842	952.813	-7.7591	6.9433e-18	2.814e-14
i2_LQ_Ah_c92841/f1p0/2346	0	422.382	#NAME?	2.0344e-17	7.8328e-14
i2_HQ_Ah_c100216/f3p1/2041	0	890.964	#NAME?	3.0582e-17	1.1214e-13
i2_LQ_Ah_c36271/f1p0/2358	3.95819	799.104	-7.6574	7.8732e-17	2.7558e-13
i2_HQ_Ah_c2607/f15p4/2257	5.89983	938.333	-7.3133	1.7139e-16	5.7382e-13
i2_HQ_Ah_c59335/f2p1/2205	0.823706	467.209	-9.1477	8.4891e-16	2.7237e-12
i3_HQ_Ah_c43033/f33p0/3587	38.4959	2317.17	-5.9115	9.9646e-16	3.0693e-12
i1_HQ_Ah_c662/f14p0/1937	13.0069	1141.2	-6.4551	1.9421e-15	5.7518e-12
i2_LQ_Ah_c24834/f1p0/2278	1.64741	470.927	-8.1592	8.6066e-15	2.4546e-11
i1_LQ_Ah_c29155/f1p0/1086	1.64741	1135.85	-9.4294	1.657e-14	4.5569e-11
i1_LQ_Ah_c55072/f1p1/1060	40.1364	2443.09	-5.9276	2.0679e-14	5.4091e-11
i2_LQ_Ah_c8032/f11p1/2638	10.4578	1596.61	-7.2543	2.1073e-14	5.4091e-11
i0_HQ_Ah_c2636/f2p0/926	14.1082	1012.92	-6.1658	2.9401e-14	7.0751e-11
i1_LQ_Ah_c56699/f1p0/1837	2229.89	48.5472	5.5214	2.9144e-14	7.0751e-11
i0_HQ_Ah_c113/f11p0/790	98.5659	4040.05	-5.3571	3.4064e-14	7.9488e-11
i2_LQ_Ah_c7759/f1p0/2352	1.37284	414.412	-8.2378	3.6653e-14	8.3013e-11
i1_LQ_Ah_c11508/f1p2/1377	14.7868	987.627	-6.0616	6.5441e-14	1.4398e-10
i0_LQ_Ah_c10862/f1p0/925	4.86739	576.071	-6.887	7.3449e-14	1.5711e-10
i1_HQ_Ah_c17064/f3p0/1488	2.19655	462.622	-7.7185	8.2522e-14	1.7174e-10
i1_HQ_Ah_c13909/f2p0/1658	0	355.73	#NAME?	8.7995e-14	1.7831e-10
i4_HQ_Ah_c5430/f2p0/4737	0	247.527	#NAME?	9.4267e-14	1.8613e-10
i1_LQ_Ah_c40643/f1p0/1329	56.7075	2543.7	-5.4872	1.2256e-13	2.3594e-10
i2_LQ_Ah_c13311/f1p0/2183	6.86422	1689.32	-7.9431	1.3101e-13	2.4605e-10
i1_HQ_Ah_c4740/f4p1/1310	26.0381	1237.54	-5.5707	1.4073e-13	2.5802e-10
i2_HQ_Ah_c35123/f2p3/2573	0	230.4	#NAME?	1.8335e-13	3.2088e-10
i2_LQ_Ah_c25294/f1p29/1964	1013.23	18.8892	5.7453	1.8065e-13	3.2088e-10
i3_LQ_Ah_c12929/f1p0/3219	136.165	4407.2	-5.0164	4.0018e-13	6.8479e-10
i0_LQ_Ah_c7599/f1p0/899	541.736	4.75469	6.8321	5.2457e-13	8.7813e-10
i2_LQ_Ah_c30460/f1p0/2052	13.3572	789.434	-5.8851	6.3038e-13	1.0328e-09
i1_LQ_Ah_c27195/f1p5/1990	0	205.957	#NAME?	8.3981e-13	1.3473e-09
i2_LQ_Ah_c26991/f1p0/2814	0.868334	291.354	-8.3903	1.0665e-12	1.6761e-09
i2_HQ_Ah_c59384/f2p1/2704	0	195.977	#NAME?	1.1871e-12	1.8282e-09
i1_HQ_Ah_c5347/f10p0/1471	55.2781	1815.99	-5.0379	1.245e-12	1.8798e-09
i2_LQ_Ah_c91912/f1p4/2574	89.5949	2671.08	-4.8979	1.4992e-12	2.22e-09
i2_HQ_Ah_c120264/f10p2/2195	53.4855	1709.55	-4.9983	1.6653e-12	2.3748e-09
i2_LQ_Ah_c39620/f1p1/2393	191.502	6072.89	-4.987	1.6651e-12	2.3748e-09
i0_LQ_Ah_c6596/f1p3/483	0.549138	256.426	-8.8672	1.8227e-12	2.5519e-09
i2_HQ_Ah_c66671/f29p2/2060	12.1295	724.765	-5.9009	2.0782e-12	2.8577e-09
i2_HQ_Ah_c59130/f4p1/2859	1724.41	32.7581	5.7181	2.2688e-12	3.065e-09
i1_LQ_Ah_c21177/f1p1/1385	19248.3	495.161	5.2807	3.9722e-12	5.1844e-09
i2_HQ_Ah_c121322/f2p0/2165	1.71702	303.967	-7.4679	3.929e-12	5.1844e-09
i0_LQ_Ah_c3436/f1p1/980	18.8501	838.128	-5.4745	4.9116e-12	6.3035e-09
i2_HQ_Ah_c121088/f10p0/2050	15.8244	947.231	-5.9035	6.1677e-12	7.7859e-09
i2_HQ_Ah_c105597/f5p0/2109	6.20542	1476.92	-7.8948	6.4049e-12	7.9548e-09
i2_HQ_Ah_c106526/f16p2/2245	12.8813	719.904	-5.8045	7.9846e-12	9.7594e-09
i2_LQ_Ah_c80574/f2p0/2053	0	166.374	#NAME?	9.5076e-12	1.1439e-08
i5_LQ_Ah_c12070/f1p0/5038	2.74569	500.922	-7.5113	1.0112e-11	1.198e-08
i1_LQ_Ah_c53991/f1p19/1049	6.65245	493.384	-6.2127	1.0715e-11	1.2501e-08
i1_LQ_Ah_c29207/f1p0/1097	21.2418	874.958	-5.3642	1.0891e-11	1.2517e-08
i3_HQ_Ah_c19292/f2p0/3096	39.4874	1233.65	-4.9654	1.2616e-11	1.4286e-08
i1_LQ_Ah_c20579/f1p1/1151	19.2668	828.673	-5.4266	1.3313e-11	1.4857e-08
i3_LQ_Ah_c30056/f1p0/3082	12.6318	626.995	-5.6333	1.3746e-11	1.5122e-08
i1_HQ_Ah_c56932/f6p0/1091	87.8029	2532.61	-4.8502	1.4568e-11	1.5709e-08
i3_HQ_Ah_c32254/f22p0/3457	155.657	3566.32	-4.518	1.4688e-11	1.5709e-08
i1_LQ_Ah_c23195/f1p1/1391	3.97104	388.041	-6.6105	1.4971e-11	1.5792e-08
i1_LQ_Ah_c6417/f1p0/1230	11.2249	599.826	-5.7398	1.8629e-11	1.9386e-08
i1_HQ_Ah_c57394/f2p0/1449	19723.6	586.637	5.0713	2.0469e-11	2.1016e-08
i0_LQ_Ah_c10796/f1p1/838	0.823706	223.312	-8.0827	2.2442e-11	2.2739e-08
i1_HQ_Ah_c1234/f6p6/1847	401.054	3.90639	6.6818	2.3744e-11	2.344e-08
i3_LQ_Ah_c27544/f1p0/3959	4.41127	700.689	-7.3114	2.3507e-11	2.344e-08
i1_LQ_Ah_c12891/f1p0/1979	170.907	3666.59	-4.4232	3.1088e-11	3.0302e-08
i1_HQ_Ah_c16058/f15p0/1201	3.26837	711.234	-7.7656	3.6283e-11	3.4493e-08
i2_LQ_Ah_c91674/f2p1/2323	3.22374	330.124	-6.6781	3.5942e-11	3.4493e-08
i2_LQ_Ah_c58962/f1p5/2570	22.3129	2115.5	-6.567	3.8505e-11	3.6159e-08
i2_LQ_Ah_c20694/f1p3/2420	21.4959	796.044	-5.2107	3.9698e-11	3.6782e-08
i2_LQ_Ah_c96721/f1p1/3002	485.454	8.19605	5.8883	4.0601e-11	3.6782e-08
i3_HQ_Ah_c42473/f18p5/3399	121.333	2641.65	-4.4444	4.021e-11	3.6782e-08
i3_LQ_Ah_c20095/f1p0/3059	0.549138	188.668	-8.4245	4.1561e-11	3.6786e-08
i6_LQ_Ah_c2637/f1p0/6123	3.99906	348.633	-6.4459	4.1269e-11	3.6786e-08
i1_LQ_Ah_c6662/f1p0/1240	458.974	6.57848	6.1245	4.4875e-11	3.9268e-08
i0_HQ_Ah_c1022/f4p0/699	4.94224	1278.75	-8.0154	4.801e-11	4.1539e-08
i3_HQ_Ah_c13722/f2p1/3312	142.555	3278.81	-4.5236	4.8581e-11	4.1566e-08
i1_LQ_Ah_c9414/f1p3/1500	3.48546	330.057	-6.5652	4.9906e-11	4.2231e-08
i2_HQ_Ah_c17792/f2p1/2099	17.3458	628.808	-5.18	5.7134e-11	4.7821e-08
i0_LQ_Ah_c11420/f1p0/869	21.4733	755.586	-5.137	6.422e-11	5.3174e-08
i2_HQ_Ah_c20164/f4p6/2745	3.29483	344.844	-6.7096	6.6812e-11	5.4732e-08
i6_LQ_Ah_c1369/f1p0/6444	16.8419	648.725	-5.2675	7.1055e-11	5.7595e-08
i0_LQ_Ah_c8561/f1p2/870	5.36658	408.232	-6.2492	7.6828e-11	6.1626e-08
i1_LQ_Ah_c26542/f1p0/1710	4.38254	351.303	-6.3248	7.9509e-11	6.3118e-08
i0_LQ_Ah_c5285/f1p17/770	31454.7	789.521	5.3162	8.2002e-11	6.4434e-08
i3_LQ_Ah_c4602/f1p0/3216	1.1429	219.324	-7.5842	8.314e-11	6.4668e-08
i0_HQ_Ah_c418/f5p2/845	287.422	5608.82	-4.2865	9.928e-11	7.645e-08
i1_LQ_Ah_c25059/f1p0/1395	10.9314	501.038	-5.5184	1.0433e-10	7.9541e-08
i1_LQ_Ah_c33638/f1p0/1379	2.34256	257.359	-6.7796	1.3489e-10	1.0183e-07
i1_LQ_Ah_c26748/f1p1/1635	95.4353	2173.46	-4.5093	1.4047e-10	1.0502e-07
i1_LQ_Ah_c7394/f1p1/1702	2.24118	260.511	-6.8609	1.4453e-10	1.0702e-07
i2_HQ_Ah_c2422/f4p0/2587	0	123.31	#NAME?	1.5428e-10	1.1314e-07
i1_LQ_Ah_c39694/f1p2/1249	53.0715	1286.64	-4.5995	1.5855e-10	1.1476e-07
i3_LQ_Ah_c5260/f1p6/3901	5.3651	360.718	-6.0711	1.5946e-10	1.1476e-07
i0_LQ_Ah_c6801/f1p0/962	2.39095	259.124	-6.7599	1.6102e-10	1.1481e-07
i1_LQ_Ah_c30189/f1p0/1121	5.03378	357.357	-6.1496	1.6816e-10	1.188e-07
i2_HQ_Ah_c44230/f2p2/2051	31.1028	917.999	-4.8834	2.0803e-10	1.4563e-07
i1_LQ_Ah_c26919/f1p0/1430	18.5664	1223.85	-6.0426	2.147e-10	1.4895e-07
i3_LQ_Ah_c11002/f1p0/3427	0.379713	143.976	-8.5667	2.3565e-10	1.6202e-07
i1_LQ_Ah_c35957/f1p0/1884	0	118.233	#NAME?	2.3798e-10	1.6217e-07
i2_LQ_Ah_c41070/f1p7/2884	0	119.531	#NAME?	2.4093e-10	1.6274e-07
i1_LQ_Ah_c52014/f1p0/1561	0	163.332	#NAME?	4.3836e-10	2.91e-07
i3_LQ_Ah_c19704/f1p0/3177	6.4384	373.395	-5.8579	4.3658e-10	2.91e-07
i1_LQ_Ah_c9900/f1p1/1732	175.452	2891.39	-4.0426	4.6995e-10	3.093e-07
i1_HQ_Ah_c17161/f4p2/1537	5.11699	1382.39	-8.0777	4.8912e-10	3.1919e-07
i3_HQ_Ah_c42390/f2p0/3798	0.928851	179.223	-7.5921	5.0667e-10	3.2786e-07
i2_HQ_Ah_c3851/f8p1/2691	49.4415	1146.2	-4.535	5.2118e-10	3.3444e-07
i1_HQ_Ah_c60594/f4p0/1392	111.886	0	Inf	5.4056e-10	3.4401e-07
i2_LQ_Ah_c9725/f1p1/2860	7.34152	385.967	-5.7163	5.4562e-10	3.4439e-07
i0_HQ_Ah_c596/f6p0/771	29.7717	793.678	-4.7365	5.7056e-10	3.572e-07
i2_LQ_Ah_c19452/f1p9/2813	6.35071	345.318	-5.7649	5.779e-10	3.5888e-07
i4_LQ_Ah_c6118/f1p0/4213	0	107.038	#NAME?	6.1167e-10	3.7681e-07
i2_HQ_Ah_c121204/f2p1/2033	1715.1	93.9338	4.1905	7.0964e-10	4.3369e-07
i1_LQ_Ah_c6420/f1p6/1267	42.4289	1024.43	-4.5936	7.3713e-10	4.4694e-07
i1_LQ_Ah_c6126/f1p0/1484	15.4993	737.95	-5.5733	7.573e-10	4.5205e-07
i4_LQ_Ah_c6546/f1p0/4388	1.73667	284.418	-7.3555	7.5612e-10	4.5205e-07
i2_LQ_Ah_c4191/f1p0/2127	1.13914	167.096	-7.1966	7.9566e-10	4.713e-07
i5_HQ_Ah_c1288/f5p0/5226	85.6569	1606.21	-4.2289	8.5907e-10	5.0497e-07
i0_LQ_Ah_c13280/f1p0/969	19.4272	604.678	-4.96	9.0196e-10	5.2617e-07
i1_LQ_Ah_c23244/f1p0/1400	105.531	2907.33	-4.784	9.187e-10	5.2793e-07
i5_LQ_Ah_c4031/f1p1/5467	0	105.242	#NAME?	9.1403e-10	5.2793e-07
i3_HQ_Ah_c1863/f3p0/3208	0	131.67	#NAME?	9.4087e-10	5.3667e-07
i1_LQ_Ah_c34826/f1p0/1860	13.3738	506.125	-5.242	9.541e-10	5.4022e-07
i1_LQ_Ah_c26360/f1p0/1569	1.034	167.853	-7.3428	9.7614e-10	5.4866e-07
i1_LQ_Ah_c39344/f1p0/1368	61.6853	1846.32	-4.9036	1.0777e-09	6.0138e-07
i1_HQ_Ah_c2831/f5p0/1592	79.6339	1470.61	-4.2069	1.1052e-09	6.1228e-07
i3_LQ_Ah_c42237/f10p0/3552	369.293	6080.95	-4.0415	1.1742e-09	6.4583e-07
i3_LQ_Ah_c25425/f1p0/3567	6.90509	365.033	-5.7242	1.1918e-09	6.5086e-07
i2_HQ_Ah_c20117/f2p0/2396	9.62056	413.28	-5.4249	1.4163e-09	7.6804e-07
i1_HQ_Ah_c15145/f2p0/1173	26.153	747.844	-4.8377	1.454e-09	7.8294e-07
i2_LQ_Ah_c34077/f1p4/2341	1.50673	187.636	-6.9604	1.491e-09	7.9733e-07
i4_HQ_Ah_c2005/f2p0/4480	89.594	1582.51	-4.1427	1.5171e-09	8.057e-07
i1_HQ_Ah_c17727/f3p2/1322	151.277	4936.79	-5.0283	1.5958e-09	8.4164e-07
i2_LQ_Ah_c21621/f1p0/2690	12.4888	467.617	-5.2266	1.6675e-09	8.6893e-07
i2_LQ_Ah_c97238/f1p0/2134	0	97.5756	#NAME?	1.6701e-09	8.6893e-07
i2_HQ_Ah_c105809/f3p0/2767	546.696	8997.95	-4.0408	1.7158e-09	8.808e-07
i4_LQ_Ah_c4322/f1p0/4737	364.441	7.61537	5.5806	1.713e-09	8.808e-07
i2_LQ_Ah_c23056/f1p0/2339	8.52456	368.138	-5.4325	1.7517e-09	8.9332e-07
i2_HQ_Ah_c12678/f8p1/2584	5.4967	318.892	-5.8584	1.9288e-09	9.7714e-07
i3_HQ_Ah_c2010/f4p0/3710	556.734	8770.61	-3.9776	1.957e-09	9.8493e-07
i3_HQ_Ah_c2802/f2p0/3341	0.638393	137.979	-7.7558	1.9712e-09	9.8567e-07
i1_LQ_Ah_c43464/f1p0/1048	1.64741	192.588	-6.8692	2.0462e-09	1.0166e-06
i1_LQ_Ah_c9798/f1p0/1532	4.09208	270.848	-6.0485	2.0894e-09	1.0292e-06
i2_HQ_Ah_c44168/f2p0/2034	9.99879	395.408	-5.3054	2.0983e-09	1.0292e-06
i1_HQ_Ah_c1289/f5p0/1731	1417.2	10.1525	7.1251	2.4688e-09	1.2032e-06
i2_LQ_Ah_c41229/f1p1/2463	10.3482	398.946	-5.2687	2.4905e-09	1.2062e-06
i3_HQ_Ah_c2775/f2p0/3389	11.7482	456.166	-5.279	2.5896e-09	1.2463e-06
i0_HQ_Ah_c199/f10p0/882	357.014	5470.32	-3.9376	2.7691e-09	1.3244e-06
i2_LQ_Ah_c58954/f1p2/2224	89.5515	0	Inf	3.0997e-09	1.4734e-06
i1_LQ_Ah_c8994/f1p0/1604	117.874	1870.14	-3.9878	3.1388e-09	1.4828e-06
i3_HQ_Ah_c17675/f2p1/3746	2.19655	203.561	-6.5341	3.1822e-09	1.4942e-06
i2_LQ_Ah_c103293/f1p0/2104	0.95759	140.441	-7.1963	3.2907e-09	1.5265e-06
i2_LQ_Ah_c70450/f1p3/2931	10.65	412.836	-5.2767	3.2886e-09	1.5265e-06
i2_LQ_Ah_c128280/f1p0/2026	0	84.014	#NAME?	3.5751e-09	1.6485e-06
i1_LQ_Ah_c25797/f1p0/1278	6.40058	331.469	-5.6945	3.9084e-09	1.7915e-06
i1_LQ_Ah_c29489/f1p0/1022	0.274569	134.365	-8.9348	3.9565e-09	1.8027e-06
i2_HQ_Ah_c25894/f3p3/2772	9.7514	386.438	-5.3085	3.9944e-09	1.8093e-06
i2_LQ_Ah_c72042/f1p2/2299	5.89303	1343.47	-7.8327	4.1946e-09	1.8779e-06
i4_HQ_Ah_c1598/f2p0/4800	25.7234	656.791	-4.6743	4.1785e-09	1.8779e-06
i5_LQ_Ah_c3947/f1p0/5343	1139.64	43.5004	4.7114	4.432e-09	1.9727e-06
i2_HQ_Ah_c2172/f4p0/2453	55.4127	1034.56	-4.2227	4.5807e-09	2.0272e-06
i2_LQ_Ah_c15708/f1p0/2024	486.607	14.7599	5.043	4.629e-09	2.0369e-06
i1_HQ_Ah_c21708/f2p1/1585	13.6067	515.215	-5.2428	5.0513e-09	2.2101e-06
i3_LQ_Ah_c45280/f1p0/3042	86.3445	0	Inf	5.1099e-09	2.2231e-06
i1_LQ_Ah_c18594/f1p0/1504	471.871	6987.21	-3.8883	5.1418e-09	2.2244e-06
i2_HQ_Ah_c105951/f5p3/2304	130.813	2016.08	-3.946	5.4754e-09	2.3424e-06
i2_LQ_Ah_c58615/f1p0/2768	157.307	1.23022	6.9985	5.4518e-09	2.3424e-06
i1_LQ_Ah_c39460/f1p2/1868	1.68828	158.293	-6.5509	5.5813e-09	2.3745e-06
i1_LQ_Ah_c38864/f1p1/1496	1273.55	69.5114	4.1955	5.619e-09	2.3774e-06
i3_LQ_Ah_c7673/f1p12/3745	122.639	1884.99	-3.9421	5.7803e-09	2.4323e-06
i2_HQ_Ah_c11951/f3p4/2229	3.67986	230.116	-5.9666	6.2218e-09	2.6038e-06
i5_LQ_Ah_c3860/f1p0/5374	0	82.6708	#NAME?	6.6458e-09	2.7662e-06
i1_LQ_Ah_c24439/f1p0/1715	2.3713	174.668	-6.2028	6.8184e-09	2.8228e-06
i2_LQ_Ah_c35939/f1p1/2196	542.854	22.51	4.5919	6.9606e-09	2.8663e-06
i1_LQ_Ah_c29285/f1p0/1033	7.03897	322.587	-5.5182	7.3103e-09	2.9943e-06
i5_HQ_Ah_c1822/f2p1/5199	3.50511	229.707	-6.0342	7.8689e-09	3.206e-06
i2_LQ_Ah_c124625/f1p1/2022	3.04523	215.228	-6.1432	8.061e-09	3.267e-06
i2_LQ_Ah_c39030/f1p1/2536	331.5	9.04978	5.195	8.1488e-09	3.2853e-06
i1_HQ_Ah_c2231/f3p0/1553	31.8297	707.1	-4.4735	8.294e-09	3.3092e-06
i1_LQ_Ah_c13432/f1p0/1865	129.296	0.962604	7.0695	8.2579e-09	3.3092e-06
i1_HQ_Ah_c22496/f2p2/1706	26.7959	784.892	-4.8724	8.3541e-09	3.3132e-06
i4_LQ_Ah_c8840/f1p1/4745	127.504	2385.03	-4.2254	8.3902e-09	3.3132e-06
i1_LQ_Ah_c46547/f1p1/1945	3549.92	262.292	3.7585	8.8404e-09	3.4732e-06
i0_LQ_Ah_c9986/f1p48/714	0	124.685	#NAME?	9.359e-09	3.6583e-06
i0_LQ_Ah_c12248/f1p2/551	12.4904	368.535	-4.8829	1.0261e-08	3.9906e-06
i3_LQ_Ah_c35010/f1p1/3947	19.9605	613.493	-4.9418	1.0727e-08	4.151e-06
i2_HQ_Ah_c106019/f11p2/2110	38.6471	802.858	-4.3767	1.1196e-08	4.3106e-06
i1_HQ_Ah_c56067/f2p0/1607	3144.76	217.429	3.8543	1.1533e-08	4.4183e-06
i1_LQ_Ah_c19412/f1p0/1412	6.96412	568.455	-6.351	1.2136e-08	4.6034e-06
i3_LQ_Ah_c25334/f1p3/3712	0	72.4515	#NAME?	1.2085e-08	4.6034e-06
i5_LQ_Ah_c6999/f1p0/5270	0	74.1247	#NAME?	1.2634e-08	4.7691e-06
i4_LQ_Ah_c6793/f1p3/5010	0	72.0533	#NAME?	1.2855e-08	4.8286e-06
i2_HQ_Ah_c23029/f2p5/2641	1.09828	287.495	-8.0322	1.3536e-08	5.0599e-06
i1_HQ_Ah_c4437/f2p1/1820	27.106	614.653	-4.5031	1.3939e-08	5.1854e-06
i1_LQ_Ah_c5699/f1p0/1233	238.889	3.74664	5.9946	1.4596e-08	5.4035e-06
i1_LQ_Ah_c41393/f1p0/1255	3.29483	211.349	-6.0033	1.5108e-08	5.5663e-06
i0_LQ_Ah_c8981/f1p8/916	2.88866	190.235	-6.0412	1.7502e-08	6.4177e-06
i2_LQ_Ah_c42091/f1p3/2836	0	248.838	#NAME?	1.7829e-08	6.5068e-06
i3_LQ_Ah_c34663/f1p1/3435	21.2183	501.514	-4.5629	1.9356e-08	7.0308e-06
i1_LQ_Ah_c8173/f5p1/1884	19.0097	667.983	-5.135	1.9871e-08	7.1836e-06
i1_LQ_Ah_c39996/f1p0/1592	3.84625	253.025	-6.0397	2.0205e-08	7.2705e-06
i1_HQ_Ah_c6775/f2p2/1354	51.2463	890.744	-4.1195	2.0514e-08	7.3472e-06
i1_HQ_Ah_c2842/f4p0/1334	57.9248	1610.15	-4.7969	2.1664e-08	7.6875e-06
i2_HQ_Ah_c106423/f7p0/2118	21.5897	514.928	-4.576	2.1603e-08	7.6875e-06
i2_LQ_Ah_c109159/f1p1/2307	0	70.2902	#NAME?	2.2153e-08	7.8251e-06
i3_LQ_Ah_c35143/f1p0/3169	0.319197	85.6573	-8.068	2.5086e-08	8.8205e-06
i1_LQ_Ah_c36491/f1p0/1847	149.062	0.909353	7.3569	2.5723e-08	9.0034e-06
i1_LQ_Ah_c7841/f1p0/1355	19.1459	474.457	-4.6312	2.6042e-08	9.0739e-06
i1_HQ_Ah_c4180/f3p1/1521	14.8699	400.513	-4.7514	2.8712e-08	9.9593e-06
i2_LQ_Ah_c97861/f1p0/2632	432.265	13512.5	-4.9662	2.9681e-08	1.0249e-05
i2_LQ_Ah_c113281/f1p3/2814	234.986	2983.76	-3.6665	3.0587e-08	1.0515e-05
i2_LQ_Ah_c104168/f1p0/2025	0.274569	85.6522	-8.2852	3.1028e-08	1.0619e-05
i1_HQ_Ah_c31964/f4p0/1409	0	66.779	#NAME?	3.1452e-08	1.0669e-05
i3_LQ_Ah_c21827/f1p1/3790	69.1532	0	Inf	3.1392e-08	1.0669e-05
i0_HQ_Ah_c1732/f3p6/590	2.7994	474.961	-7.4065	3.1795e-08	1.0738e-05
i0_HQ_Ah_c2470/f2p0/790	18.4522	451.143	-4.6117	3.4892e-08	1.1733e-05
i1_HQ_Ah_c8799/f2p0/1849	24.9337	584.046	-4.5499	3.6009e-08	1.2056e-05
i1_LQ_Ah_c32509/f1p0/1577	109.635	1481.13	-3.7559	3.6746e-08	1.2249e-05
i2_LQ_Ah_c50785/f1p0/2452	120.668	1748.65	-3.8571	3.7405e-08	1.2415e-05
i0_LQ_Ah_c12364/f1p5/683	8.17131	289.994	-5.1493	3.761e-08	1.243e-05
i1_HQ_Ah_c11709/f2p0/1483	37.7698	681.894	-4.1742	3.8054e-08	1.2523e-05
i1_LQ_Ah_c37901/f1p0/1952	4.229	199.596	-5.5606	3.9266e-08	1.2867e-05
i5_HQ_Ah_c10515/f2p0/5484	65.0731	0	Inf	4.1403e-08	1.3509e-05
i1_HQ_Ah_c2460/f12p0/1730	1459.58	94.6834	3.9463	4.3873e-08	1.4255e-05
i0_LQ_Ah_c10626/f1p0/990	0	64.0367	#NAME?	4.6015e-08	1.4888e-05
i1_HQ_Ah_c2523/f4p0/1419	137.072	1728.8	-3.6568	4.6812e-08	1.5083e-05
i1_HQ_Ah_c4179/f4p0/1873	67.7123	1312.34	-4.2766	4.8745e-08	1.564e-05
i4_LQ_Ah_c12436/f1p5/4058	7.36725	270.968	-5.2009	4.8972e-08	1.5648e-05
i0_HQ_Ah_c16220/f2p0/960	198.405	2358.2	-3.5712	5.3943e-08	1.7165e-05
i2_LQ_Ah_c109167/f1p3/2455	29.0153	551.383	-4.2482	5.4212e-08	1.7179e-05
i1_LQ_Ah_c11598/f1p1/1791	43.9071	737.796	-4.0707	6.2249e-08	1.9645e-05
i3_LQ_Ah_c18582/f1p0/3992	0.319197	308.813	-9.9181	6.4452e-08	2.0257e-05
i3_LQ_Ah_c40308/f1p2/3055	23.1539	490.953	-4.4063	6.62e-08	2.0722e-05
i1_HQ_Ah_c1820/f10p0/1356	2506.86	219.351	3.5146	7.0953e-08	2.212e-05
i1_HQ_Ah_c2194/f5p0/1307	4.11853	640.254	-7.2804	7.1245e-08	2.2121e-05
i3_LQ_Ah_c12347/f1p0/3805	1.01811	99.5503	-6.6115	7.3671e-08	2.2783e-05
i1_HQ_Ah_c1361/f13p7/1916	1696.1	157.778	3.4263	7.4329e-08	2.2797e-05
i1_LQ_Ah_c25706/f1p2/1520	0	61.8072	#NAME?	7.4454e-08	2.2797e-05
i2_HQ_Ah_c121439/f39p1/2847	138.005	1621.54	-3.5546	7.4603e-08	2.2797e-05
i2_LQ_Ah_c73466/f1p4/2606	51.7677	834.565	-4.0109	7.6469e-08	2.3274e-05
i1_LQ_Ah_c36809/f1p4/1508	0.549138	248.322	-8.8208	8.0316e-08	2.4349e-05
i2_LQ_Ah_c53965/f2p1/2518	2.55357	143.998	-5.8174	8.2911e-08	2.5037e-05
i3_LQ_Ah_c4214/f1p0/3719	0	59.225	#NAME?	8.4459e-08	2.5405e-05
i1_LQ_Ah_c61356/f1p0/1019	2.87957	167.429	-5.8615	8.7301e-08	2.6158e-05
i1_HQ_Ah_c22492/f4p1/1977	52.3068	914.623	-4.1281	9.0806e-08	2.7006e-05
i3_LQ_Ah_c20203/f1p4/3143	53.9996	829.969	-3.942	9.0833e-08	2.7006e-05
i3_HQ_Ah_c32443/f3p1/3361	61.6113	907.921	-3.8813	9.1956e-08	2.7234e-05
i1_LQ_Ah_c23564/f1p0/1523	26.9139	1078.73	-5.3248	9.4181e-08	2.7787e-05
i0_HQ_Ah_c16242/f2p0/768	14.6839	350.14	-4.5756	9.7676e-08	2.8708e-05
i0_HQ_Ah_c1147/f4p0/594	723.88	40.3942	4.1635	1.0197e-07	2.9856e-05
i4_HQ_Ah_c2070/f2p0/4972	60.1855	0	Inf	1.0564e-07	3.0813e-05
i3_LQ_Ah_c18353/f1p1/3185	11.9601	331.325	-4.7919	1.0651e-07	3.0951e-05
i1_LQ_Ah_c25692/f1p17/1869	73.3715	1012.13	-3.786	1.0721e-07	3.1035e-05
i1_LQ_Ah_c7235/f1p0/1526	26.892	570.29	-4.4064	1.0886e-07	3.1395e-05
i1_LQ_Ah_c15450/f1p3/1105	0	59.2844	#NAME?	1.1171e-07	3.2097e-05
i0_HQ_Ah_c2333/f2p0/776	28.9932	741.131	-4.6759	1.1525e-07	3.2991e-05
i2_LQ_Ah_c37528/f1p35/1987	95.7865	0.962604	6.6367	1.1802e-07	3.3535e-05
i3_LQ_Ah_c14113/f1p0/3373	67.4917	0	Inf	1.1793e-07	3.3535e-05
i1_LQ_Ah_c24831/f1p0/1369	0.319197	100.633	-8.3004	1.1877e-07	3.3623e-05
i3_LQ_Ah_c26801/f1p1/3168	2.26615	133.14	-5.8766	1.1939e-07	3.3677e-05
i1_LQ_Ah_c19896/f1p1/1213	0.973479	95.4618	-6.6156	1.2244e-07	3.441e-05
i2_LQ_Ah_c57523/f1p2/2765	51.6414	1815.62	-5.1358	1.2323e-07	3.4507e-05
i2_LQ_Ah_c74314/f1p0/2462	45.1605	728.222	-4.0112	1.2735e-07	3.5531e-05
i2_LQ_Ah_c24084/f1p8/2527	57.9564	0	Inf	1.2804e-07	3.5593e-05
i0_HQ_Ah_c466/f7p0/759	1092.55	15489.1	-3.8255	1.3416e-07	3.7162e-05
i2_LQ_Ah_c54036/f1p5/2423	162.245	1894.3	-3.5454	1.3546e-07	3.7388e-05
i1_HQ_Ah_c19139/f2p0/1352	29.4971	890.983	-4.9168	1.3618e-07	3.7452e-05
i3_HQ_Ah_c14106/f3p2/3483	1.91518	119.239	-5.9602	1.4091e-07	3.8615e-05
i2_HQ_Ah_c9698/f2p2/2947	1974.14	178.771	3.465	1.4171e-07	3.8696e-05
i2_LQ_Ah_c58381/f1p2/2421	435.385	3.30874	7.0399	1.431e-07	3.8937e-05
i1_LQ_Ah_c35615/f1p1/1971	185.514	5.73968	5.0144	1.4767e-07	4.0041e-05
i2_LQ_Ah_c19816/f1p1/2463	3.59061	157.865	-5.4583	1.5678e-07	4.2212e-05
i4_LQ_Ah_c11836/f1p0/4598	4.46875	183.648	-5.3609	1.5639e-07	4.2212e-05
i1_LQ_Ah_c41295/f1p1/1703	17.4182	385.691	-4.4688	1.5868e-07	4.2576e-05
i4_HQ_Ah_c981/f5p0/4694	0	80.6357	#NAME?	1.6339e-07	4.3686e-05
i2_HQ_Ah_c24333/f9p0/2584	657.952	11.2239	5.8733	1.6457e-07	4.385e-05
i5_LQ_Ah_c10676/f1p0/5147	5.74554	206.962	-5.1708	1.6614e-07	4.4115e-05
i3_LQ_Ah_c24961/f1p0/3195	66.9304	1955.67	-4.8689	1.6911e-07	4.4749e-05
i2_HQ_Ah_c93202/f2p1/2337	24.4383	469.983	-4.2654	1.7337e-07	4.5255e-05
i2_LQ_Ah_c110394/f1p2/2155	14.9903	337.706	-4.4937	1.7261e-07	4.5255e-05
i2_LQ_Ah_c17743/f6p4/2684	112.382	1287.49	-3.5181	1.7215e-07	4.5255e-05
i3_HQ_Ah_c12016/f2p1/3163	3.67454	303.915	-6.37	1.7298e-07	4.5255e-05
i2_LQ_Ah_c41965/f1p4/2978	0	66.0161	#NAME?	1.8313e-07	4.7641e-05
i3_LQ_Ah_c21500/f1p4/3501	3.13449	145.537	-5.537	1.8485e-07	4.7927e-05
i1_LQ_Ah_c36871/f1p0/1946	1096.96	82.9323	3.7254	1.9013e-07	4.9131e-05
i1_HQ_Ah_c52889/f4p0/1055	872.001	9446.08	-3.4373	1.9142e-07	4.9298e-05
i2_LQ_Ah_c110985/f1p0/2344	6.45513	191.754	-4.8927	1.9519e-07	4.994e-05
i3_LQ_Ah_c22848/f1p0/3791	11.355	293.484	-4.6919	1.9521e-07	4.994e-05
i1_HQ_Ah_c3257/f3p3/1939	170.5	3.85178	5.4681	1.964e-07	5.0077e-05
i1_LQ_Ah_c14733/f1p2/1090	15.4773	351.341	-4.5046	2.0167e-07	5.1253e-05
i2_LQ_Ah_c53960/f1p0/2687	55.802	822.477	-3.8816	2.0683e-07	5.239e-05
i0_LQ_Ah_c5727/f1p1/496	692.038	44.1645	3.9699	2.1509e-07	5.4305e-05
i0_LQ_Ah_c12034/f1p0/575	2.10049	142.196	-6.081	2.1753e-07	5.447e-05
i1_LQ_Ah_c10253/f1p1/1783	54.2311	0	Inf	2.1729e-07	5.447e-05
i1_LQ_Ah_c33914/f1p0/1715	1.45834	94.9944	-6.0254	2.1787e-07	5.447e-05
i0_LQ_Ah_c3244/f1p1/908	137.331	1.17697	6.8664	2.2465e-07	5.5505e-05
i1_HQ_Ah_c46543/f3p0/1576	658.479	6256.77	-3.2482	2.2561e-07	5.5505e-05
i1_LQ_Ah_c22493/f1p2/1979	470.01	4632.68	-3.3011	2.2454e-07	5.5505e-05
i1_LQ_Ah_c27255/f1p2/1440	17.3154	377.793	-4.4475	2.2448e-07	5.5505e-05
i2_LQ_Ah_c57320/f1p21/2603	0	51.1758	#NAME?	2.2558e-07	5.5505e-05
i1_HQ_Ah_c2500/f6p1/1725	1840.44	182.73	3.3323	2.308e-07	5.6476e-05
i5_LQ_Ah_c6291/f1p1/5648	405.343	3560.17	-3.1347	2.3102e-07	5.6476e-05
i2_LQ_Ah_c10720/f1p0/2158	0	49.6905	#NAME?	2.3315e-07	5.6816e-05
i1_LQ_Ah_c33652/f1p0/1327	4.72138	189.202	-5.3246	2.3421e-07	5.6893e-05
i0_LQ_Ah_c10745/f1p2/492	1104.26	11166	-3.338	2.3836e-07	5.7719e-05
i1_LQ_Ah_c55421/f1p0/1029	55.516	815.83	-3.8773	2.4073e-07	5.8109e-05
i2_LQ_Ah_c34527/f1p1/2502	0.549138	74.5687	-7.0853	2.4174e-07	5.8171e-05
i1_HQ_Ah_c10264/f3p8/1697	94.8444	1188.32	-3.6472	2.4545e-07	5.8882e-05
i2_LQ_Ah_c11926/f1p0/2467	0.638393	74.411	-6.8649	2.4779e-07	5.9075e-05
i3_HQ_Ah_c17946/f2p0/3413	28.0893	569.602	-4.3419	2.4718e-07	5.9075e-05
i2_LQ_Ah_c14698/f1p0/2067	0.319197	71.2338	-7.802	2.4868e-07	5.9104e-05
i2_HQ_Ah_c105258/f12p2/2596	110.3	1800.59	-4.029	2.5356e-07	5.9977e-05
i2_LQ_Ah_c18055/f1p5/2626	0	111.226	#NAME?	2.5392e-07	5.9977e-05
i4_LQ_Ah_c2639/f1p0/4661	34.0832	536.225	-3.9757	2.6567e-07	6.2561e-05
i1_LQ_Ah_c11465/f1p1/1935	6.89076	235.328	-5.0939	2.6801e-07	6.292e-05
i2_HQ_Ah_c55785/f2p0/2421	0	50.5046	#NAME?	2.8109e-07	6.5791e-05
i5_LQ_Ah_c12525/f1p5/5016	86.5806	999.558	-3.5292	2.8548e-07	6.6615e-05
i1_HQ_Ah_c2608/f3p1/1203	3167.05	301.283	3.394	2.9249e-07	6.8046e-05
i2_HQ_Ah_c22897/f7p1/2615	22.8098	444.535	-4.2846	2.9893e-07	6.9333e-05
i3_HQ_Ah_c12293/f2p0/3493	23.579	457.912	-4.2795	3.0077e-07	6.9551e-05
i2_LQ_Ah_c74566/f1p0/2489	27.2884	464.541	-4.0894	3.0264e-07	6.9774e-05
i1_LQ_Ah_c51967/f1p0/1679	0	200.467	#NAME?	3.0887e-07	7.0997e-05
i0_LQ_Ah_c12581/f1p2/538	0	49.7743	#NAME?	3.2214e-07	7.3721e-05
i1_LQ_Ah_c12042/f2p0/1460	1191.61	97.6224	3.6096	3.2263e-07	7.3721e-05
i1_HQ_Ah_c955/f6p0/1481	928.724	9442.52	-3.3458	3.3467e-07	7.6246e-05
i1_LQ_Ah_c10031/f2p4/1337	24.3559	440.729	-4.1776	3.4024e-07	7.7286e-05
i1_LQ_Ah_c9071/f1p1/1396	5.15858	692.396	-7.0685	3.4868e-07	7.8764e-05
i2_HQ_Ah_c15591/f2p1/2104	5.27585	181.874	-5.1074	3.4879e-07	7.8764e-05
i2_LQ_Ah_c109953/f1p0/2572	1100.02	12126.4	-3.4625	3.5113e-07	7.9059e-05
i2_LQ_Ah_c90387/f1p2/2968	1583.62	147.642	3.423	3.7385e-07	8.3931e-05
i0_HQ_Ah_c13742/f4p2/465	1030.53	9813.45	-3.2514	3.8326e-07	8.5439e-05
i1_LQ_Ah_c50934/f1p4/1501	87.2221	0	Inf	3.8195e-07	8.5439e-05
i6_LQ_Ah_c2569/f1p3/6417	10.9064	278.612	-4.675	3.839e-07	8.5439e-05
i1_LQ_Ah_c28433/f1p0/1045	528.722	6604.69	-3.6429	3.8959e-07	8.6207e-05
i1_LQ_Ah_c33128/f1p0/1713	476.401	28.5505	4.0606	3.8923e-07	8.6207e-05
i0_HQ_Ah_c2343/f2p0/811	7.19406	207.421	-4.8496	4.064e-07	8.9669e-05
i1_LQ_Ah_c38186/f1p1/1549	15.2361	328.694	-4.4312	4.1378e-07	9.1036e-05
i2_LQ_Ah_c39630/f1p1/2566	0	46.759	#NAME?	4.2834e-07	9.397e-05
i0_LQ_Ah_c6155/f1p0/994	8.27269	227.811	-4.7833	4.345e-07	9.5051e-05
i2_LQ_Ah_c52711/f1p0/2143	27.4752	456.419	-4.0542	4.3868e-07	9.5695e-05
i3_HQ_Ah_c12048/f3p0/3597	1.27679	91.3611	-6.161	4.4725e-07	9.7288e-05
i1_LQ_Ah_c50092/f1p0/1912	0	47.499	#NAME?	4.6278e-07	0.00010038
i1_HQ_Ah_c55985/f6p0/1108	42.2991	927.292	-4.4543	4.7499e-07	0.00010274
i1_LQ_Ah_c43443/f1p0/1090	2.92044	124.303	-5.4115	4.811e-07	0.00010377
i4_LQ_Ah_c6932/f1p0/4863	33.5944	630.377	-4.2299	4.8348e-07	0.00010399
i2_LQ_Ah_c72781/f1p0/2100	1.50673	97.9097	-6.022	4.8916e-07	0.00010492
i0_LQ_Ah_c1465/f1p0/631	1221.87	11640.3	-3.252	4.9376e-07	0.00010562
i6_LQ_Ah_c1238/f1p3/6620	0	47.3658	#NAME?	4.9767e-07	0.00010616
i1_HQ_Ah_c6960/f2p0/1303	83.6082	7416.13	-6.4709	5.1353e-07	0.00010924
i1_LQ_Ah_c23414/f1p4/1988	2.73512	115.864	-5.4047	5.2933e-07	0.00011229
i4_HQ_Ah_c1600/f2p0/4701	17.3977	356	-4.3549	5.4405e-07	0.00011504
i4_LQ_Ah_c3343/f1p6/4990	8.68262	246.44	-4.827	5.453e-07	0.00011504
i1_LQ_Ah_c33558/f1p1/1904	244.403	3606.38	-3.8832	5.4729e-07	0.00011515
i2_HQ_Ah_c120345/f73p4/2709	548.818	5037.47	-3.1983	5.53e-07	0.00011603
i1_HQ_Ah_c30402/f4p0/1853	30.7753	519.26	-4.0766	5.5507e-07	0.00011615
i2_HQ_Ah_c9831/f3p1/2818	1214.67	111.735	3.4424	5.6231e-07	0.00011735
i1_LQ_Ah_c9231/f1p0/1544	88.3862	1103.22	-3.6417	5.6598e-07	0.00011779
i1_LQ_Ah_c13961/f1p0/1574	115.857	1229.22	-3.4073	5.7627e-07	0.00011929
i1_LQ_Ah_c55687/f1p0/1092	588.038	6.63445	6.4698	5.7781e-07	0.00011929
i3_LQ_Ah_c22929/f1p1/3787	21.6851	961.111	-5.4699	5.7704e-07	0.00011929
i2_LQ_Ah_c89218/f1p2/2002	15.3759	334.715	-4.4442	5.8215e-07	0.00011986
i1_LQ_Ah_c15560/f1p0/1123	87.8343	1074.92	-3.6133	5.9958e-07	0.00012295
i2_HQ_Ah_c85673/f10p7/2758	86.6662	961.716	-3.4721	6.0036e-07	0.00012295
i0_HQ_Ah_c2103/f2p1/1003	59.3096	0.420928	7.1385	6.1206e-07	0.00012502
i3_HQ_Ah_c3834/f2p0/3282	24.2787	424.837	-4.1291	6.2935e-07	0.00012821
i1_LQ_Ah_c40960/f1p4/1398	0.274569	128.598	-8.8715	6.4732e-07	0.00013152
i2_HQ_Ah_c4495/f3p1/2885	58.2059	768.88	-3.7235	6.5163e-07	0.00013199
i2_HQ_Ah_c69328/f2p5/2503	22.4861	866.207	-5.2676	6.5303e-07	0.00013199
i1_LQ_Ah_c41739/f1p1/1878	3.84625	145.535	-5.2418	6.5717e-07	0.00013247
i0_LQ_Ah_c3275/f1p3/968	4317.18	18.4615	7.8694	6.7594e-07	0.0001359
i1_HQ_Ah_c55852/f22p1/1944	2958.91	274.593	3.4297	6.8392e-07	0.0001368
i4_LQ_Ah_c11313/f1p0/4643	31.3004	477.212	-3.9304	6.8396e-07	0.0001368
i1_LQ_Ah_c26162/f1p1/1559	84.2181	965.896	-3.5197	7.234e-07	0.00014431
i2_LQ_Ah_c26218/f2p0/2863	3.25552	132.426	-5.3462	7.263e-07	0.00014452
i1_LQ_Ah_c24699/f1p0/1406	0	43.5099	#NAME?	7.3407e-07	0.00014569
i2_HQ_Ah_c122314/f5p0/2454	57.7749	710.554	-3.6204	7.3859e-07	0.00014621
i5_LQ_Ah_c11291/f1p2/5236	4.14956	147.986	-5.1564	7.4331e-07	0.00014676
i2_LQ_Ah_c82273/f1p0/2043	451.921	26.3428	4.1006	7.5017e-07	0.00014774
i2_LQ_Ah_c51847/f1p0/2185	36.7208	674.691	-4.1996	7.5485e-07	0.00014828
i1_LQ_Ah_c45856/f14p1/1201	165.869	2272.77	-3.7763	7.6301e-07	0.00014944
i2_LQ_Ah_c74810/f1p1/2660	4.38254	154.62	-5.1408	7.6465e-07	0.00014944
i3_LQ_Ah_c13250/f1p2/3735	28.321	538.576	-4.2492	7.8222e-07	0.00015249
i1_HQ_Ah_c10324/f2p0/1315	11.4238	266.993	-4.5467	8.1727e-07	0.00015892
i1_LQ_Ah_c26010/f1p0/1727	0	50.7271	#NAME?	8.2443e-07	0.00015991
i1_LQ_Ah_c21735/f1p2/1804	211.687	7.89587	4.7447	8.3484e-07	0.00016072
i2_LQ_Ah_c5891/f1p0/2279	0	213.782	#NAME?	8.3361e-07	0.00016072
i8_LQ_Ah_c186/f1p3/8369	21.2819	360.203	-4.0811	8.3445e-07	0.00016072
i2_LQ_Ah_c72138/f1p0/2351	11.9404	262.31	-4.4573	8.5854e-07	0.00016487
i3_LQ_Ah_c19026/f1p0/3946	8.08433	204.636	-4.6618	8.7089e-07	0.00016682
i1_LQ_Ah_c26083/f1p7/1891	698.774	55.1497	3.6634	8.8965e-07	0.00016999
i2_HQ_Ah_c25827/f4p0/2481	0	43.1518	#NAME?	9.1761e-07	0.00017447
i2_LQ_Ah_c23948/f1p2/2157	8.36643	208.906	-4.6421	9.168e-07	0.00017447
i2_LQ_Ah_c73194/f1p0/2116	54.1791	642.773	-3.5685	9.242e-07	0.00017486
i5_LQ_Ah_c4180/f1p1/5134	32.3706	470.365	-3.861	9.2321e-07	0.00017486
i1_HQ_Ah_c56319/f17p0/1456	213.529	3017.33	-3.8208	9.5102e-07	0.00017949
i0_LQ_Ah_c3923/f1p3/897	8.60401	210.694	-4.614	9.7633e-07	0.00018382
i1_LQ_Ah_c23724/f1p0/1717	0	43.0554	#NAME?	9.8858e-07	0.00018567
i0_HQ_Ah_c2626/f2p0/717	1590.01	3.2036	8.9551	1.0169e-06	0.00019052
i2_LQ_Ah_c50932/f1p0/2098	691.311	60.2754	3.5197	1.0541e-06	0.00019701
i1_LQ_Ah_c12265/f1p3/1616	174.774	1663.08	-3.2503	1.0804e-06	0.00020144
i2_LQ_Ah_c120679/f10p0/2106	5.92636	169.209	-4.8355	1.0954e-06	0.00020375
i4_LQ_Ah_c2674/f1p5/5006	7.02232	194.884	-4.7945	1.1045e-06	0.00020494
i1_LQ_Ah_c25073/f1p0/1803	139.903	1338.94	-3.2586	1.1134e-06	0.00020609
i2_LQ_Ah_c108983/f1p0/2222	53.2772	0.267617	7.6372	1.1455e-06	0.00021153
i1_HQ_Ah_c7629/f2p10/1191	409.377	3312.09	-3.0162	1.1611e-06	0.0002139
i1_HQ_Ah_c9552/f2p0/1762	6.70012	183.419	-4.7748	1.1705e-06	0.00021511
i1_LQ_Ah_c39882/f1p0/1782	65.5753	0	Inf	1.2371e-06	0.00022682
i4_LQ_Ah_c7336/f1p0/4687	61.5311	694.733	-3.4971	1.2739e-06	0.00023301
i1_LQ_Ah_c48181/f1p0/1249	224.021	1971.69	-3.1377	1.2895e-06	0.00023529
i2_LQ_Ah_c50125/f1p1/2529	6.81435	443.757	-6.0251	1.3346e-06	0.00024295
i1_LQ_Ah_c21677/f1p1/1938	2028.88	224.334	3.177	1.3419e-06	0.0002437
i2_LQ_Ah_c82630/f1p0/2049	852.719	35.4526	4.5881	1.3852e-06	0.00025098
i1_LQ_Ah_c2973/f1p0/1726	22.7289	373.435	-4.0383	1.4056e-06	0.00025408
i2_HQ_Ah_c16338/f2p0/2200	104.831	974.302	-3.2163	1.4281e-06	0.00025754
i5_LQ_Ah_c7545/f1p1/5323	40.6704	0	Inf	1.5046e-06	0.0002707
i1_LQ_Ah_c23041/f1p0/1645	1188.57	9952.55	-3.0658	1.5239e-06	0.00027353
i3_LQ_Ah_c23749/f1p0/3936	0.823706	70.7335	-6.4241	1.5725e-06	0.0002816
i1_HQ_Ah_c17136/f5p0/1649	85.9393	874.09	-3.3464	1.6971e-06	0.00030322
i3_LQ_Ah_c21412/f1p1/3420	4.26986	127.043	-4.895	1.7862e-06	0.00031839
i4_LQ_Ah_c7322/f1p1/4513	704.327	5844.86	-3.0528	1.8094e-06	0.00032179
i4_LQ_Ah_c7490/f1p0/4171	61.9493	699.416	-3.497	1.9105e-06	0.00033898
i2_LQ_Ah_c33986/f1p11/2131	448.174	3487.15	-2.9599	1.9255e-06	0.00034086
i2_HQ_Ah_c13032/f4p0/2753	625.974	1.60434	8.608	1.9349e-06	0.00034096
i4_LQ_Ah_c10896/f1p0/4473	0.823706	191.971	-7.8645	1.9322e-06	0.00034096
i2_HQ_Ah_c9660/f4p0/2438	23.8696	366.192	-3.9394	1.9722e-06	0.00034673
i1_HQ_Ah_c19133/f3p0/1831	3.19197	234.541	-6.1992	1.9986e-06	0.00035057
i2_LQ_Ah_c23630/f1p0/2181	18.8024	325.714	-4.1146	2.075e-06	0.00036151
i2_LQ_Ah_c92421/f1p1/2558	39.8096	0	Inf	2.0716e-06	0.00036151
i3_LQ_Ah_c7210/f1p0/3879	1.13914	66.8651	-5.8752	2.0702e-06	0.00036151
i3_HQ_Ah_c1149/f7p0/3335	20.2812	337.648	-4.0573	2.1258e-06	0.00036952
i2_HQ_Ah_c17545/f2p1/2959	118.351	1103.65	-3.2211	2.16e-06	0.00037462
i0_LQ_Ah_c5772/f1p3/934	0.654282	59.9156	-6.5169	2.1768e-06	0.00037583
i2_LQ_Ah_c10107/f1p0/2124	150.082	0	Inf	2.174e-06	0.00037583
i3_LQ_Ah_c23430/f1p0/3964	74.9329	788.504	-3.3954	2.206e-06	0.00038002
i2_LQ_Ah_c96360/f1p1/2372	93.0098	919.52	-3.3054	2.2155e-06	0.00038082
i2_HQ_Ah_c107072/f18p0/2223	473.653	24.3931	4.2793	2.2231e-06	0.00038126
i0_LQ_Ah_c9839/f1p0/881	95.5982	894.24	-3.2256	2.346e-06	0.00040145
i2_LQ_Ah_c38502/f1p0/2996	19.291	333.493	-4.1117	2.3729e-06	0.00040515
i2_LQ_Ah_c112713/f1p0/2449	27.3534	406.539	-3.8936	2.4007e-06	0.00040899
i0_LQ_Ah_c10841/f1p0/927	418.798	3093.2	-2.8848	2.455e-06	0.0004164
i3_LQ_Ah_c38288/f1p0/3108	26.3272	361.645	-3.78	2.4544e-06	0.0004164
i1_LQ_Ah_c57074/f1p0/1682	3021.02	401.824	2.9104	2.4957e-06	0.00042236
i2_HQ_Ah_c122362/f2p7/2775	0.69891	56.6089	-6.3398	2.5057e-06	0.00042313
i0_LQ_Ah_c3307/f1p0/921	1961.06	245.054	3.0005	2.5244e-06	0.00042536
i1_LQ_Ah_c48532/f1p0/1218	11.2574	221.736	-4.2999	2.6204e-06	0.00044058
i4_LQ_Ah_c2663/f1p0/4804	7.12518	182.67	-4.6802	2.6965e-06	0.00045238
i1_LQ_Ah_c7951/f1p0/1883	0.823706	80.7849	-6.6158	2.7218e-06	0.00045563
i0_LQ_Ah_c3818/f1p0/874	22.0474	342.542	-3.9576	2.7297e-06	0.00045597
i1_LQ_Ah_c59179/f1p0/1164	2.69049	93.6482	-5.1213	2.7419e-06	0.000457
i1_LQ_Ah_c26266/f1p0/1978	8.91788	194.095	-4.4439	2.7911e-06	0.0004622
i1_LQ_Ah_c37328/f1p0/1777	1087.81	120.35	3.1761	2.7865e-06	0.0004622
i2_HQ_Ah_c119866/f3p2/2107	732.821	5704.74	-2.9606	2.7952e-06	0.0004622
i3_LQ_Ah_c18480/f1p0/3160	72.0374	0.320868	7.8106	2.7971e-06	0.0004622
i3_HQ_Ah_c42665/f7p0/3080	300.542	2382.29	-2.9867	2.8689e-06	0.00047305
i4_LQ_Ah_c10179/f1p1/4122	135.851	1678.55	-3.6271	2.8824e-06	0.00047426
i3_LQ_Ah_c21629/f1p0/3186	175.683	1511.71	-3.1051	2.9405e-06	0.00048279
i2_HQ_Ah_c75696/f2p0/2452	0.274569	176.971	-9.3321	3.0078e-06	0.0004928
i1_LQ_Ah_c60656/f1p0/1016	463.959	3293.9	-2.8277	3.0835e-06	0.00050317
i2_HQ_Ah_c106238/f5p1/2092	0	49.9568	#NAME?	3.0908e-06	0.00050317
i2_HQ_Ah_c40454/f3p8/2600	211.067	10.2471	4.3644	3.0903e-06	0.00050317
i2_LQ_Ah_c36434/f1p1/2468	257.431	12.3063	4.3867	3.1026e-06	0.00050403
i5_HQ_Ah_c1864/f2p0/5577	0	77.3982	#NAME?	3.1954e-06	0.00051803
i1_HQ_Ah_c9115/f2p0/1782	507.151	39.7674	3.6728	3.2247e-06	0.00052167
i1_LQ_Ah_c21957/f1p0/1985	5.95814	135.401	-4.5062	3.2555e-06	0.00052555
i1_HQ_Ah_c18623/f2p0/1448	5.55041	138.114	-4.6371	3.264e-06	0.00052582
i2_LQ_Ah_c108962/f1p7/2972	2488.33	329.803	2.9155	3.2825e-06	0.0005259
i2_LQ_Ah_c42306/f1p0/2605	2.605	97.0516	-5.2194	3.2714e-06	0.0005259
i3_LQ_Ah_c41028/f1p0/3011	103.287	2.62156	5.3001	3.285e-06	0.0005259
i4_LQ_Ah_c10834/f1p0/4789	42.765	740.514	-4.114	3.3537e-06	0.00053579
i1_LQ_Ah_c19373/f1p0/1530	668.962	58.3404	3.5194	3.3617e-06	0.00053595
i0_LQ_Ah_c7302/f1p0/671	34.9922	449.738	-3.684	3.4667e-06	0.00055155
i1_LQ_Ah_c23844/f1p0/1173	92.5578	1.23022	6.2334	3.4762e-06	0.00055193
i1_LQ_Ah_c17864/f1p0/1315	5.93389	818.462	-7.1078	3.5218e-06	0.00055801
i3_LQ_Ah_c15827/f1p0/3017	36.2282	1158.86	-4.9995	3.5321e-06	0.00055849
i0_LQ_Ah_c14699/f1p0/390	11.2952	212.131	-4.2312	3.6177e-06	0.00057085
i0_HQ_Ah_c1471/f2p2/489	338.292	2540.71	-2.9089	3.6322e-06	0.00057197
i1_LQ_Ah_c7697/f1p0/1804	11.2499	202.567	-4.1704	3.6786e-06	0.00057747
i3_HQ_Ah_c2515/f4p0/3893	32.9152	429.9	-3.7072	3.6821e-06	0.00057747
i3_LQ_Ah_c34705/f1p0/3173	5.50202	135.461	-4.6218	3.7208e-06	0.00058235
i2_HQ_Ah_c21557/f2p0/2804	388.383	0	Inf	3.8342e-06	0.00059888
i2_HQ_Ah_c11113/f2p0/2525	33.0854	438.572	-3.7285	3.8696e-06	0.00060318
i1_LQ_Ah_c49581/f1p0/1291	114.907	1034.89	-3.1709	3.9382e-06	0.00061263
i2_LQ_Ah_c50652/f1p0/2096	52.9269	587.429	-3.4723	3.9493e-06	0.00061313
i3_HQ_Ah_c24152/f2p0/3774	58.715	628.974	-3.4212	3.9821e-06	0.00061697
i1_LQ_Ah_c37988/f1p0/1760	1.3373	65.196	-5.6074	3.9913e-06	0.00061717
i1_LQ_Ah_c18490/f1p2/1667	7.76441	156.792	-4.3358	4.0181e-06	0.00062005
i1_HQ_Ah_c31945/f5p0/1391	124.256	1122.79	-3.1757	4.0348e-06	0.0006214
i1_LQ_Ah_c8493/f1p0/1970	162.652	6.5059	4.6439	4.0578e-06	0.00062244
i2_LQ_Ah_c19586/f1p0/2494	0	195.18	#NAME?	4.0553e-06	0.00062244
i0_LQ_Ah_c3865/f1p1/768	74.0306	715.431	-3.2726	4.083e-06	0.00062467
i3_LQ_Ah_c22898/f1p0/3221	68.8076	1.68371	5.3529	4.0885e-06	0.00062467
i1_LQ_Ah_c5690/f1p0/1807	7.51398	172.314	-4.5193	4.1362e-06	0.00063071
i4_LQ_Ah_c9485/f1p0/4638	58.1318	663.524	-3.5127	4.1471e-06	0.00063111
i1_LQ_Ah_c27066/f1p5/1855	10.4776	201.877	-4.2681	4.3149e-06	0.00065535
i2_LQ_Ah_c74478/f1p0/2366	13.1326	573.302	-5.4481	4.3535e-06	0.00065991
i1_LQ_Ah_c51574/f1p1/1577	8.25451	184.87	-4.4852	4.4192e-06	0.00066856
i2_LQ_Ah_c20223/f1p1/2762	0	35.5503	#NAME?	4.5086e-06	0.00068075
i1_HQ_Ah_c1783/f6p0/1850	78.5224	765.1	-3.2845	4.5223e-06	0.00068103
i2_LQ_Ah_c95011/f1p2/2284	10.1349	200.039	-4.3029	4.5281e-06	0.00068103
i1_HQ_Ah_c17387/f3p2/1828	619.93	23.8878	4.6978	4.6397e-06	0.00069644
i3_LQ_Ah_c37385/f1p2/3693	64.9908	665.964	-3.3571	4.6981e-06	0.00070111
i4_LQ_Ah_c11483/f1p0/4468	0	33.7082	#NAME?	4.6826e-06	0.00070111
i5_HQ_Ah_c1674/f3p0/5267	47.932	532.57	-3.4739	4.6957e-06	0.00070111
i2_LQ_Ah_c90947/f1p1/2942	0	33.9795	#NAME?	4.7521e-06	0.0007078
i1_HQ_Ah_c14891/f5p1/1206	747.732	4904.6	-2.7135	4.8106e-06	0.00071512
i1_LQ_Ah_c51074/f1p1/1588	2.02713	81.1228	-5.3226	4.8308e-06	0.00071675
i0_LQ_Ah_c6387/f1p0/850	51.8061	682.946	-3.7206	4.8574e-06	0.00071793
i2_LQ_Ah_c69008/f1p0/2667	136.941	1153.99	-3.075	4.8483e-06	0.00071793
i2_LQ_Ah_c111013/f1p0/2484	5.27208	129.151	-4.6145	4.9051e-06	0.00072221
i3_LQ_Ah_c25873/f1p1/3385	893.701	93.3473	3.2591	4.8995e-06	0.00072221
i1_LQ_Ah_c45217/f1p0/1024	7.23942	165.963	-4.5188	4.9833e-06	0.00073231
i1_LQ_Ah_c14604/f1p0/1103	21.3355	321.713	-3.9144	5.041e-06	0.00073658
i2_HQ_Ah_c1274/f16p0/2278	593.72	3954.8	-2.7357	5.0324e-06	0.00073658
i2_LQ_Ah_c14668/f1p0/2062	2.45147	197.742	-6.3338	5.0248e-06	0.00073658
i2_LQ_Ah_c103701/f1p1/2036	59.6997	647.267	-3.4386	5.0681e-06	0.00073914
i1_HQ_Ah_c56210/f5p3/1233	4.11853	1076.46	-8.03	5.2364e-06	0.00076224
i2_HQ_Ah_c7604/f2p1/2424	34.6511	439.245	-3.6641	5.2848e-06	0.00076783
i1_LQ_Ah_c11107/f1p6/1937	15.1127	372.6	-4.6238	5.3496e-06	0.00077504
i3_LQ_Ah_c21193/f1p0/3732	436.156	33.3514	3.709	5.3545e-06	0.00077504
i2_LQ_Ah_c72079/f1p2/2117	136.621	1676.1	-3.6169	5.4111e-06	0.00078176
i1_LQ_Ah_c56676/f1p0/1896	66.1992	836.021	-3.6587	5.4655e-06	0.00078814
i1_LQ_Ah_c21718/f1p0/1145	0	34.1098	#NAME?	5.4947e-06	0.00079087
i1_HQ_Ah_c16689/f3p0/1874	319.065	13.4765	4.5653	5.5406e-06	0.00079598
i3_LQ_Ah_c37724/f1p0/3297	104.316	1088.18	-3.3829	5.604e-06	0.00080359
i0_LQ_Ah_c8845/f1p0/808	1800.93	208.816	3.1084	5.6837e-06	0.00081218
i1_LQ_Ah_c8522/f1p0/1847	40.9746	477.927	-3.544	5.6849e-06	0.00081218
i2_HQ_Ah_c12043/f2p1/2830	136.545	4.81711	4.8251	5.7045e-06	0.00081346
i1_LQ_Ah_c21788/f1p0/1570	4592.42	573.625	3.0011	5.7204e-06	0.00081421
i0_LQ_Ah_c14329/f1p0/464	1.51885	64.5525	-5.4094	5.7629e-06	0.00081876
i2_LQ_Ah_c39306/f1p2/2222	0.638393	49.4484	-6.2753	5.8531e-06	0.00083004
i0_LQ_Ah_c13247/f1p0/689	21.4165	1902.39	-6.4729	5.898e-06	0.00083487
i4_LQ_Ah_c3994/f1p0/4933	4.66619	114.801	-4.6207	5.9355e-06	0.00083864
i1_LQ_Ah_c49294/f1p0/1737	4.53607	453.554	-6.6437	5.9533e-06	0.00083962
i0_LQ_Ah_c12714/f1p0/692	258.492	1940.24	-2.908	5.9643e-06	0.00083963
i1_LQ_Ah_c50447/f1p1/1823	18.3031	276.334	-3.9163	6.194e-06	0.00087038
i2_LQ_Ah_c19950/f1p0/2869	3.69271	97.5529	-4.7234	6.2694e-06	0.00087936
i0_LQ_Ah_c2104/f2p0/516	81.9795	742.013	-3.1781	6.295e-06	0.00087974
i4_LQ_Ah_c2372/f1p0/4153	51.732	544.258	-3.3952	6.2873e-06	0.00087974
i0_HQ_Ah_c2082/f2p0/650	9.21887	1306.43	-7.1468	6.344e-06	0.00088499
i1_LQ_Ah_c6216/f1p0/1203	0.319197	42.337	-7.0513	6.4929e-06	0.00090413
i4_LQ_Ah_c11261/f1p1/4531	3.10271	94.6359	-4.9308	6.5794e-06	0.00091451
i0_LQ_Ah_c11386/f1p2/936	7.033	133.133	-4.2426	6.6234e-06	0.00091732
i8_LQ_Ah_c241/f1p0/8223	0	31.9746	#NAME?	6.6147e-06	0.00091732
i2_HQ_Ah_c47822/f22p1/2184	84.3863	1186.91	-3.8141	6.6378e-06	0.00091766
i3_LQ_Ah_c12854/f1p0/3279	15.5682	222.178	-3.835	6.6584e-06	0.00091886
i1_LQ_Ah_c18882/f1p0/1654	7.41336	176.686	-4.5749	6.6942e-06	0.00092214
i0_LQ_Ah_c10818/f1p0/936	27.2129	336.949	-3.6302	6.7574e-06	0.00092861
i2_HQ_Ah_c6612/f4p1/2313	125.177	1.44459	6.4372	6.7652e-06	0.00092861
i0_LQ_Ah_c1122/f4p2/812	0.868334	565.651	-9.3474	6.8079e-06	0.00093281
i2_LQ_Ah_c35092/f1p5/2274	0.379713	128.501	-8.4027	6.9425e-06	0.00094956
i1_HQ_Ah_c5938/f10p0/1873	110.348	962.781	-3.1251	6.9877e-06	0.00095236
i2_HQ_Ah_c5305/f4p0/2481	11.6916	212.91	-4.1867	6.9754e-06	0.00095236
i3_LQ_Ah_c3404/f1p0/3161	18.2488	261.41	-3.8404	7.0719e-06	0.00096213
i1_HQ_Ah_c1202/f8p1/1693	246.182	15.2762	4.0104	7.1151e-06	0.0009663
i1_HQ_Ah_c2535/f11p1/1521	829.79	5774.36	-2.7988	7.1784e-06	0.00097318
i2_LQ_Ah_c42512/f1p3/2724	4.09208	143.046	-5.1275	7.3949e-06	0.0010008
i1_HQ_Ah_c45815/f13p0/1686	1267.65	169.006	2.907	7.4149e-06	0.0010017
i3_LQ_Ah_c8191/f1p5/3535	17.0363	249.971	-3.8751	7.4564e-06	0.0010056
i1_HQ_Ah_c1734/f7p1/1938	90.6356	1002.93	-3.468	7.582e-06	0.0010207
i2_LQ_Ah_c96124/f1p4/2586	0	32.1452	#NAME?	7.6368e-06	0.0010263
i0_HQ_Ah_c965/f5p0/865	46.6437	512.659	-3.4582	7.8039e-06	0.0010469
i3_LQ_Ah_c27427/f1p0/3499	860.087	97.0939	3.147	7.8829e-06	0.0010557
i2_LQ_Ah_c37415/f1p0/2116	2.9938	87.7813	-4.8739	8.1917e-06	0.0010951
i3_LQ_Ah_c38293/f1p0/3629	41.259	447.069	-3.4377	8.2515e-06	0.0011012
i2_LQ_Ah_c58974/f1p6/2106	9.99115	188.906	-4.2409	8.2791e-06	0.001103
i1_LQ_Ah_c25117/f1p0/1150	230.525	12.1452	4.2465	8.3034e-06	0.0011035
i2_HQ_Ah_c3778/f17p0/2397	1066.19	124.965	3.0929	8.3117e-06	0.0011035
i2_LQ_Ah_c35459/f1p0/2280	82.8795	766.015	-3.2083	8.693e-06	0.0011521
i1_HQ_Ah_c4252/f2p0/1618	19.2343	643.339	-5.0638	8.714e-06	0.0011529
i2_HQ_Ah_c3600/f2p2/2455	12.9555	213.394	-4.0419	8.8276e-06	0.001164
i2_LQ_Ah_c90283/f1p3/2246	0.823706	51.4472	-5.9648	8.8147e-06	0.001164
i2_LQ_Ah_c73943/f1p0/2643	0.638393	47.9827	-6.2319	8.9137e-06	0.0011733
i3_LQ_Ah_c33540/f1p2/3720	445.828	3115.85	-2.8051	8.9785e-06	0.0011798
i2_LQ_Ah_c70721/f1p0/2253	1.4621	64.5794	-5.465	9.0663e-06	0.0011893
i1_LQ_Ah_c3107/f1p0/1367	1.89857	98.9483	-5.7037	9.0982e-06	0.0011915
i1_HQ_Ah_c32116/f2p0/1861	47.7179	498.088	-3.3838	9.1202e-06	0.0011923
i3_LQ_Ah_c3890/f1p0/3846	0	32.8836	#NAME?	9.1569e-06	0.0011951
i1_LQ_Ah_c49481/f1p0/1508	5.02093	211.455	-5.3963	9.251e-06	0.0012026
i2_LQ_Ah_c29202/f1p0/2082	2.95598	86.6952	-4.8742	9.2491e-06	0.0012026
i7_LQ_Ah_c704/f1p1/7232	5.58972	131.052	-4.5512	9.2614e-06	0.0012026
i1_HQ_Ah_c2530/f2p0/1236	18.2328	417.823	-4.5183	9.3202e-06	0.0012082
i2_LQ_Ah_c29136/f1p0/2080	4.69797	110.183	-4.5517	9.6739e-06	0.001252
i2_LQ_Ah_c55005/f1p0/2509	0.823706	52.2958	-5.9884	9.7621e-06	0.0012613
i1_LQ_Ah_c45287/f1p0/1084	65.7162	613.864	-3.2236	9.8032e-06	0.0012642
i2_LQ_Ah_c39976/f1p0/2867	35.2685	408.51	-3.5339	9.8175e-06	0.0012642
i1_LQ_Ah_c34489/f1p1/1962	5.41349	125.376	-4.5336	1.001e-05	0.0012868
i2_HQ_Ah_c120719/f11p4/2642	2208.36	135.924	4.0221	1.012e-05	0.0012988
i1_HQ_Ah_c2072/f5p0/1483	649.746	66.7763	3.2825	1.0236e-05	0.0013115
i2_LQ_Ah_c70451/f1p4/2486	173.674	0.641736	8.0802	1.0385e-05	0.0013261
i3_LQ_Ah_c36610/f1p1/3497	35.2931	416.104	-3.5595	1.038e-05	0.0013261
i2_LQ_Ah_c98208/f1p0/2268	45.6032	491.603	-3.4303	1.0572e-05	0.0013478
i2_HQ_Ah_c73745/f4p0/2609	0	52.4922	#NAME?	1.0697e-05	0.0013614
i2_HQ_Ah_c3836/f9p45/2622	1.45834	59.9193	-5.3606	1.0742e-05	0.001365
i1_LQ_Ah_c48954/f1p0/1940	22.2712	358.014	-4.0068	1.08e-05	0.0013701
i1_LQ_Ah_c44627/f1p1/1027	1379.21	183.324	2.9114	1.1043e-05	0.0013987
i2_LQ_Ah_c24745/f1p0/2447	425.946	33.3568	3.6746	1.1113e-05	0.0014051
i1_LQ_Ah_c12668/f1p0/1870	62.913	599.013	-3.2512	1.1305e-05	0.0014271
i2_LQ_Ah_c52493/f1p12/2621	12.8784	197.622	-3.9397	1.1485e-05	0.0014474
i2_LQ_Ah_c21511/f1p0/2391	56.6745	0	Inf	1.1545e-05	0.0014526
i1_HQ_Ah_c43155/f2p0/1055	25.374	320.436	-3.6586	1.1664e-05	0.0014637
i3_LQ_Ah_c7668/f1p6/3662	31.4675	0	Inf	1.1671e-05	0.0014637
i3_LQ_Ah_c10601/f2p0/3695	2918.62	215.652	3.7585	1.2154e-05	0.0015219
i0_LQ_Ah_c4040/f1p2/831	7.81584	142.208	-4.1855	1.22e-05	0.001525
i1_LQ_Ah_c26556/f2p1/1272	10.8527	190.975	-4.1373	1.2352e-05	0.0015413
i2_HQ_Ah_c77005/f2p0/2171	4.87796	118.098	-4.5976	1.237e-05	0.0015413
i4_LQ_Ah_c5916/f1p1/4993	43.8172	881.517	-4.3304	1.2486e-05	0.0015533
i1_LQ_Ah_c34117/f1p2/1535	125.914	5.02875	4.6461	1.2741e-05	0.0015815
i1_LQ_Ah_c56163/f1p0/1388	30.9221	0	Inf	1.2754e-05	0.0015815
i1_LQ_Ah_c51030/f1p2/1860	2.14512	73.3218	-5.0951	1.283e-05	0.0015884
i0_LQ_Ah_c12415/f1p2/951	542.838	53.0491	3.3551	1.2934e-05	0.0015961
i2_HQ_Ah_c4412/f4p5/2395	1.09828	56.8761	-5.6945	1.2923e-05	0.0015961
i0_LQ_Ah_c11243/f1p25/809	3301.86	58149.9	-4.1384	1.3155e-05	0.0016208
i2_HQ_Ah_c1047/f11p0/2188	103.343	2444.71	-4.5642	1.3192e-05	0.0016228
i3_LQ_Ah_c40730/f1p0/3055	1317.45	180.994	2.8637	1.3376e-05	0.0016427
i1_HQ_Ah_c47835/f2p0/1685	920.165	6660.2	-2.8556	1.3547e-05	0.0016585
i2_LQ_Ah_c89464/f1p0/2353	1.3373	56.1842	-5.3928	1.3527e-05	0.0016585
i1_LQ_Ah_c29475/f1p0/1103	4.24185	104.678	-4.6251	1.3814e-05	0.0016804
i2_LQ_Ah_c75879/f1p1/2694	0.638393	43.0652	-6.0759	1.3807e-05	0.0016804
i3_HQ_Ah_c42160/f51p0/3398	5.97476	125.168	-4.3888	1.3805e-05	0.0016804
i7_LQ_Ah_c485/f1p0/7564	0	29.3038	#NAME?	1.3768e-05	0.0016804
i1_LQ_Ah_c28950/f1p0/1108	1040.21	111.814	3.2177	1.3913e-05	0.0016899
i1_LQ_Ah_c24628/f1p2/1651	9.12962	176.921	-4.2764	1.3997e-05	0.0016974
i2_LQ_Ah_c45503/f1p1/2024	0.95759	49.9276	-5.7043	1.414e-05	0.001712
i2_LQ_Ah_c82978/f1p11/2053	468.388	3353.14	-2.8397	1.4225e-05	0.0017196
i1_HQ_Ah_c19544/f3p0/1200	3.58684	88.1337	-4.6189	1.4253e-05	0.0017203
i1_LQ_Ah_c33063/f1p0/1342	17.7253	257.12	-3.8586	1.4411e-05	0.0017366
i4_LQ_Ah_c11776/f1p1/4188	2.74569	692.761	-7.979	1.4605e-05	0.0017573
i4_LQ_Ah_c13068/f1p0/4123	1.64741	66.1474	-5.3274	1.4748e-05	0.0017717
i1_HQ_Ah_c56367/f10p0/1785	29.928	374.846	-3.6467	1.4804e-05	0.0017748
i2_LQ_Ah_c53606/f1p1/2432	1.37284	61.4253	-5.4836	1.482e-05	0.0017748
i1_LQ_Ah_c37940/f1p1/1686	1.47799	100.922	-6.0935	1.4965e-05	0.0017894
i2_LQ_Ah_c50215/f1p0/2698	16.4568	236.71	-3.8464	1.5014e-05	0.0017925
i2_LQ_Ah_c80512/f1p0/2687	575.625	58.0287	3.3103	1.5134e-05	0.001804
i3_LQ_Ah_c8144/f1p0/3390	8.54726	154.254	-4.1737	1.5783e-05	0.0018784
i1_LQ_Ah_c37164/f1p3/1971	8.28626	153.841	-4.2146	1.5917e-05	0.0018915
i2_LQ_Ah_c13213/f1p0/2362	37.4823	407.648	-3.443	1.6042e-05	0.0019034
i2_LQ_Ah_c74213/f1p0/2700	2.61409	77.0434	-4.8813	1.6313e-05	0.0019326
i0_LQ_Ah_c3233/f1p1/1000	4.31826	115.62	-4.7428	1.6367e-05	0.001936
i1_LQ_Ah_c20546/f1p1/1925	199.445	1474.22	-2.8859	1.6535e-05	0.0019509
i3_HQ_Ah_c42289/f13p20/3836	179.374	1847.97	-3.3649	1.6544e-05	0.0019509
i3_LQ_Ah_c21519/f1p1/3367	15.2716	218.898	-3.8413	1.6717e-05	0.0019684
i1_HQ_Ah_c21348/f2p0/1523	12.2196	179.041	-3.873	1.7173e-05	0.0020189
i2_HQ_Ah_c694/f23p3/2461	162.182	1149.19	-2.8249	1.7784e-05	0.0020876
i4_HQ_Ah_c13402/f10p0/4939	765.929	87.7674	3.1255	1.805e-05	0.0021155
i1_LQ_Ah_c36633/f1p2/1417	298.413	3.77648	6.3041	1.8102e-05	0.0021185
i3_HQ_Ah_c8019/f5p0/3632	312.315	2035.13	-2.704	1.8496e-05	0.0021613
i1_HQ_Ah_c7811/f2p4/1267	84.7751	717.904	-3.0821	1.8939e-05	0.0022082
i4_LQ_Ah_c4953/f1p0/4227	75.2571	977.872	-3.6997	1.8955e-05	0.0022082
i2_HQ_Ah_c758/f19p1/2875	0	29.3625	#NAME?	1.9523e-05	0.002271
i3_HQ_Ah_c977/f9p0/3700	139.801	1005.58	-2.8466	1.9786e-05	0.0022981
i2_LQ_Ah_c21123/f1p0/2625	11.2271	186.666	-4.0554	2.0149e-05	0.0023367
i2_HQ_Ah_c12508/f3p0/2671	5.06483	105.671	-4.3829	2.0294e-05	0.00235
i3_LQ_Ah_c20859/f1p0/3868	36.797	373.949	-3.3452	2.0945e-05	0.0024181
i3_LQ_Ah_c34927/f1p5/3616	20.5875	257.433	-3.6444	2.0929e-05	0.0024181
i3_LQ_Ah_c20476/f1p0/3530	4.67299	107.76	-4.5273	2.1131e-05	0.0024358
i1_LQ_Ah_c21092/f1p0/1335	13.0478	243.419	-4.2216	2.131e-05	0.0024528
i2_LQ_Ah_c53941/f1p1/2550	0	28.383	#NAME?	2.1342e-05	0.0024528
i2_LQ_Ah_c58679/f1p0/2553	6.62904	121.298	-4.1936	2.1407e-05	0.0024566
i2_LQ_Ah_c50522/f1p2/2781	311.914	1951.44	-2.6453	2.1633e-05	0.0024789
i0_HQ_Ah_c1632/f3p0/897	19.3501	296.087	-3.9356	2.1683e-05	0.002481
i2_HQ_Ah_c1742/f6p0/2300	88.8043	685.38	-2.9482	2.1728e-05	0.0024824
i5_LQ_Ah_c6630/f1p1/5180	2269.05	341.654	2.7315	2.2533e-05	0.0025706
i2_HQ_Ah_c113782/f10p1/2294	1721.88	239.251	2.8474	2.2784e-05	0.0025922
i6_LQ_Ah_c2726/f1p3/6481	307.776	6.37735	5.5928	2.279e-05	0.0025922
i2_HQ_Ah_c31161/f29p2/2171	466.924	2915.12	-2.6423	2.2946e-05	0.0026061
i1_LQ_Ah_c50919/f1p0/1310	5.60717	167.267	-4.8987	2.3144e-05	0.0026226
i7_LQ_Ah_c384/f1p0/7639	28.5085	0	Inf	2.3159e-05	0.0026226
i2_LQ_Ah_c36347/f1p4/2869	0	26.16	#NAME?	2.3198e-05	0.0026231
i0_LQ_Ah_c7677/f1p0/597	1.37284	203.65	-7.2128	2.3568e-05	0.0026611
i1_LQ_Ah_c34580/f1p0/1819	5.7607	107.567	-4.2229	2.3651e-05	0.0026656
i2_LQ_Ah_c34389/f1p0/2965	886.358	7151.36	-3.0123	2.3678e-05	0.0026656
i2_LQ_Ah_c36583/f1p1/2675	0	38.996	#NAME?	2.386e-05	0.0026822
i2_LQ_Ah_c6104/f1p1/2217	11.1719	181.466	-4.0218	2.3945e-05	0.0026878
i0_LQ_Ah_c13199/f1p0/567	0.319197	421.489	-10.367	2.406e-05	0.0026968
i2_HQ_Ah_c120629/f3p2/2687	3746.68	382.571	3.2918	2.435e-05	0.0027253
i2_HQ_Ah_c53395/f2p0/2538	0	60.1594	#NAME?	2.4618e-05	0.0027514
i1_LQ_Ah_c29796/f1p0/1128	10.3089	154.798	-3.9084	2.4721e-05	0.0027589
i0_LQ_Ah_c2200/f2p0/872	2.24118	213.809	-6.5759	2.4809e-05	0.0027647
i1_HQ_Ah_c55959/f15p0/1333	0	1090.49	#NAME?	2.4904e-05	0.0027713
i3_LQ_Ah_c24555/f1p0/3909	0.549138	38.4313	-6.129	2.4978e-05	0.0027754
i2_LQ_Ah_c111732/f1p0/2275	1.30856	52.1282	-5.316	2.5343e-05	0.0028039
i2_LQ_Ah_c8708/f1p1/2414	0	26.1589	#NAME?	2.5312e-05	0.0028039
i3_LQ_Ah_c13105/f1p2/3519	11.7165	164.388	-3.8105	2.5272e-05	0.0028039
i2_HQ_Ah_c106524/f18p1/2593	808.039	118.12	2.7742	2.5661e-05	0.002835
i0_HQ_Ah_c2079/f2p1/778	1.41747	492.569	-8.4409	2.5798e-05	0.0028461
i2_LQ_Ah_c95920/f1p0/2211	1218.37	108.943	3.4833	2.5956e-05	0.0028594
i2_LQ_Ah_c34852/f1p1/2727	15.6429	210.012	-3.7469	2.6232e-05	0.0028857
i2_LQ_Ah_c75822/f1p0/2260	12.4631	179.929	-3.8517	2.6504e-05	0.0029114
i2_HQ_Ah_c54322/f2p0/2139	236.051	0	Inf	2.6562e-05	0.0029137
i2_HQ_Ah_c120365/f2p3/2774	538.394	65.0101	3.0499	2.662e-05	0.0029159
i1_LQ_Ah_c40397/f1p1/1374	48.6496	462.847	-3.25	2.7107e-05	0.0029572
i2_LQ_Ah_c52923/f1p1/2470	0.549138	38.6759	-6.1381	2.7189e-05	0.0029572
i3_LQ_Ah_c18982/f1p2/3378	69.5148	605.108	-3.1218	2.7161e-05	0.0029572
i4_LQ_Ah_c3337/f1p0/5002	34.0529	342.206	-3.329	2.7122e-05	0.0029572
i5_LQ_Ah_c6611/f1p0/5353	5.5663	111.553	-4.3249	2.7067e-05	0.0029572
i3_LQ_Ah_c5329/f1p0/3247	9.86335	156.887	-3.9915	2.7257e-05	0.0029604
i1_LQ_Ah_c37740/f1p0/1706	2.28204	65.9762	-4.8535	2.7777e-05	0.0030083
i1_LQ_Ah_c52144/f1p2/1652	32.9917	330.016	-3.3224	2.7741e-05	0.0030083
i3_LQ_Ah_c9959/f1p5/3619	26.507	307.918	-3.5381	2.7926e-05	0.0030203
i1_LQ_Ah_c18548/f1p0/1489	0.593765	39.7467	-6.0648	2.8091e-05	0.0030338
i1_LQ_Ah_c38787/f1p0/1533	353.495	5.06131	6.126	2.8412e-05	0.0030642
i0_LQ_Ah_c5465/f1p0/794	888.328	124.827	2.8312	2.8987e-05	0.0031175
i3_HQ_Ah_c1823/f5p0/3371	1394.37	221.929	2.6514	2.8986e-05	0.0031175
i1_LQ_Ah_c51778/f1p0/1384	127.573	898.308	-2.8159	2.9042e-05	0.0031191
i3_LQ_Ah_c7114/f1p0/3067	3.65185	89.0793	-4.6084	2.9204e-05	0.003132
i1_HQ_Ah_c2044/f2p6/1896	276.193	1826.83	-2.7256	2.9536e-05	0.0031633
i3_LQ_Ah_c25500/f1p0/3697	2.10049	65.3877	-4.9602	2.9857e-05	0.0031932
i2_LQ_Ah_c9732/f1p1/2425	8.49123	143.727	-4.0812	2.9998e-05	0.0032039
i6_LQ_Ah_c2016/f1p0/6158	0	45.5003	#NAME?	3.024e-05	0.0032252
i1_LQ_Ah_c36533/f1p4/1909	68.3538	557.438	-3.0277	3.0302e-05	0.0032274
i2_LQ_Ah_c58080/f1p4/2725	163.578	11.1297	3.8775	3.04e-05	0.0032288
i3_LQ_Ah_c19617/f1p0/3093	18.1239	234.974	-3.6965	3.0399e-05	0.0032288
i2_LQ_Ah_c26103/f1p1/2709	51.3509	625.314	-3.6061	3.0736e-05	0.00326
i0_LQ_Ah_c9655/f1p0/857	550.578	56.712	3.2792	3.0859e-05	0.0032686
i3_LQ_Ah_c28289/f1p0/3976	1.27679	79.6042	-5.9623	3.0918e-05	0.0032704
i2_HQ_Ah_c23661/f2p2/2296	5.34849	172.121	-5.0081	3.1358e-05	0.0033112
i5_LQ_Ah_c11814/f1p0/5460	43.442	0	Inf	3.139e-05	0.0033112
i6_LQ_Ah_c2669/f1p1/6753	1.27679	48.4525	-5.246	3.1711e-05	0.0033405
i2_LQ_Ah_c5881/f1p1/2378	960.729	127.879	2.9093	3.2446e-05	0.0034132
i2_LQ_Ah_c58726/f1p0/2358	148.497	1011.99	-2.7687	3.3642e-05	0.0035342
i1_HQ_Ah_c2766/f4p2/1845	14.9305	205.019	-3.7794	3.3828e-05	0.003542
i2_LQ_Ah_c42763/f1p1/2738	153.623	1083.18	-2.8178	3.3787e-05	0.003542
i3_LQ_Ah_c27469/f1p0/3518	1.13914	44.2829	-5.2807	3.3854e-05	0.003542
i1_LQ_Ah_c37719/f1p0/1542	8.07452	126.41	-3.9686	3.4063e-05	0.003559
i2_LQ_Ah_c6608/f1p0/2954	20.0399	238.588	-3.5736	3.4461e-05	0.0035957
i2_LQ_Ah_c6999/f1p0/2517	12.7604	181.961	-3.8339	3.4989e-05	0.0036459
i2_LQ_Ah_c22809/f1p1/2707	0.638393	38.3954	-5.9103	3.5157e-05	0.0036544
i2_LQ_Ah_c36453/f1p4/3039	11.8685	304.174	-4.6797	3.5166e-05	0.0036544
i2_LQ_Ah_c57703/f1p0/2243	69.9272	558.076	-2.9965	3.5235e-05	0.0036566
i3_LQ_Ah_c29574/f1p0/3525	0	25.5311	#NAME?	3.5401e-05	0.003669
i1_HQ_Ah_c8978/f2p1/1487	292.762	1723.8	-2.5578	3.5975e-05	0.0037197
i1_LQ_Ah_c9577/f1p2/1224	83.0496	635.121	-2.935	3.6012e-05	0.0037197
i2_LQ_Ah_c41660/f1p5/2128	3794.93	560.258	2.7599	3.6036e-05	0.0037197
i3_LQ_Ah_c11068/f1p164/3160	172.019	10.0941	4.091	3.6372e-05	0.0037494
i1_HQ_Ah_c7938/f2p0/1284	5.71984	243.452	-5.4115	3.716e-05	0.0038255
i2_HQ_Ah_c58279/f3p8/2742	6146.57	1063.13	2.5315	3.726e-05	0.0038307
i1_LQ_Ah_c33709/f1p0/1298	26.5161	0	Inf	3.8161e-05	0.0039144
i2_LQ_Ah_c36333/f1p1/2656	47.2937	0	Inf	3.8176e-05	0.0039144
i5_HQ_Ah_c770/f3p0/5451	1772.5	279.329	2.6657	3.8364e-05	0.0039285
i1_LQ_Ah_c29973/f1p0/1097	59.1313	610.213	-3.3673	3.8622e-05	0.0039497
i2_LQ_Ah_c38534/f2p16/2596	0	26.05	#NAME?	3.8823e-05	0.0039649
i1_LQ_Ah_c10867/f1p1/1967	34.9876	366.378	-3.3884	3.9218e-05	0.0039999
i2_LQ_Ah_c77475/f1p1/2613	5.21157	92.1104	-4.1436	3.9601e-05	0.0040336
i4_LQ_Ah_c14732/f1p0/4009	96.0256	729.565	-2.9255	3.9961e-05	0.004065
i1_LQ_Ah_c19855/f1p1/1622	6.02315	108.294	-4.1683	4.0391e-05	0.0041032
i2_HQ_Ah_c115228/f2p0/2033	85.8612	638.367	-2.8943	4.192e-05	0.004253
i0_LQ_Ah_c10220/f1p0/955	283.307	1628.3	-2.5229	4.2257e-05	0.0042816
i6_LQ_Ah_c2350/f1p1/6325	334.731	33.1417	3.3363	4.2492e-05	0.0042996
i2_LQ_Ah_c93290/f1p8/2182	318.528	23.6049	3.7543	4.2912e-05	0.0043365
i3_LQ_Ah_c26208/f1p1/3630	162.033	1031.23	-2.67	4.2981e-05	0.0043378
i2_LQ_Ah_c59480/f1p2/2956	745.476	95.7884	2.9602	4.3831e-05	0.0044177
i1_LQ_Ah_c5079/f1p2/1931	62.5484	506.539	-3.0176	4.429e-05	0.0044582
i2_LQ_Ah_c70987/f1p1/2343	1.13914	61.1224	-5.7457	4.4442e-05	0.0044676
i1_LQ_Ah_c8236/f1p0/1259	130.673	877.358	-2.7472	4.4717e-05	0.0044895
i1_HQ_Ah_c5798/f6p4/1421	303.929	1803.42	-2.5689	4.4912e-05	0.0045031
i2_LQ_Ah_c69481/f1p0/2362	0	23.6724	#NAME?	4.498e-05	0.0045041
i3_HQ_Ah_c18015/f2p1/3418	3.13449	71.013	-4.5018	4.5159e-05	0.0045161
i2_LQ_Ah_c37380/f1p5/2375	11.6939	1084.31	-6.5349	4.5623e-05	0.0045566
i2_LQ_Ah_c34565/f1p2/2648	71.1001	571.823	-3.0076	4.5937e-05	0.0045821
i0_LQ_Ah_c10219/f1p0/751	92.0206	661.224	-2.8451	4.6572e-05	0.0046394
i1_LQ_Ah_c41987/f1p0/1571	1434.5	230.213	2.6395	4.7467e-05	0.0047224
i0_LQ_Ah_c3009/f1p0/740	380.74	2045.64	-2.4257	4.8009e-05	0.0047701
i5_LQ_Ah_c7285/f1p3/5619	60.314	492.27	-3.0289	4.8442e-05	0.004807
i2_LQ_Ah_c38400/f1p0/2182	35.7734	360.273	-3.3321	4.8884e-05	0.0048446
i1_LQ_Ah_c18431/f1p0/1872	8.24018	116.132	-3.8169	4.9497e-05	0.004899
i1_LQ_Ah_c35579/f1p4/1938	91.7818	689.366	-2.909	5.0169e-05	0.0049535
i3_HQ_Ah_c6552/f2p3/3695	4.11853	91.1351	-4.4678	5.0176e-05	0.0049535
i2_LQ_Ah_c76867/f1p4/2269	13.5697	179.835	-3.7282	5.0904e-05	0.005019
i1_HQ_Ah_c12963/f2p1/1968	38.9964	835.287	-4.4209	5.1359e-05	0.0050506
i1_LQ_Ah_c13539/f1p4/1520	24.4935	269.398	-3.4593	5.1487e-05	0.0050506
i2_LQ_Ah_c29133/f1p1/2074	0	33.7777	#NAME?	5.1466e-05	0.0050506
i3_LQ_Ah_c24703/f1p0/3966	14.7036	304.651	-4.3729	5.1453e-05	0.0050506
i2_LQ_Ah_c24925/f1p1/2261	80.4719	595.956	-2.8886	5.2033e-05	0.0050976
i0_LQ_Ah_c13224/f1p5/823	0.274569	108.485	-8.6261	5.2505e-05	0.0051225
i1_LQ_Ah_c19530/f1p0/1571	441.595	7.15544	5.9475	5.2532e-05	0.0051225
i1_LQ_Ah_c22432/f1p8/1892	37.0263	349.177	-3.2373	5.2553e-05	0.0051225
i3_LQ_Ah_c10281/f1p1/3084	0.95759	40.7103	-5.4098	5.2496e-05	0.0051225
i1_LQ_Ah_c49439/f1p1/1745	35.434	345.793	-3.2867	5.3054e-05	0.0051648
i2_LQ_Ah_c97993/f1p0/2792	59.5999	480.153	-3.0101	5.4631e-05	0.0053049
i3_HQ_Ah_c42647/f3p4/3088	79.758	576.829	-2.8544	5.4611e-05	0.0053049
i2_LQ_Ah_c90048/f1p5/2522	12.8261	1077.42	-6.3924	5.5151e-05	0.0053487
i0_LQ_Ah_c6722/f1p0/787	25.3218	268.468	-3.4063	5.5228e-05	0.0053491
i2_LQ_Ah_c18847/f1p2/3130	2.05587	59.5228	-4.8556	5.5346e-05	0.0053491
i2_LQ_Ah_c21520/f1p3/2470	635.008	3621.17	-2.5116	5.5367e-05	0.0053491
i5_LQ_Ah_c10112/f1p0/5636	0	37.545	#NAME?	5.5433e-05	0.0053491
i1_HQ_Ah_c19195/f4p1/1427	2054.63	346.456	2.5681	5.6163e-05	0.0054128
i2_HQ_Ah_c119322/f5p2/2734	37.5572	360.425	-3.2625	5.6545e-05	0.0054419
i3_LQ_Ah_c40574/f1p0/3053	241.225	15.8922	3.924	5.6607e-05	0.0054419
i1_HQ_Ah_c10621/f7p0/1546	213.501	2103.91	-3.3008	5.7612e-05	0.0055316
i1_LQ_Ah_c55524/f1p1/1039	1.37284	95.6317	-6.1222	5.8061e-05	0.005547
i2_LQ_Ah_c72237/f1p0/2101	27.5161	290.282	-3.3991	5.8006e-05	0.005547
i2_LQ_Ah_c98543/f1p0/2263	0	44.9199	#NAME?	5.7957e-05	0.005547
i3_LQ_Ah_c10944/f1p3/3406	4.29024	110.124	-4.6819	5.7864e-05	0.005547
i4_LQ_Ah_c10169/f1p0/4876	54.9248	1.87196	4.8748	5.8398e-05	0.0055723
i0_HQ_Ah_c1322/f4p0/659	3314.86	25254.6	-2.9295	5.9068e-05	0.0056293
i3_LQ_Ah_c26655/f1p5/3342	46.7693	0	Inf	6.0048e-05	0.0057156
i1_LQ_Ah_c41005/f1p2/1596	0	23.167	#NAME?	6.0162e-05	0.0057194
i0_LQ_Ah_c8284/f1p3/643	1.50673	225.093	-7.223	6.0318e-05	0.0057272
i1_LQ_Ah_c48171/f1p0/1278	0	178.556	#NAME?	6.0604e-05	0.0057472
i2_LQ_Ah_c113160/f1p7/2620	116.878	792.212	-2.7609	6.1035e-05	0.005781
i1_LQ_Ah_c11684/f1p1/1547	23.5223	259.732	-3.4649	6.1143e-05	0.0057834
i1_LQ_Ah_c26239/f1p1/1164	26.4269	273.438	-3.3711	6.1211e-05	0.0057834
i2_LQ_Ah_c53452/f1p4/2263	196.496	17.065	3.5254	6.1729e-05	0.0058252
i0_LQ_Ah_c8876/f1p0/849	15.5083	275.849	-4.1528	6.1882e-05	0.0058325
i2_LQ_Ah_c76963/f1p0/2412	23.9262	0	Inf	6.224e-05	0.0058591
i4_LQ_Ah_c12944/f1p1/4068	59.4859	477.959	-3.0063	6.2322e-05	0.0058597
i2_LQ_Ah_c51990/f1p1/2172	4.58374	88.8223	-4.2763	6.2516e-05	0.0058707
i1_LQ_Ah_c6835/f1p4/1271	2.4477	56.6703	-4.5331	6.3233e-05	0.0059308
i0_LQ_Ah_c7884/f1p0/926	6.14346	511.385	-6.3792	6.3964e-05	0.0059802
i1_LQ_Ah_c40407/f1p0/1635	690.687	99.2338	2.7991	6.3873e-05	0.0059802
i2_HQ_Ah_c20433/f3p0/2443	2.47112	174.893	-6.1452	6.3993e-05	0.0059802
i3_HQ_Ah_c43084/f44p0/3559	1246.84	193.107	2.6908	6.5062e-05	0.0060728
i2_LQ_Ah_c74708/f1p2/2594	134.942	0	Inf	6.5445e-05	0.0060958
i2_LQ_Ah_c7769/f1p1/2876	23.4414	0	Inf	6.5467e-05	0.0060958
i2_LQ_Ah_c30152/f1p3/2021	135.902	929.89	-2.7745	6.6467e-05	0.0061814
i2_LQ_Ah_c34519/f1p1/2851	4.79475	96.1896	-4.3264	6.6999e-05	0.0062234
i3_LQ_Ah_c20392/f1p0/3256	2.68141	74.4842	-4.7959	6.7088e-05	0.0062242
i3_LQ_Ah_c27387/f1p5/3619	0	23.5374	#NAME?	6.7198e-05	0.0062268
i2_LQ_Ah_c34678/f4p0/2613	8.85433	125.436	-3.8244	6.7933e-05	0.0062874
i2_LQ_Ah_c20532/f1p0/2657	596.134	61.5508	3.2758	6.8099e-05	0.0062952
i1_LQ_Ah_c37175/f1p1/1563	11.066	154.328	-3.8018	6.8449e-05	0.00632
i1_LQ_Ah_c8187/f1p0/1906	6.02691	103.566	-4.103	6.8542e-05	0.0063209
i0_HQ_Ah_c1223/f4p0/834	2082.25	351.414	2.5669	6.9128e-05	0.0063446
i0_HQ_Ah_c958/f4p288/736	48.1681	1090.78	-4.5011	6.9128e-05	0.0063446
i1_HQ_Ah_c16228/f2p0/1187	80.2398	592.41	-2.8842	6.9062e-05	0.0063446
i1_LQ_Ah_c49153/f1p0/1558	55.6433	507.6	-3.1894	6.8979e-05	0.0063446
i1_HQ_Ah_c9474/f6p1/1389	815.408	118.97	2.7769	6.9586e-05	0.0063639
i2_HQ_Ah_c55266/f2p1/2210	355.324	39.4519	3.171	6.9531e-05	0.0063639
i7_LQ_Ah_c237/f1p0/7104	90.6588	4.54813	4.3171	6.9484e-05	0.0063639
i3_LQ_Ah_c26335/f1p0/3619	179.4	1100.97	-2.6175	6.9828e-05	0.0063784
i2_LQ_Ah_c64056/f1p1/2297	23.6796	0	Inf	7.0187e-05	0.0064036
i2_LQ_Ah_c34617/f1p3/2348	7.19102	165.649	-4.5258	7.0277e-05	0.0064042
i0_HQ_Ah_c1464/f3p0/813	624.908	8842.6	-3.8228	7.1389e-05	0.0064979
i1_LQ_Ah_c14822/f1p1/1165	209.391	8.23642	4.668	7.2459e-05	0.0065876
i7_LQ_Ah_c179/f1p0/7304	48.9604	492.385	-3.3301	7.2759e-05	0.006607
i1_LQ_Ah_c40077/f1p0/1796	470.325	2713.73	-2.5285	7.3331e-05	0.0066511
i1_LQ_Ah_c5244/f1p0/1663	26.8081	272.241	-3.3441	7.4168e-05	0.0067191
i3_LQ_Ah_c21546/f1p1/4050	66.4507	656.759	-3.305	7.4557e-05	0.0067464
i0_LQ_Ah_c2843/f1p1/850	47.8343	404.889	-3.0814	7.557e-05	0.0068301
i0_LQ_Ah_c6091/f1p63/541	0.638393	35.1219	-5.7818	7.6484e-05	0.0068935
i3_HQ_Ah_c32867/f12p0/3635	1157.79	175.861	2.7189	7.654e-05	0.0068935
i4_LQ_Ah_c11168/f1p0/4465	54.1848	445.275	-3.0387	7.6377e-05	0.0068935
i0_LQ_Ah_c13357/f1p0/647	4.77814	87.6242	-4.1968	7.7139e-05	0.0069392
i0_LQ_Ah_c6367/f1p0/882	2.3713	57.9008	-4.6098	7.7778e-05	0.0069886
i2_HQ_Ah_c46973/f21p1/2761	1839.46	299.298	2.6196	7.8312e-05	0.0070202
i2_LQ_Ah_c127568/f1p3/2053	57.1627	463.015	-3.0179	7.8234e-05	0.0070202
i2_LQ_Ah_c27378/f1p1/2729	0.549138	69.4192	-6.982	7.8439e-05	0.0070234
i2_LQ_Ah_c20115/f1p2/2219	0	28.7429	#NAME?	7.9203e-05	0.0070828
i2_LQ_Ah_c45858/f1p0/2085	18.5127	421.048	-4.5074	7.9286e-05	0.0070828
i2_LQ_Ah_c96399/f1p1/2350	187.629	0.802851	7.8685	7.9888e-05	0.0071283
i5_LQ_Ah_c7420/f1p15/5158	10.2689	120.058	-3.5474	8.0604e-05	0.0071838
i0_LQ_Ah_c9602/f1p2/615	76.9508	569.882	-2.8887	8.0864e-05	0.0071986
i2_LQ_Ah_c54749/f1p0/2918	84.4302	4.63258	4.1879	8.1069e-05	0.0072086
i0_LQ_Ah_c13596/f1p0/777	1.09828	44.7038	-5.3471	8.1539e-05	0.0072337
i0_LQ_Ah_c5946/f1p0/920	0	60.4824	#NAME?	8.1515e-05	0.0072337
i1_LQ_Ah_c39479/f1p221/1586	3.17912	66.2176	-4.3805	8.197e-05	0.0072635
i1_LQ_Ah_c3762/f1p1/1291	0	23.0137	#NAME?	8.2801e-05	0.0073008
i1_LQ_Ah_c6285/f1p0/1233	1.73667	126.788	-6.1899	8.2758e-05	0.0073008
i2_LQ_Ah_c30310/f1p0/2035	90.4442	660.025	-2.8674	8.2711e-05	0.0073008
i2_LQ_Ah_c50005/f1p1/2624	31.2186	362.477	-3.5374	8.2825e-05	0.0073008
i2_LQ_Ah_c8614/f4p0/2232	990.272	165.235	2.5833	8.2864e-05	0.0073008
i3_LQ_Ah_c38275/f1p1/3328	0	22.4761	#NAME?	8.3127e-05	0.0073156
i1_LQ_Ah_c6405/f1p0/1659	76.2226	543.17	-2.8331	8.3907e-05	0.0073758
i1_LQ_Ah_c38107/f1p0/1644	0	139.433	#NAME?	8.4142e-05	0.007388
i1_HQ_Ah_c45766/f13p0/1546	2403.71	447.833	2.4242	8.5439e-05	0.0074933
i1_HQ_Ah_c25172/f2p1/2008	644.992	4303.96	-2.7383	8.5919e-05	0.0075183
i2_LQ_Ah_c80929/f1p0/2073	1.27679	42.1488	-5.0449	8.5822e-05	0.0075183
i1_LQ_Ah_c20063/f1p0/1625	194.42	1180.31	-2.6019	8.7065e-05	0.0076013
i1_LQ_Ah_c51671/f1p0/1245	98.7945	699.315	-2.8234	8.7052e-05	0.0076013
i3_LQ_Ah_c33746/f1p0/3124	1.9757	49.738	-4.6539	8.7573e-05	0.007637
i2_HQ_Ah_c39422/f3p1/2928	425.402	39.5683	3.4264	8.8344e-05	0.0076955
i1_HQ_Ah_c56571/f12p0/1820	12.1718	585.306	-5.5876	8.8926e-05	0.00772
i2_LQ_Ah_c37373/f1p2/2687	1.91518	48.0591	-4.6493	8.8856e-05	0.00772
i2_LQ_Ah_c53382/f1p0/2746	23.8514	241.718	-3.3412	8.8839e-05	0.00772
i2_LQ_Ah_c30375/f1p5/1811	2299.07	401.382	2.518	8.9223e-05	0.0077371
i1_LQ_Ah_c9876/f1p0/1951	0.379713	29.4643	-6.2779	8.9532e-05	0.0077377
i2_LQ_Ah_c95069/f1p3/2902	211.075	1263.25	-2.5813	8.9449e-05	0.0077377
i3_LQ_Ah_c13951/f1p2/3701	3.92569	70.9276	-4.1753	8.9527e-05	0.0077377
i1_HQ_Ah_c9340/f2p1/1419	1029.77	55.2599	4.22	8.9805e-05	0.007744
i2_HQ_Ah_c65771/f2p0/2203	0	31.2911	#NAME?	8.9708e-05	0.007744
i0_HQ_Ah_c2547/f2p1/892	142.801	885.05	-2.6318	9.0007e-05	0.0077526
i1_HQ_Ah_c46487/f15p0/1177	1335.28	219.49	2.6049	9.0567e-05	0.0077731
i1_LQ_Ah_c11491/f1p2/1243	6.83484	92.3385	-3.756	9.042e-05	0.0077731
i3_LQ_Ah_c37072/f1p0/3165	1.55136	47.0035	-4.9212	9.0626e-05	0.0077731
i4_LQ_Ah_c8214/f1p3/4189	62.8094	2.72806	4.525	9.0648e-05	0.0077731
i1_LQ_Ah_c23949/f1p21/1293	58.7347	458.38	-2.9643	9.1714e-05	0.0078558
i1_HQ_Ah_c18085/f2p1/1349	2.96506	94.643	-4.9964	9.2218e-05	0.0078901
i1_HQ_Ah_c6894/f3p0/1500	42.9155	363.114	-3.0809	9.3733e-05	0.0080109
i1_LQ_Ah_c34692/f1p13/1992	3472.77	675.829	2.3614	9.4432e-05	0.0080617
i1_HQ_Ah_c1341/f3p0/1398	208.165	1374.93	-2.7236	9.4922e-05	0.0080945
i1_LQ_Ah_c21714/f1p0/1288	89.9893	950.626	-3.4011	9.6274e-05	0.0082007
i1_LQ_Ah_c36022/f1p0/1931	24.6251	245.458	-3.3173	9.6412e-05	0.0082034
i2_LQ_Ah_c51010/f1p10/2264	142.151	891.859	-2.6494	9.7444e-05	0.0082821
i0_LQ_Ah_c4617/f1p0/845	26.0297	255.672	-3.2961	9.9037e-05	0.0084082
i5_LQ_Ah_c5025/f1p0/5914	49.4522	400.043	-3.016	9.9324e-05	0.0084233
i1_HQ_Ah_c23570/f3p0/1219	26.9843	512.81	-4.2482	0.00010082	0.0085364
i2_LQ_Ah_c72737/f1p0/2590	23.8059	249.029	-3.3869	0.00010088	0.0085364
i2_LQ_Ah_c25328/f1p1/2354	0.379713	28.5027	-6.23	0.00010123	0.0085567
i2_LQ_Ah_c109653/f1p1/2805	16.4939	184.646	-3.4848	0.00010201	0.008613
i4_LQ_Ah_c2638/f1p0/4127	571.282	9.83533	5.8601	0.00010217	0.0086169
i4_LQ_Ah_c2734/f1p0/4569	37.7161	334.087	-3.147	0.00010351	0.0087203
i1_LQ_Ah_c14992/f1p3/1097	9.492	127.747	-3.7504	0.00010639	0.0089342
i1_LQ_Ah_c54225/f1p5/1555	0.274569	140.065	-8.9947	0.00010639	0.0089342
i4_LQ_Ah_c8221/f1p1/4462	2.73889	60.0971	-4.4556	0.00010618	0.0089342
i2_HQ_Ah_c19960/f2p0/2413	121.955	8.14553	3.9042	0.00010671	0.0089452
i2_LQ_Ah_c18845/f1p3/2994	3.37728	69.8713	-4.3708	0.00010676	0.0089452
i2_LQ_Ah_c15768/f1p0/2054	62.2355	506.755	-3.0255	0.00010816	0.0090531
i0_HQ_Ah_c361/f3p0/737	609.144	3121.54	-2.3574	0.00010835	0.0090588
i1_LQ_Ah_c10456/f1p0/1487	180.999	14.6161	3.6303	0.00011015	0.0091875
i1_LQ_Ah_c50389/f1p0/1609	3.5142	66.4561	-4.2411	0.00011017	0.0091875
i3_LQ_Ah_c14027/f1p1/3126	71.3862	497.545	-2.8011	0.00011024	0.0091875
i0_HQ_Ah_c2666/f2p3/533	666.936	99.5554	2.744	0.00011132	0.0092469
i1_HQ_Ah_c17192/f3p10/1277	902.478	144.269	2.6451	0.0001112	0.0092469
i3_HQ_Ah_c1686/f9p0/3341	273.805	1644.3	-2.5863	0.00011113	0.0092469
i1_LQ_Ah_c2928/f1p0/1497	0.274569	75.7148	-8.1073	0.00011159	0.0092554
i2_LQ_Ah_c120001/f2p0/2666	168.621	922.766	-2.4522	0.00011166	0.0092554
i1_LQ_Ah_c33633/f1p4/1304	578	13.2092	5.4515	0.00011365	0.0094099
i2_LQ_Ah_c51283/f1p2/2159	138.5	1868.27	-3.7537	0.00011592	0.0095879
i0_HQ_Ah_c1991/f2p1/937	2346.01	43030.7	-4.1971	0.00011816	0.0097316
i2_HQ_Ah_c36020/f2p3/2818	0	115.744	#NAME?	0.00011793	0.0097316
i2_LQ_Ah_c27354/f1p1/2107	1.91518	48.9932	-4.677	0.00011793	0.0097316
i3_LQ_Ah_c26174/f1p0/3484	5.89763	86.7657	-3.8789	0.00011816	0.0097316
i3_LQ_Ah_c27155/f1p0/3471	21.9392	0	Inf	0.00011897	0.0097878
i1_LQ_Ah_c49057/f1p0/1329	129.172	785.164	-2.6037	0.00011948	0.0098189
i2_HQ_Ah_c85031/f5p1/2919	60.2111	1135.88	-4.2376	0.00012009	0.0098583
i6_LQ_Ah_c826/f1p1/6911	50.1082	0	Inf	0.00012136	0.0099521
i1_HQ_Ah_c15893/f21p3/1493	1752.46	327.815	2.4184	0.00012313	0.010076
i2_HQ_Ah_c120668/f36p1/2669	3227.96	468.828	2.7835	0.00012327	0.010076
i2_HQ_Ah_c26292/f7p2/2210	115.24	718.284	-2.6399	0.00012323	0.010076
i1_HQ_Ah_c57003/f4p0/1129	1573.87	287.569	2.4523	0.00012477	0.010188
i1_HQ_Ah_c1225/f19p0/1906	155.283	924.721	-2.5741	0.0001266	0.010327
i1_HQ_Ah_c1726/f4p0/1411	258.39	27.3966	3.2375	0.00012723	0.010348
i1_LQ_Ah_c41382/f1p2/1948	2179.9	387.472	2.4921	0.00012726	0.010348
i2_LQ_Ah_c76697/f1p0/2414	575.313	2958.44	-2.3624	0.0001271	0.010348
i0_LQ_Ah_c7184/f1p5/898	2.93329	59.5778	-4.3442	0.00012827	0.010419
i2_LQ_Ah_c96897/f1p1/2438	21.1775	0	Inf	0.00012909	0.010474
i2_LQ_Ah_c89850/f1p0/2835	180.932	1037.62	-2.5198	0.00013044	0.010573
i2_LQ_Ah_c72162/f1p6/2955	606.563	3182.67	-2.3915	0.00013279	0.010752
i3_LQ_Ah_c30218/f1p0/3046	0	20.4522	#NAME?	0.00013453	0.010882
i1_LQ_Ah_c50219/f1p0/1440	57.5646	428.971	-2.8976	0.00013526	0.010918
i2_HQ_Ah_c120081/f41p0/2447	1237.34	6481.47	-2.3891	0.00013515	0.010918
i2_LQ_Ah_c57912/f1p1/2383	15.5265	172.159	-3.4709	0.00013572	0.010943
i2_LQ_Ah_c68655/f1p0/2655	883.901	118.104	2.9038	0.00013655	0.010987
i3_LQ_Ah_c22366/f1p12/3456	3.19197	58.0358	-4.1844	0.00013654	0.010987
i4_LQ_Ah_c9258/f1p0/4849	49.0402	2.10464	4.5423	0.00013674	0.010991
i2_HQ_Ah_c1114/f4p5/2917	4.03084	112.105	-4.7976	0.00013769	0.011056
i1_LQ_Ah_c56669/f1p0/1455	1540.3	19.0008	6.341	0.00013799	0.011068
i2_LQ_Ah_c84873/f1p0/2093	10.6515	133.128	-3.6437	0.00013834	0.011085
i3_HQ_Ah_c2312/f4p1/3528	69.9715	523.093	-2.9022	0.00013941	0.011159
i1_LQ_Ah_c41486/f1p40/1984	254.166	0.641736	8.6296	0.00014002	0.011196
i2_HQ_Ah_c94658/f2p0/2527	68.2752	476.269	-2.8023	0.00014103	0.011265
i1_LQ_Ah_c13392/f1p1/1627	7989.84	936.938	3.0921	0.00014269	0.011386
i0_LQ_Ah_c6650/f1p4/778	1230.86	215.057	2.5169	0.00014338	0.011409
i0_LQ_Ah_c7125/f1p6/942	1.51885	37.952	-4.6431	0.00014329	0.011409
i2_LQ_Ah_c70088/f1p4/2613	3.83036	170.378	-5.4751	0.00014342	0.011409
i2_LQ_Ah_c3218/f1p0/2988	1.52262	43.4414	-4.8344	0.00014679	0.011665
i2_HQ_Ah_c120598/f6p1/2563	263.422	20.0428	3.7162	0.00014809	0.011756
i2_LQ_Ah_c46497/f1p26/2059	1543.83	298.224	2.372	0.00014836	0.011765
i2_LQ_Ah_c6322/f1p3/2736	366.219	22.1396	4.048	0.00014867	0.011768
i3_LQ_Ah_c9512/f1p2/3367	0	20.0377	#NAME?	0.00014869	0.011768
i2_LQ_Ah_c83335/f1p11/1789	21.518	204.378	-3.2476	0.00014967	0.011833
i1_HQ_Ah_c15595/f2p0/1171	3.32889	79.204	-4.5725	0.00014991	0.01184
i1_HQ_Ah_c27148/f2p1/1222	59.0503	424.235	-2.8448	0.00015053	0.011877
i3_LQ_Ah_c11555/f1p45/3180	105.556	0	Inf	0.0001513	0.011925
i2_LQ_Ah_c6118/f1p0/2248	44.3323	1.60434	4.7883	0.00015156	0.011933
i3_LQ_Ah_c35299/f1p0/3721	0	20.3348	#NAME?	0.00015188	0.011947
i2_LQ_Ah_c76359/f1p1/2594	0	21.2536	#NAME?	0.00015407	0.012106
i3_HQ_Ah_c42016/f4p0/3615	6.06473	88.7066	-3.8705	0.000155	0.012167
i3_LQ_Ah_c36435/f1p4/3199	16.4333	184.718	-3.4906	0.00015531	0.012178
i1_LQ_Ah_c36775/f1p0/1706	4.94076	77.8211	-3.9774	0.00015562	0.01219
i1_HQ_Ah_c47673/f3p1/1356	4.3931	826.392	-7.5554	0.00015742	0.012319
i2_LQ_Ah_c51354/f1p5/2811	14.1136	162.591	-3.5261	0.0001584	0.012383
i1_LQ_Ah_c39347/f1p4/1795	0	84.3728	#NAME?	0.00015919	0.012432
i2_HQ_Ah_c49621/f4p0/2184	67.1355	429.105	-2.6762	0.00015999	0.012482
i1_LQ_Ah_c58268/f1p0/1577	110.307	693.427	-2.6522	0.0001602	0.012486
i3_HQ_Ah_c9938/f2p0/3300	41.0806	335.52	-3.0299	0.00016132	0.012561
i2_LQ_Ah_c42037/f1p2/2812	0	20.7276	#NAME?	0.00016281	0.012663
i2_HQ_Ah_c50134/f2p0/2968	12.6393	152.466	-3.5925	0.00016315	0.012677
i1_HQ_Ah_c9326/f2p0/1558	38.247	317.413	-3.0529	0.00016336	0.012681
i2_LQ_Ah_c98116/f1p0/2957	0	19.1968	#NAME?	0.00016385	0.012706
i2_LQ_Ah_c82511/f1p6/2041	251.537	1259.53	-2.324	0.00016533	0.012808
i2_LQ_Ah_c90832/f1p3/2644	78.8049	516.959	-2.7137	0.00016602	0.012848
i1_LQ_Ah_c21100/f2p1/1351	153.476	0	Inf	0.00016655	0.012876
i0_LQ_Ah_c3428/f1p0/860	6.81059	96.0845	-3.8185	0.00016788	0.012953
i2_LQ_Ah_c55311/f1p0/2118	7.51326	95.9506	-3.6748	0.00016771	0.012953
i2_LQ_Ah_c63645/f1p0/2019	135.091	803.955	-2.5732	0.00017008	0.01311
i2_LQ_Ah_c34604/f2p0/2192	11.2301	202.641	-4.1735	0.00017119	0.013182
i1_HQ_Ah_c14843/f4p1/1171	3757.18	813.224	2.2079	0.00017373	0.013364
i1_HQ_Ah_c9276/f4p32/1684	530.044	84.5794	2.6477	0.00017525	0.013454
i2_LQ_Ah_c24610/f1p0/2588	0	20.0482	#NAME?	0.00017519	0.013454
i2_LQ_Ah_c18641/f1p0/2115	332.225	5.77563	5.846	0.00017818	0.013666
i1_HQ_Ah_c55895/f3p1/1603	308.571	1510.39	-2.2912	0.00017902	0.013706
i3_HQ_Ah_c10684/f2p17/3529	122.801	9.76003	3.6533	0.00017918	0.013706
i3_LQ_Ah_c37784/f1p1/3420	0.95759	34.0226	-5.1509	0.00017923	0.013706
i0_LQ_Ah_c1444/f3p1/759	30.2399	254.881	-3.0753	0.00018131	0.013823
i2_LQ_Ah_c18445/f1p0/2975	28.5773	0	Inf	0.00018111	0.013823
i3_LQ_Ah_c21057/f1p1/3152	102.824	591.604	-2.5244	0.00018148	0.013823
i3_LQ_Ah_c33742/f1p0/3566	639.78	32.1713	4.3137	0.00018113	0.013823
i1_LQ_Ah_c13403/f1p0/1647	278.89	1657.95	-2.5716	0.0001837	0.013964
i3_LQ_Ah_c22918/f1p0/3480	0	19.1426	#NAME?	0.00018362	0.013964
i3_HQ_Ah_c1233/f8p0/3517	263.322	1390.68	-2.4009	0.00018413	0.013983
i1_LQ_Ah_c9050/f1p1/1988	2.64963	54.2946	-4.3569	0.00018715	0.014198
i2_HQ_Ah_c721/f15p1/2545	22.0699	315.279	-3.8365	0.00018771	0.014199
i2_LQ_Ah_c55569/f1p1/2823	4.24113	101.117	-4.5754	0.00018767	0.014199
i5_LQ_Ah_c6176/f1p11/5799	0	33.7346	#NAME?	0.00018745	0.014199
i2_HQ_Ah_c8324/f2p1/2533	2.19655	50.7892	-4.5312	0.00018814	0.014218
i2_LQ_Ah_c52937/f1p1/2991	410.109	55.2342	2.8924	0.00018927	0.014289
i2_LQ_Ah_c36611/f1p2/2241	25.3792	423.368	-4.0602	0.00019197	0.014478
i2_LQ_Ah_c7255/f1p3/2608	1027.22	194.988	2.3973	0.00019314	0.014552
i2_LQ_Ah_c75570/f1p6/2125	3039.64	623.873	2.2846	0.00019848	0.014925
i3_LQ_Ah_c5633/f1p1/3411	3.33265	59.4957	-4.158	0.00019839	0.014925
i2_LQ_Ah_c127667/f1p3/2001	1038.9	179.211	2.5353	0.00019934	0.014976
i3_LQ_Ah_c25315/f1p1/3629	8.80594	152.967	-4.1186	0.00019992	0.015004
i1_HQ_Ah_c55846/f4p0/1546	1718.35	346.782	2.3089	0.00020269	0.015198
i2_LQ_Ah_c10534/f1p0/2480	11.1326	154.568	-3.7954	0.00020364	0.015254
i1_LQ_Ah_c10686/f1p2/1708	3763.02	772.091	2.285	0.00020525	0.01536
i2_HQ_Ah_c65854/f3p2/2274	169.039	860.226	-2.3474	0.00020587	0.015376
i2_HQ_Ah_c66092/f4p1/2105	88.7001	545.197	-2.6198	0.00020584	0.015376
i0_LQ_Ah_c4724/f1p1/809	79.7368	5.46799	3.8662	0.00020835	0.015546
i2_HQ_Ah_c105735/f3p0/2131	35.3598	295.289	-3.0619	0.00021074	0.015709
i0_HQ_Ah_c545/f7p0/844	3620.21	757.879	2.256	0.0002125	0.01581
i0_LQ_Ah_c1983/f2p0/911	32107.3	1853.22	4.1148	0.00021229	0.01581
i3_HQ_Ah_c11391/f7p0/3497	99.1632	577.598	-2.5422	0.00021315	0.015843
i1_LQ_Ah_c36728/f1p3/1188	36.3083	547.983	-3.9158	0.00021398	0.015889
i2_LQ_Ah_c37052/f1p3/2525	288.612	33.2988	3.1156	0.00021471	0.015928
i2_LQ_Ah_c103287/f1p0/2088	1.71702	39.9525	-4.5403	0.00021683	0.01607
i0_LQ_Ah_c11716/f1p6/549	195.612	1019.22	-2.3814	0.0002185	0.016155
i1_LQ_Ah_c12624/f1p0/1614	436.886	41.6685	3.3902	0.00021859	0.016155
i2_HQ_Ah_c40473/f3p0/2319	92.0462	569.585	-2.6295	0.00021861	0.016155
i0_HQ_Ah_c13732/f3p1/339	733.161	11.5645	5.9864	0.00022135	0.016342
i1_LQ_Ah_c8040/f1p2/1760	151.004	859.451	-2.5088	0.00022232	0.016389
i2_HQ_Ah_c120647/f10p0/2219	808.44	97.1312	3.0571	0.00022241	0.016389
i1_LQ_Ah_c17923/f1p2/1881	1680.76	340.396	2.3038	0.00022434	0.0165
i1_LQ_Ah_c24360/f1p1/1147	39.6524	314.038	-2.9855	0.00022431	0.0165
i2_LQ_Ah_c33878/f1p1/2251	810.877	131.133	2.6285	0.00022571	0.016585
i3_LQ_Ah_c7325/f1p0/3947	29.0404	241.84	-3.0579	0.00022598	0.016588
i2_LQ_Ah_c73897/f1p0/2089	14.0787	152.379	-3.4361	0.0002265	0.016611
i2_LQ_Ah_c4582/f1p0/2141	4.24561	80.1272	-4.2382	0.00022674	0.016612
i1_LQ_Ah_c55366/f1p1/1043	8.40877	227.807	-4.7598	0.00022731	0.016638
i1_LQ_Ah_c60663/f1p0/1009	0	19.1985	#NAME?	0.00022858	0.016709
i2_HQ_Ah_c4986/f2p0/2760	145.83	812.467	-2.478	0.00022871	0.016709
i1_LQ_Ah_c35266/f1p1/1931	0.274569	133.284	-8.9231	0.00022962	0.016747
i3_HQ_Ah_c16256/f3p0/3137	102.448	619.951	-2.5973	0.00022966	0.016747
i5_LQ_Ah_c6195/f1p0/5111	3.56939	63.9003	-4.1621	0.00023087	0.016819
i1_LQ_Ah_c22057/f1p1/1796	187.379	18.5202	3.3388	0.00023184	0.016874
i1_HQ_Ah_c18647/f4p8/1708	20.1904	1012.62	-5.6483	0.00023222	0.016885
i1_HQ_Ah_c12295/f3p1/1720	3013.31	637.566	2.2407	0.00023294	0.016922
i4_LQ_Ah_c8330/f1p0/4570	5.31599	784.486	-7.2053	0.00023324	0.016928
i0_LQ_Ah_c15673/f1p0/315	19.5097	0	Inf	0.00023668	0.017129
i1_HQ_Ah_c18093/f2p1/1277	355.624	6863.11	-4.2704	0.00023654	0.017129
i2_LQ_Ah_c25695/f1p2/2178	3.01345	82.3702	-4.7726	0.00023647	0.017129
i1_HQ_Ah_c53328/f2p1/1089	120.609	990.597	-3.038	0.0002371	0.017143
i1_HQ_Ah_c45834/f12p1/1865	78.711	654.424	-3.0556	0.00023814	0.017202
i2_LQ_Ah_c29838/f1p0/2072	12.9071	134.997	-3.3867	0.00023935	0.017273
i1_HQ_Ah_c32439/f2p0/1776	33.0702	285.056	-3.1076	0.00024131	0.017392
i2_LQ_Ah_c24057/f1p1/2789	574.889	89.9185	2.6766	0.00024144	0.017392
i0_HQ_Ah_c16112/f5p0/646	111.248	1201.07	-3.4325	0.00024202	0.017401
i0_LQ_Ah_c11720/f1p2/820	0	23.943	#NAME?	0.00024181	0.017401
i1_HQ_Ah_c1286/f5p1/1861	827.799	3771.59	-2.1878	0.00024369	0.017505
i3_LQ_Ah_c37630/f1p1/3217	0	19.131	#NAME?	0.00024422	0.017526
i0_LQ_Ah_c2280/f2p0/766	0.274569	44.3681	-7.3362	0.0002468	0.017695
i3_LQ_Ah_c27808/f1p0/3334	40.1986	495.419	-3.6234	0.00024794	0.017761
i5_LQ_Ah_c8004/f1p0/5348	869.897	162.356	2.4217	0.00024875	0.017802
i0_LQ_Ah_c5590/f1p0/761	1.29268	34.624	-4.7433	0.0002491	0.01781
i2_HQ_Ah_c12640/f2p0/2544	584.27	57.0074	3.3574	0.00024957	0.017827
i2_HQ_Ah_c2065/f10p3/2687	255.872	1334.83	-2.3832	0.00024985	0.017831
i0_HQ_Ah_c2453/f2p3/713	14.963	157.473	-3.3956	0.00025168	0.017945
i0_LQ_Ah_c5020/f1p21/853	122.213	11.9715	3.3517	0.00025257	0.017951
i1_LQ_Ah_c45077/f1p0/1774	11.0767	482.547	-5.4451	0.00025294	0.017951
i2_LQ_Ah_c110178/f1p2/2282	1267.93	8.69736	7.1877	0.00025272	0.017951
i3_HQ_Ah_c17863/f2p1/3239	63.7695	422.195	-2.727	0.00025235	0.017951
i3_LQ_Ah_c30625/f1p0/3041	7.32491	88.3915	-3.593	0.00025316	0.017951
i3_LQ_Ah_c35516/f1p2/3755	32.9236	565.436	-4.1022	0.00025259	0.017951
i2_LQ_Ah_c18257/f1p3/2904	120.159	906.702	-2.9157	0.00025497	0.018046
i2_LQ_Ah_c53683/f1p8/2437	8.18719	99.8906	-3.6089	0.00025481	0.018046
i2_LQ_Ah_c18478/f1p1/2557	109.83	10.1253	3.4392	0.00025549	0.018049
i2_LQ_Ah_c42220/f1p0/2807	1847.98	400.878	2.2047	0.00025531	0.018049
i2_HQ_Ah_c2180/f16p4/2774	223.204	1130.1	-2.34	0.00025864	0.018217
i2_LQ_Ah_c14600/f1p5/2039	53.6329	700.065	-3.7063	0.00025842	0.018217
i2_LQ_Ah_c45754/f1p0/2073	22.2765	218.162	-3.2918	0.00025881	0.018217
i2_LQ_Ah_c76531/f1p0/2884	0.759427	28.2609	-5.2178	0.00025832	0.018217
i2_LQ_Ah_c96640/f1p7/2325	19.0627	329.816	-4.1128	0.00025913	0.018223
i1_LQ_Ah_c19900/f1p6/1907	465.507	2258.08	-2.2782	0.00026365	0.018524
i1_HQ_Ah_c11437/f2p0/1746	23.0291	377.836	-4.0362	0.00026423	0.018543
i3_LQ_Ah_c18035/f1p0/3939	283.017	1391.13	-2.2973	0.00026441	0.018543
i0_LQ_Ah_c11975/f1p0/661	32.4795	260.275	-3.0024	0.00026879	0.018833
i0_LQ_Ah_c8379/f1p4/619	1.73667	41.9456	-4.5941	0.00027264	0.019086
i2_LQ_Ah_c30419/f1p5/1987	138.888	740.29	-2.4142	0.00027328	0.019113
i2_HQ_Ah_c86770/f3p0/2618	7829.26	837.114	3.2254	0.00027444	0.019177
i2_HQ_Ah_c87519/f5p1/2573	1500.46	7174.4	-2.2574	0.00027505	0.019202
i2_HQ_Ah_c2716/f12p4/2841	6629.09	1428.28	2.2145	0.00027623	0.019267
i0_LQ_Ah_c9146/f1p0/741	11.7407	128.007	-3.4466	0.00027693	0.019281
i2_LQ_Ah_c29158/f1p0/2077	305.879	13.8716	4.4628	0.00027678	0.019281
i1_LQ_Ah_c12938/f1p0/1451	3.53009	57.622	-4.0288	0.00028017	0.019489
i1_LQ_Ah_c12907/f2p0/1261	25.6344	211.29	-3.0431	0.00028079	0.019515
i1_LQ_Ah_c24481/f1p3/1976	1202.64	228.522	2.3958	0.00028122	0.019527
i2_LQ_Ah_c97233/f1p3/2114	91.4239	547.13	-2.5812	0.00028279	0.019618
i3_LQ_Ah_c4694/f1p3/3843	352.826	27.5072	3.6811	0.0002833	0.019636
i3_LQ_Ah_c28392/f1p0/3828	0.823706	30.6643	-5.2183	0.00028442	0.019695
i4_LQ_Ah_c9651/f1p1/4086	15.0485	152.382	-3.34	0.00028581	0.019774
i1_LQ_Ah_c14509/f1p0/1055	23.5072	203.547	-3.1142	0.0002874	0.019866
i0_LQ_Ah_c12851/f1p0/858	147.437	13.408	3.4589	0.00028819	0.019903
i0_LQ_Ah_c5625/f1p4/548	5.44151	72.7704	-3.7413	0.00028987	0.019965
i2_LQ_Ah_c26873/f1p11/2358	349.225	46.8648	2.8976	0.00028952	0.019965
i3_HQ_Ah_c3531/f2p2/3269	14.6589	153.928	-3.3924	0.00028965	0.019965
i1_LQ_Ah_c9702/f1p1/1643	5.409	70.8655	-3.7116	0.00029018	0.019969
i0_HQ_Ah_c1478/f3p0/753	39.4233	373.908	-3.2456	0.00029084	0.019996
i2_LQ_Ah_c57998/f1p0/2198	48.1529	1.5304	4.9756	0.00029133	0.020012
i2_HQ_Ah_c77458/f2p1/2490	1.8577	42.2949	-4.5089	0.00029451	0.020194
i6_LQ_Ah_c2191/f1p0/6243	0	17.5236	#NAME?	0.0002945	0.020194
i5_LQ_Ah_c3646/f1p2/5586	0	18.3892	#NAME?	0.00029912	0.020492
i2_LQ_Ah_c59798/f2p2/2318	50.596	2.75418	4.1993	0.00030354	0.020777
i0_HQ_Ah_c2624/f2p2/581	3.14734	55.1823	-4.132	0.00030448	0.020804
i4_LQ_Ah_c3972/f1p0/4475	4.31826	64.4155	-3.8989	0.00030435	0.020804
i1_HQ_Ah_c11883/f2p132/1571	159.488	873.012	-2.4526	0.00030812	0.021034
i1_HQ_Ah_c2721/f3p1/1365	2748.76	596.046	2.2053	0.0003104	0.02114
i2_HQ_Ah_c2619/f3p1/2727	45.7483	310.398	-2.7623	0.0003105	0.02114
i4_HQ_Ah_c2015/f2p0/4351	0	66.5589	#NAME?	0.00031034	0.02114
i5_LQ_Ah_c4078/f1p1/5700	282.29	29.6742	3.2499	0.00031083	0.021144
i2_LQ_Ah_c30474/f1p1/2002	65.4485	4.46502	3.8736	0.00031295	0.02127
i3_LQ_Ah_c3672/f1p2/3200	0.319197	23.7219	-6.2156	0.00031542	0.021418
i3_HQ_Ah_c1844/f2p1/3157	12.4979	132.322	-3.4043	0.00031579	0.021424
i2_LQ_Ah_c73442/f1p1/2407	123.086	659.042	-2.4207	0.00031903	0.021625
i2_LQ_Ah_c53844/f1p0/2863	0	19.07	#NAME?	0.00032096	0.021737
i2_HQ_Ah_c21357/f2p0/2182	105.891	618.453	-2.5461	0.00032347	0.021888
i1_LQ_Ah_c22494/f1p0/1728	1.13914	31.3661	-4.7832	0.00032515	0.021982
i0_LQ_Ah_c10469/f1p7/777	3332.04	15897.5	-2.2543	0.00032627	0.022039
i2_LQ_Ah_c19562/f1p0/2370	176.29	16.9986	3.3745	0.00032694	0.02205
i3_LQ_Ah_c15642/f1p0/3012	1.82592	46.4296	-4.6683	0.00032702	0.02205
i6_LQ_Ah_c2291/f1p1/6498	1.82592	40.6879	-4.4779	0.00032765	0.022074
i5_LQ_Ah_c2696/f1p1/5319	16.3222	157.906	-3.2742	0.0003282	0.022092
i3_HQ_Ah_c10303/f5p0/3357	32.4931	264.393	-3.0245	0.00032976	0.022177
i1_LQ_Ah_c26815/f1p2/1178	220.484	23.2433	3.2458	0.00033122	0.022256
i0_LQ_Ah_c7991/f1p12/898	872.292	31.1863	4.8058	0.00033204	0.022292
i2_HQ_Ah_c41201/f3p0/2618	1238.87	227.228	2.4468	0.00033438	0.022429
i3_LQ_Ah_c8562/f1p3/3623	0	16.8364	#NAME?	0.00033961	0.02276
i1_LQ_Ah_c18405/f1p2/1860	737.635	4928.35	-2.7401	0.00034298	0.022867
i2_HQ_Ah_c11710/f2p0/2173	258.268	29.9629	3.1076	0.00034165	0.022867
i2_LQ_Ah_c11765/f1p1/2617	34.5202	0	Inf	0.00034295	0.022867
i2_LQ_Ah_c128514/f1p0/2020	41.5163	0	Inf	0.00034274	0.022867
i2_LQ_Ah_c50480/f1p3/2966	5.08145	71.2501	-3.8096	0.00034231	0.022867
i3_HQ_Ah_c16364/f6p0/3291	383.075	51.0015	2.909	0.0003419	0.022867
i3_LQ_Ah_c21173/f1p2/3626	3.78573	59.7453	-3.9802	0.0003437	0.022895
i2_LQ_Ah_c15239/f1p0/2036	45.7843	521.583	-3.51	0.00034429	0.022914
i3_LQ_Ah_c26341/f1p1/3108	43.905	356.454	-3.0213	0.00034692	0.023069
i2_HQ_Ah_c10888/f3p0/2878	10.7082	131.569	-3.619	0.00034962	0.023217
i2_LQ_Ah_c25572/f1p2/2837	40.883	1.6057	4.6702	0.00034974	0.023217
i2_LQ_Ah_c74345/f1p0/2196	0.274569	22.9879	-6.3876	0.00035592	0.023607
i1_LQ_Ah_c8042/f1p0/1881	387.551	1814.74	-2.2273	0.00035801	0.023665
i2_HQ_Ah_c30648/f27p6/2865	498.068	2263.4	-2.1841	0.00035797	0.023665
i2_LQ_Ah_c24068/f1p0/2279	17.5574	162.543	-3.2107	0.00035817	0.023665
i3_LQ_Ah_c8322/f1p0/3708	15.472	157.824	-3.3506	0.00035833	0.023665
i4_HQ_Ah_c13767/f3p0/4106	64.5984	431.751	-2.7406	0.00035796	0.023665
i2_LQ_Ah_c13506/f1p0/2546	73.893	0	Inf	0.00035984	0.023744
i2_LQ_Ah_c41025/f1p4/2094	36.3507	271.681	-2.9019	0.0003634	0.023958
i0_LQ_Ah_c11284/f1p0/477	77.2907	486.273	-2.6534	0.00036535	0.024052
i1_HQ_Ah_c11650/f2p0/1347	4.3931	69.6946	-3.9877	0.00036545	0.024052
i1_LQ_Ah_c33551/f1p1/1560	4626.67	20.7357	7.8017	0.00036806	0.024182
i4_LQ_Ah_c7162/f1p0/4280	6.11544	80.5268	-3.7189	0.00036775	0.024182
i2_LQ_Ah_c12992/f1p1/2695	14.2414	135.347	-3.2485	0.00036903	0.024226
i2_HQ_Ah_c26711/f5p0/2255	316.108	43.8342	2.8503	0.00036978	0.024254
i1_LQ_Ah_c18825/f1p2/2002	59.6267	370.955	-2.6372	0.00037121	0.024327
i0_HQ_Ah_c1082/f4p1/751	546.074	2568.46	-2.2337	0.00037191	0.024332
i1_HQ_Ah_c10957/f2p4/1768	66.2896	1852.62	-4.8046	0.00037186	0.024332
i0_HQ_Ah_c1726/f3p0/917	1634.59	346.737	2.237	0.00037343	0.024411
i1_LQ_Ah_c15134/f1p0/1087	68.1028	427.812	-2.6512	0.00037553	0.024515
i2_LQ_Ah_c21874/f1p1/2686	581.482	95.8991	2.6001	0.00037566	0.024515
i2_LQ_Ah_c44997/f1p0/2034	12.5365	121.635	-3.2784	0.00037605	0.024519
i1_LQ_Ah_c19428/f1p1/1384	269.144	33.601	3.0018	0.00037706	0.024564
i2_LQ_Ah_c72576/f1p1/3002	1.13914	30.915	-4.7623	0.0003795	0.024703
i2_LQ_Ah_c57470/f1p0/2093	39.247	291.739	-2.894	0.00037985	0.024704
i1_HQ_Ah_c1750/f3p1/1872	46.1467	2.454	4.233	0.00038075	0.024724
i3_LQ_Ah_c40230/f1p0/3021	1.92198	41.7896	-4.4425	0.00038079	0.024724
i3_LQ_Ah_c27284/f1p10/3184	39.6501	295.467	-2.8976	0.00038146	0.024726
i3_LQ_Ah_c27834/f1p0/3241	21.3513	195.95	-3.1981	0.00038136	0.024726
i3_LQ_Ah_c12223/f1p0/3292	45.1787	318.881	-2.8193	0.0003822	0.024753
i2_LQ_Ah_c50268/f1p0/2879	4.63745	65.3286	-3.8163	0.00038337	0.024808
i3_LQ_Ah_c9928/f1p0/3294	4.50733	68.8962	-3.9341	0.00038588	0.024949
i2_HQ_Ah_c69437/f2p1/2370	28.0803	236.467	-3.074	0.00038624	0.024951
i2_HQ_Ah_c56585/f2p0/2320	14.3994	147.039	-3.3521	0.00038667	0.024958
i1_HQ_Ah_c11630/f5p0/1983	2524.09	12.3724	7.6725	0.00039086	0.025186
i2_LQ_Ah_c8829/f1p5/2555	27.4397	227.521	-3.0517	0.00039083	0.025186
i1_LQ_Ah_c20370/f1p8/1958	153.04	865.715	-2.5	0.00039125	0.025191
i2_LQ_Ah_c11475/f1p0/2450	1.01811	29.2377	-4.8439	0.00039334	0.025283
i3_LQ_Ah_c21555/f1p0/3302	757.708	92.132	3.0399	0.00039321	0.025283
i0_HQ_Ah_c2485/f2p5/693	1941.24	414.797	2.2265	0.00039424	0.025297
i2_LQ_Ah_c119697/f1p0/2831	102.773	930.399	-3.1784	0.0003944	0.025297
i2_LQ_Ah_c69658/f1p0/2580	0	101.334	#NAME?	0.00039475	0.025297
i2_LQ_Ah_c7536/f1p0/2546	11.1258	110.946	-3.3179	0.00039488	0.025297
i0_LQ_Ah_c13616/f1p1/801	8313.69	116.986	6.1511	0.00039529	0.025303
i1_LQ_Ah_c39360/f1p5/1448	17.4228	154.595	-3.1494	0.00039802	0.025456
i2_LQ_Ah_c33555/f1p0/2600	39.6902	291.519	-2.8767	0.000401	0.025625
i1_LQ_Ah_c24691/f1p0/1271	127.792	692.595	-2.4382	0.00040345	0.025761
i1_LQ_Ah_c4665/f1p0/1292	0.274569	21.6016	-6.2978	0.00040474	0.025822
i2_LQ_Ah_c61839/f1p2/2025	2.50894	44.5828	-4.1513	0.00040566	0.025859
i1_LQ_Ah_c22631/f1p2/1653	591.667	96.3694	2.6181	0.00040621	0.025873
i1_LQ_Ah_c14119/f1p2/1766	32.7987	251.439	-2.9385	0.00040712	0.025909
i1_LQ_Ah_c21387/f1p2/1705	43.2678	312.924	-2.8544	0.00040934	0.025997
i1_LQ_Ah_c57047/f2p0/1115	124.983	620.067	-2.3107	0.0004097	0.025997
i3_HQ_Ah_c16172/f4p0/3475	346.685	1614.73	-2.2196	0.00040906	0.025997
i5_LQ_Ah_c4375/f1p4/5114	1515.99	170.666	3.151	0.00040986	0.025997
i1_LQ_Ah_c50609/f1p0/1978	0.638393	50.1331	-6.2952	0.00041167	0.02606
i2_LQ_Ah_c22925/f1p2/2714	761.095	112.017	2.7644	0.00041141	0.02606
i2_LQ_Ah_c97659/f1p0/2368	191.472	14.59	3.7141	0.00041186	0.02606
i3_LQ_Ah_c13071/f2p1/3861	197.235	22.9167	3.1054	0.00041329	0.026129
i1_LQ_Ah_c23081/f1p0/1339	22.4921	198.32	-3.1403	0.00041481	0.026203
i1_HQ_Ah_c17563/f2p5/1797	1.3373	33.4331	-4.6439	0.00041685	0.026311
i1_LQ_Ah_c36577/f1p0/1223	55.4823	470.04	-3.0827	0.00041725	0.026315
i2_LQ_Ah_c6396/f1p0/2456	25.9927	258.1	-3.3118	0.00041837	0.026363
i2_LQ_Ah_c36431/f1p3/2783	320.946	1472.45	-2.1978	0.00041894	0.026378
i3_LQ_Ah_c18791/f1p4/3152	0	16.521	#NAME?	0.00042132	0.026506
i3_LQ_Ah_c31319/f1p0/3058	10.4064	113.728	-3.45	0.000424	0.026653
i1_LQ_Ah_c6495/f1p5/1679	50.6912	333.672	-2.7186	0.00042519	0.026696
i2_LQ_Ah_c50267/f1p1/2985	129.874	696.858	-2.4237	0.00042537	0.026696
i1_LQ_Ah_c22935/f1p2/1904	23.7492	193.659	-3.0276	0.00042858	0.026788
i1_LQ_Ah_c49943/f1p12/1751	0.549138	24.9467	-5.5055	0.00042767	0.026788
i2_HQ_Ah_c114944/f3p3/2053	436.987	2085.01	-2.2544	0.00042822	0.026788
i2_LQ_Ah_c3178/f1p3/2858	0	96.6991	#NAME?	0.00042721	0.026788
i3_LQ_Ah_c23581/f1p2/3446	0	38.7634	#NAME?	0.00042824	0.026788
i2_HQ_Ah_c2189/f15p0/2196	730.946	3209.94	-2.1347	0.00043124	0.02691
i3_LQ_Ah_c20762/f1p1/3473	9.42164	97.3097	-3.3685	0.00043105	0.02691
i1_HQ_Ah_c5366/f3p0/1664	240.025	1181.25	-2.2991	0.00043256	0.02697
i0_LQ_Ah_c4637/f1p0/876	2.96506	47.9556	-4.0156	0.00043313	0.026985
i2_HQ_Ah_c1538/f5p2/2861	234.155	1179.79	-2.333	0.00043648	0.027171
i2_HQ_Ah_c22525/f3p0/2173	328.664	44.4057	2.8878	0.00043737	0.027183
i2_LQ_Ah_c40345/f1p2/2782	34.7307	465.938	-3.7459	0.00043725	0.027183
i4_LQ_Ah_c11453/f1p0/4669	54.4808	0	Inf	0.00043868	0.027242
i2_LQ_Ah_c4073/f1p0/2583	8.06312	97.3459	-3.5937	0.00044314	0.027497
i2_LQ_Ah_c15055/f1p1/2062	6.31508	87.4462	-3.7915	0.00044423	0.027542
i1_HQ_Ah_c45845/f7p3/1488	529.706	92.5065	2.5176	0.00045157	0.027975
i1_HQ_Ah_c27956/f3p1/1371	0	35.4624	#NAME?	0.00045332	0.028061
i2_LQ_Ah_c38076/f1p1/2160	6.73794	170.831	-4.6641	0.000455	0.028142
i2_HQ_Ah_c48818/f25p2/2577	343.061	1565.51	-2.1901	0.0004554	0.028144
i5_HQ_Ah_c1897/f2p0/5165	2.23438	121.455	-5.7644	0.00046073	0.028451
i1_LQ_Ah_c25424/f1p0/1531	386.271	40.349	3.259	0.00046257	0.028542
i2_LQ_Ah_c9207/f1p0/2737	9.99419	119.154	-3.5756	0.00046594	0.028727
i1_HQ_Ah_c12279/f2p0/1258	63.7714	409.653	-2.6834	0.00046728	0.028786
i0_LQ_Ah_c5722/f1p0/899	25.6576	0	Inf	0.0004682	0.028797
i2_HQ_Ah_c13645/f2p1/2369	0.274569	112.942	-8.6842	0.00046858	0.028797
i3_LQ_Ah_c41687/f1p1/3030	0.274569	79.7718	-8.1826	0.00046833	0.028797
i7_LQ_Ah_c720/f1p0/7608	0.274569	21.625	-6.2994	0.00047143	0.028949
i1_LQ_Ah_c14045/f1p0/1640	5.94446	75.7274	-3.6712	0.00047561	0.029182
i3_HQ_Ah_c11688/f2p0/3831	663.171	4747.32	-2.8397	0.00047798	0.029305
i1_HQ_Ah_c35505/f3p0/1986	939.856	182.289	2.3662	0.00048129	0.029484
i4_LQ_Ah_c11365/f1p0/4403	19.7268	164.757	-3.0621	0.0004836	0.029602
i6_LQ_Ah_c3267/f1p2/6053	16.6186	161.567	-3.2813	0.00048434	0.029624
i3_LQ_Ah_c5062/f1p2/3411	6.11544	73.6285	-3.5897	0.00048577	0.029688
i2_LQ_Ah_c50001/f1p23/2626	49.0772	316.06	-2.6871	0.00048734	0.02976
i2_HQ_Ah_c40797/f2p0/2690	94.782	538.63	-2.5066	0.00048815	0.029786
i2_LQ_Ah_c34071/f1p0/2173	49.1907	2.51369	4.2905	0.0004892	0.029826
i2_LQ_Ah_c127686/f1p0/2004	0	117.18	#NAME?	0.00049048	0.029881
i2_HQ_Ah_c121840/f7p0/2499	412.859	1756.32	-2.0888	0.00049377	0.030057
i2_HQ_Ah_c115295/f2p0/2036	94.9357	539.583	-2.5068	0.00049465	0.030087
i2_HQ_Ah_c22561/f2p1/2459	3.23587	55.0425	-4.0883	0.00049522	0.030098
i1_LQ_Ah_c40952/f1p1/1571	29874.5	493.453	5.9199	0.00049863	0.030281
i2_HQ_Ah_c18205/f3p0/2579	238.879	29.3286	3.0259	0.00049949	0.03031
i0_LQ_Ah_c11743/f1p0/518	301.819	26.7257	3.4974	0.00050045	0.030344
i1_LQ_Ah_c56726/f1p0/1776	6495.94	648.221	3.325	0.00050161	0.030383
i2_LQ_Ah_c38427/f1p0/2137	5.1382	276.699	-5.7509	0.00050188	0.030383
i2_LQ_Ah_c58739/f1p0/2692	27.1136	225.125	-3.0536	0.00050303	0.030429
i2_LQ_Ah_c51945/f1p0/2635	40.4653	308.403	-2.9301	0.00050642	0.030609
i2_LQ_Ah_c2729/f1p0/2264	796.202	27.2314	4.8698	0.00050767	0.030661
i1_LQ_Ah_c40445/f1p0/1604	2.01124	41.5759	-4.3696	0.00051081	0.030826
i2_LQ_Ah_c22758/f1p0/2108	5.36814	103.041	-4.2627	0.00051329	0.030952
i1_LQ_Ah_c5203/f1p1/1381	1296.03	305.671	2.084	0.00051482	0.03102
i1_LQ_Ah_c12746/f1p0/1335	512.845	2275.25	-2.1494	0.00051539	0.03103
i2_HQ_Ah_c87570/f57p0/2737	476.367	3405.23	-2.8376	0.00051585	0.031033
i2_LQ_Ah_c39765/f1p6/1943	0.823706	136.59	-7.3735	0.00051727	0.031094
i1_LQ_Ah_c11947/f1p2/1744	0.823706	29.0522	-5.1404	0.00051925	0.031189
i1_LQ_Ah_c8938/f1p0/1688	27.8528	212.038	-2.9284	0.00052071	0.031241
i3_LQ_Ah_c43720/f1p0/3826	35.3039	474.055	-3.7472	0.00052093	0.031241
i1_LQ_Ah_c9684/f1p1/1765	4.10797	56.2439	-3.7752	0.00052491	0.031455
i1_LQ_Ah_c11063/f1p4/1191	56.8581	377.62	-2.7315	0.00052551	0.031467
i1_LQ_Ah_c4198/f1p0/1479	0	88.7934	#NAME?	0.00053676	0.032115
i2_LQ_Ah_c74334/f1p0/2581	28.6704	250.002	-3.1243	0.00053879	0.032212
i1_HQ_Ah_c21587/f3p1/1610	2987.07	686.308	2.1218	0.0005417	0.032361
i3_HQ_Ah_c2288/f4p0/3195	42.3748	284.698	-2.7482	0.00054399	0.032472
i3_LQ_Ah_c13641/f1p0/3737	16.7935	0	Inf	0.00054528	0.032524
i1_HQ_Ah_c2915/f2p1/1957	96.8561	2059.46	-4.4103	0.00054676	0.032539
i2_LQ_Ah_c93730/f1p0/2112	2.49609	192.461	-6.2688	0.00054679	0.032539
i3_LQ_Ah_c21215/f1p0/3528	612.883	58.7953	3.3818	0.00054721	0.032539
i4_LQ_Ah_c7881/f1p0/4120	18.2624	249.575	-3.7725	0.0005466	0.032539
i1_LQ_Ah_c38905/f1p0/1659	22.5799	176.87	-2.9696	0.00054827	0.032576
i1_LQ_Ah_c33861/f1p0/1571	36.3312	261.147	-2.8456	0.00054926	0.03261
i3_HQ_Ah_c42378/f3p0/3200	30.227	232.462	-2.9431	0.00054987	0.032621
i2_LQ_Ah_c123704/f1p0/2127	11.2483	115.345	-3.3582	0.00055369	0.032823
i1_HQ_Ah_c52912/f4p0/1098	19.7638	167.146	-3.0802	0.0005556	0.03291
i2_LQ_Ah_c42240/f1p0/2145	12.4314	113.996	-3.1969	0.00055878	0.033074
i1_HQ_Ah_c47780/f3p0/1402	1560.07	61.0678	4.6751	0.00056084	0.033144
i2_HQ_Ah_c4537/f2p2/3005	1.24805	32.539	-4.7044	0.00056053	0.033144
i0_LQ_Ah_c10076/f1p0/546	383.676	62.24	2.624	0.00056187	0.03318
i1_HQ_Ah_c10886/f2p3/1913	17.1966	148.82	-3.1134	0.00056296	0.033189
i2_HQ_Ah_c68301/f4p7/2664	933.029	3939.59	-2.0781	0.00056333	0.033189
i2_LQ_Ah_c93040/f1p1/2795	6.75456	103.461	-3.9371	0.00056329	0.033189
i2_LQ_Ah_c77830/f1p1/2960	9.11905	94.6444	-3.3756	0.00056432	0.033222
i3_LQ_Ah_c28189/f1p0/3253	46.9305	305.048	-2.7004	0.00056861	0.03345
i1_LQ_Ah_c35522/f1p1/1668	0.823706	27.0605	-5.0379	0.00057159	0.033599
i0_LQ_Ah_c9006/f1p0/614	23.9693	193.553	-3.0135	0.00057401	0.033715
i2_LQ_Ah_c81946/f1p0/2031	8.89823	96.7052	-3.442	0.00057937	0.034004
i1_LQ_Ah_c21070/f1p4/1332	32.8472	1.68371	4.2861	0.00058409	0.034255
i1_LQ_Ah_c39044/f1p6/1824	12284.8	2683.11	2.1949	0.00058551	0.03431
i3_LQ_Ah_c11549/f1p0/3621	185.504	20.2646	3.1944	0.00058592	0.03431
i1_LQ_Ah_c7009/f1p0/1888	3.08986	49.1611	-3.9919	0.00059014	0.034531
i1_HQ_Ah_c17308/f2p1/1925	0.654282	32.364	-5.6283	0.00059372	0.034688
i3_LQ_Ah_c38421/f1p1/3593	3.00969	47.5065	-3.9804	0.00059357	0.034688
i1_LQ_Ah_c26555/f1p1/1928	561.94	102.021	2.4616	0.00060036	0.035049
i1_LQ_Ah_c41844/f1p0/1540	88.3068	2.99568	4.8816	0.00060667	0.035364
i5_LQ_Ah_c5741/f1p0/5218	50.0794	0	Inf	0.00060635	0.035364
i2_LQ_Ah_c9277/f1p0/2580	0.379713	20.5091	-5.7552	0.00060831	0.035433
i1_HQ_Ah_c13431/f2p0/1789	208.982	985.94	-2.2381	0.00061179	0.035609
i1_LQ_Ah_c36715/f1p1/1313	156.926	770.038	-2.2948	0.00061392	0.035666
i2_LQ_Ah_c8337/f1p0/2308	65.8895	2.35394	4.8069	0.00061416	0.035666
i3_HQ_Ah_c2418/f4p1/3275	3.6761	279.244	-6.2472	0.00061363	0.035666
i2_HQ_Ah_c22968/f2p0/2289	5.01789	109.041	-4.4416	0.0006154	0.035711
i1_LQ_Ah_c41507/f1p6/1734	0	15.9624	#NAME?	0.00061702	0.035778
i3_LQ_Ah_c5301/f1p4/3213	6.57228	80.9158	-3.622	0.00062049	0.035952
i2_LQ_Ah_c37329/f1p48/2947	132.627	15.9091	3.0594	0.00062172	0.035969
i2_LQ_Ah_c91817/f1p0/2880	0	38.8427	#NAME?	0.00062162	0.035969
i0_LQ_Ah_c10170/f1p1/824	416.308	49.6573	3.0676	0.00062385	0.036065
i5_LQ_Ah_c8244/f1p3/5817	4.25398	54.2196	-3.6719	0.00062708	0.036225
i2_LQ_Ah_c90410/f1p0/2888	3.92569	53.2221	-3.761	0.00063208	0.036486
i1_HQ_Ah_c1959/f9p0/1688	1006.27	0	Inf	0.00063416	0.036579
i2_HQ_Ah_c120705/f5p0/2091	0	58.4031	#NAME?	0.00063626	0.036673
i1_HQ_Ah_c23137/f2p0/1513	699.141	2823.16	-2.0137	0.00063808	0.036727
i3_LQ_Ah_c35420/f1p0/3605	19.077	203.373	-3.4142	0.00063816	0.036727
i2_LQ_Ah_c42423/f1p2/2583	82.1216	476.915	-2.5379	0.00063929	0.036765
i2_LQ_Ah_c18226/f1p0/3018	1.89857	32.5363	-4.0991	0.00064244	0.036918
i1_HQ_Ah_c30773/f2p1/1355	3443.48	16583.7	-2.2678	0.00064441	0.037004
i1_LQ_Ah_c51752/f1p0/1507	0.549138	23.8077	-5.4381	0.00064764	0.037162
i5_LQ_Ah_c3052/f1p0/5105	0	25.3225	#NAME?	0.00064907	0.037216
i0_LQ_Ah_c3434/f1p1/737	47.5369	331.409	-2.8015	0.00065197	0.037355
i1_LQ_Ah_c41016/f1p2/1233	58.9495	362.971	-2.6223	0.00065883	0.037719
i2_LQ_Ah_c118945/f1p0/2023	5.12607	64.364	-3.6503	0.00066085	0.037779
i3_LQ_Ah_c24669/f1p0/3385	318.048	48.8741	2.7021	0.00066047	0.037779
i5_LQ_Ah_c3561/f1p1/5748	46.093	2.40855	4.2583	0.00066168	0.037798
i2_LQ_Ah_c51964/f1p2/2260	5.94225	63.4638	-3.4169	0.00066344	0.03787
i2_LQ_Ah_c22096/f1p0/2349	13.0614	235.071	-4.1697	0.00066576	0.037975
i4_HQ_Ah_c12042/f7p0/4042	232.503	1064.08	-2.1943	0.00066714	0.038026
i2_LQ_Ah_c54363/f1p0/2689	31.7783	241.985	-2.9288	0.000668	0.038047
i1_LQ_Ah_c48184/f1p0/1754	37.0239	513.443	-3.7937	0.00067417	0.038369
i1_LQ_Ah_c10216/f1p1/1357	29.8798	213.524	-2.8372	0.00067492	0.038384
i3_LQ_Ah_c20856/f1p1/3318	7313.16	871.278	3.0693	0.0006769	0.038468
i6_LQ_Ah_c966/f1p0/6151	708.118	138.776	2.3512	0.00068104	0.038674
i1_LQ_Ah_c30094/f1p2/1095	122.564	642.401	-2.3899	0.00068171	0.038684
i1_LQ_Ah_c19084/f1p0/1204	289.329	41.4989	2.8016	0.00068527	0.038829
i1_LQ_Ah_c2268/f1p0/1696	156.111	1208.59	-2.9527	0.00068522	0.038829
i1_HQ_Ah_c18288/f3p0/1689	696.435	3027.97	-2.1203	0.00068821	0.038938
i1_HQ_Ah_c55897/f2p0/1248	680.449	119.273	2.5122	0.00068813	0.038938
i4_HQ_Ah_c13669/f7p0/4086	134.336	675.153	-2.3294	0.00069078	0.039055
i0_HQ_Ah_c2555/f2p1/839	69.8452	409.351	-2.5511	0.00069206	0.039098
i1_LQ_Ah_c36473/f1p0/1292	1663.58	387.691	2.1013	0.00069298	0.039122
i2_LQ_Ah_c36024/f1p2/2471	0	15.0021	#NAME?	0.00069612	0.039271
i2_LQ_Ah_c3275/f1p3/2548	0	14.9892	#NAME?	0.00069729	0.039295
i3_LQ_Ah_c33949/f1p4/3882	10.7468	102.248	-3.2501	0.00069787	0.039295
i3_LQ_Ah_c9228/f4p0/3640	602.276	2566.75	-2.0914	0.00069809	0.039295
i2_LQ_Ah_c72200/f1p0/2588	49.8418	303.192	-2.6048	0.00070081	0.039391
i5_HQ_Ah_c1332/f4p0/5336	261.062	36.1489	2.8524	0.00070055	0.039391
i2_LQ_Ah_c15839/f1p0/2074	1833.26	433.143	2.0815	0.00070165	0.039409
i1_LQ_Ah_c20265/f1p2/1638	36.4051	262.263	-2.8488	0.00070481	0.039558
i3_LQ_Ah_c22033/f1p0/3286	15.5976	0	Inf	0.00071309	0.039993
i0_HQ_Ah_c2186/f2p0/951	1076.9	231.708	2.2165	0.00071444	0.04004
i3_LQ_Ah_c22452/f1p0/3885	97.1506	0.420928	7.8505	0.0007228	0.040479
i1_LQ_Ah_c9673/f1p12/1933	121.951	0	Inf	0.00072472	0.040557
i1_LQ_Ah_c56390/f1p0/1824	67.6555	410.072	-2.5996	0.00072834	0.04073
i1_LQ_Ah_c48449/f1p0/1888	934.903	200.874	2.2185	0.00072961	0.040771
i4_HQ_Ah_c13784/f2p0/4162	276.339	1178.63	-2.0926	0.0007321	0.040881
i1_HQ_Ah_c3212/f5p5/1240	50.458	843.569	-4.0634	0.00073695	0.041122
i2_LQ_Ah_c56345/f1p1/2763	409.975	64.6082	2.6657	0.00073807	0.041154
i3_LQ_Ah_c27736/f1p0/3908	62.8556	6.73484	3.2223	0.00073931	0.041194
i0_LQ_Ah_c4398/f1p0/753	45.9531	2.72942	4.0735	0.00074026	0.041217
i2_HQ_Ah_c17483/f3p1/2995	130.925	664.374	-2.3433	0.00074269	0.041293
i2_LQ_Ah_c103694/f1p0/2055	38.5942	253.726	-2.7168	0.00074229	0.041293
i1_LQ_Ah_c38425/f1p1/1680	422.603	73.9846	2.514	0.00074835	0.041577
i1_LQ_Ah_c7341/f1p1/1464	2.87581	41.8842	-3.8644	0.00075179	0.041738
i1_LQ_Ah_c11190/f1p2/1950	1.23216	29.6512	-4.5888	0.00075314	0.041783
i1_LQ_Ah_c20678/f1p1/1652	754.53	163.046	2.2103	0.00075517	0.041859
i1_LQ_Ah_c27417/f1p7/1853	42.1282	0.641736	6.0367	0.00075559	0.041859
i3_HQ_Ah_c31729/f7p2/3246	4.77814	82.8147	-4.1154	0.00075705	0.041909
i3_LQ_Ah_c8645/f1p0/3469	55.9013	353.421	-2.6604	0.00076168	0.042135
i1_LQ_Ah_c9301/f1p2/1800	18.0778	154.276	-3.0932	0.00076479	0.042277
i2_LQ_Ah_c58215/f1p1/2700	15.4599	0	Inf	0.00077212	0.042651
i2_LQ_Ah_c20176/f1p1/2825	33.8441	1.60434	4.3989	0.00077392	0.04272
i3_LQ_Ah_c3195/f1p0/3100	1.13914	25.4012	-4.4789	0.00077971	0.043009
i2_HQ_Ah_c2672/f7p0/2363	438.093	73.3914	2.5776	0.0007812	0.043047
i3_LQ_Ah_c6639/f1p0/3731	200.005	929.168	-2.2159	0.00078152	0.043047
i3_LQ_Ah_c23841/f1p24/3077	12.8178	114.368	-3.1575	0.00078338	0.043119
i2_LQ_Ah_c42521/f1p1/2824	3.27141	48.4114	-3.8874	0.00078622	0.043244
i3_LQ_Ah_c5328/f1p0/3380	50.4355	0	Inf	0.00079157	0.043508
i3_LQ_Ah_c23064/f1p1/3556	1.91518	35.0866	-4.1954	0.00079259	0.043533
i3_LQ_Ah_c3668/f1p1/3284	13.5182	127.532	-3.2379	0.00079545	0.043639
i4_LQ_Ah_c9461/f1p0/4221	8.96479	161.835	-4.1741	0.00079565	0.043639
i0_LQ_Ah_c13244/f1p1/949	179.991	22.1783	3.0207	0.0007986	0.043752
i3_LQ_Ah_c30730/f1p0/3041	437.815	59.5041	2.8793	0.00079885	0.043752
i1_LQ_Ah_c15338/f1p1/1030	80.1793	428.369	-2.4176	0.00080191	0.043888
i2_LQ_Ah_c4178/f1p0/2787	1.6565	33.5565	-4.3404	0.00080558	0.044057
i2_LQ_Ah_c4638/f1p2/2589	69.2662	0	Inf	0.00080623	0.044062
i1_LQ_Ah_c18887/f1p0/1830	103.578	514.429	-2.3122	0.00080905	0.044163
[truncated: 55 more rows]

## Sheet: AhWs_vs_AhWr
Gene_id	AhWs mean expression	AhWr mean expression	log2FoldChange	pval	padj
[truncated: 2,419 more rows]

[truncated: 1 more sheets: AhWr_vs_AhWf]
