# Supplementary material for: Third-generation sequencing and metabolome analysis reveal candidate genes and metabolites with altered levels in albino jackfruit seedlings
Source: BMC Genomics. 2021 Jul 16;22:543. doi: 10.1186/s12864-021-07873-y (PMC8283932; doi:10.1186/s12864-021-07873-y)
Supplement: Supplementary file 4 — Additional file 4: Supplementary Table S3. List of all metabolites identified in albino and green seedling leaves. Supplementary Table S4. List of significantly changed metabolites involved in different metabolic pathways. Supplementary Table S5. Annotation of transcripts involved in carbon fixation and energy metabolism. Supplementary Table S6. Pearson correlation coefficients between genes and metabolites. Supplementary Table S7. Pearson correlation coefficients between metabolic pathway genes and transcription factor genes. Supplementary Table S8. The correlation between qRT-PCR results and FPKM value. root_qRT-PCR, stem_qRT-PCR and leaf_qRT-PCR mean the qRT-PCR results of root, stem and leaf; root_RNA-seq, stem_RNA-seq and leaf_RNA-seq mean the log2fold change results of RNA-seq of root, stem and leaf. [file 12864_2021_7873_MOESM4_ESM.xls]

## Sheet: Table S3
Index	Q1 (Da)	Q3 (Da)	Rt (min)	Molecular Weight (Da)	Ionization model	KEGG ID	Compounds	Class	mix01	mix02	mix03	AhCf1	AhCf2	AhCf3	AhWf1	AhWf2	AhWf3
pma0110	399	207.2	3.04	398	[M+H]+	-	O-Sinapoyl quinic acid	Organic acids and derivatives	95300	127000	87200	9	9	9	9	668000	9
pma0134	121	93.1	1.14	120	[M+H]+	-	D(-)-Threose	Carbohydrates	6960000	7260000	7270000	5770000	2350000	2940000	10600000	10700000	7720000
pma0294	463.1	301	3.98	462.1	[M+H]+	-	Chrysoeriol 5-O-hexoside	Flavone	284000	198000	281000	75400	74800	136000	482000	181000	198000
pma0461	277.2	93.1	8.47	276.2	[M+H]+	-	"14,15-Dehydrocrepenynic acid"	Lipids	67000000	68400000	68500000	240000000	20200000	75400000	28800000	58500000	26800000
pma0692	438.2	147.2	3.37	437.2	[M+H]+	-	"N', N''-di-p-coumaroylspermidine"	Phenolamides	127000	175000	145000	65700	9	9	177000	335000	165000
pma0724	435.1	285.1	3.74	434.1	[M+H]+	-	Naringenin C-hexoside	Flavone	96900	105000	107000	23100	9	9	95200	139000	266000
pma0760	565	317	4.32	564	[M+H]+	-	Selgin O-malonylhexoside	Flavone	1390000	1610000	1590000	326000	259000	140000	1970000	5210000	1240000
pma0791	521	273	4.46	520	[M+H]+	-	Naringenin O-malonylhexoside	Flavanone	2180000	2880000	2680000	1060000	169000	763000	3800000	7200000	2570000
pma0825	503	255	5.23	502	[M+H]+	-	Chrysin O-malonylhexoside	Flavone	110000	99600	106000	30900	9	9	201000	211000	190000
pma0948	138.1	121.1	1.18	137.1	[M+H]+	-	Hydroxyphenethylamine	Others	13600000	13600000	13500000	12400000	5450000	5640000	20300000	19300000	12400000
pma1108	433.1	283.1	3.73	432.1	[M+H]+	-	Apigenin C-glucoside	Flavone	2870000	3670000	3340000	719000	106000	176000	3240000	4820000	10600000
pma1751	286	124	2.03	285	[M+H]+	-	Nicotinic acid-hexoside	Vitamins and derivatives	714000	941000	931000	2960000	160000	124000	789000	862000	485000
pma2400	167.1	95	2.69	166.1	[M+H]+	-	Dihydrojasmone	Others	91600	88800	90100	84500	66800	150000	107000	83400	122000
pma2405	280	177	2.77	280	Protonated	-	Feruloylcholine	Alkaloids	72900	97800	59800	188000	10000	9	172000	44300	30000
pma2681	206.1	178	2.2	205.1	[M+H]+	C02470	Xanthurenic acid	Organic acids and derivatives	57800	66000	48900	9	90900	65400	65800	54600	113000
pma2987	142.1	83.1	0.58	141.1	[M+H]+	C00860	Histidinol	Alcohols	11100000	11400000	9820000	12400000	5720000	14300000	9900000	12900000	10100000
pma3101	256.2	124.1	0.8	255.2	[M+H]+	C05841	Nicotinate ribonucleoside	Vitamins and derivatives	3530000	3590000	3700000	1650000	3930000	3270000	5310000	3460000	4750000
pma3606	295.2	179.2	9.18	294.2	[M+H]+	-	"9-Hydroxy-(10E,12Z,15Z)-octadecatrienoic acid"	Lipids	10900000	10500000	10100000	16700000	4170000	20800000	6960000	9990000	4340000
pma3649	132.1	86.1	0.99	131.1	[M+H]+	C00430	5-Aminolevulinate	Organic acids and derivatives	8400000	9400000	9790000	4940000	370000	1260000	14200000	26000000	11500000
pma3724	369.1	177.1	3.43	368.1	[M+H]+	-	1-O-Feruloyl quinic acid	Organic acids and derivatives	4450000	5180000	4980000	8410000	1590000	381000	7350000	5210000	6150000
pma6229	451.1	331.1	3.42	450.1	[M+H]+	-	Eriodictyol C-hexoside	Flavone	892000	1200000	1230000	485000	233000	121000	1160000	3210000	1980000
pma6270	258.2	104.2	0.8	258.2	Protonated	C00670	sn-Glycero-3-phosphocholine	Alkaloids	122000	133000	173000	197000	9	428000	247000	228000	150000
pma6298	96	68.1	1.07	95	[M+H]+	-	3-Hydroxypyridine	Others	60900	60000	74600	30600	17700	34100	104000	17600	59100
pma6360	477.1	297.2	4.06	476.1	[M+H]+	-	O-methylChrysoeriol 8-C-hexoside	Flavone	224000	188000	251000	9	9	9	708000	473000	135000
pma6371	611.2	473.1	3.27	610.2	[M+H]+	-	"di-C,C-hexosyl-luteolin"	Flavone	92800	91100	85900	9	59000	9	164000	300000	105000
pma6455	229	97	1.05	230	[M-H]-	C00117	Ribulose-5-phosphate	Carbohydrates	484000	450000	426000	161000	1200000	9	564000	295000	418000
pma6460	337	163.1	3.24	338	[M-H]-	-	5-O-p-Coumaroylquinic acid	Organic acids and derivatives	772000	711000	472000	111000	20700	143000	1000000	2010000	939000
pma6496	449.1	299.1	3.47	448.1	[M+H]+	-	Luteolin 6-C-glucoside	Flavone	20400000	27900000	26000000	9750000	5960000	2460000	26700000	62300000	40900000
pma6499	509.3	347.1	3.46	508.3	[M+H]+	-	Limocitrin O-hexoside	Flavone	436000	564000	562000	9	519000	1260000	155000	546000	172000
pma6516	757.3	595.2	3.47	756.3	[M+H]+	-	C-hexosyl-apigenin O-hexosyl-O-hexoside	Flavone	242000	293000	237000	9	609000	138000	9	362000	163000
pma6561	341	135	3.01	342	[M-H]-	-	Caffeic acid O-glucoside	Phenylpropanoids	233000	168000	128000	471000	225000	237000	184000	93500	203000
pma6599	207.1	85	3.21	206.1	[M+H]+	-	6-Hydroxymethylherniarin	Phenylpropanoids	784000	1030000	806000	824000	1960000	2180000	179000	279000	159000
pma6639	479.2	317.2	4.11	478.2	[M+H]+	-	Isorhamnetin O-hexoside	Flavonol	438000	502000	374000	86400	60600	227000	331000	2070000	320000
pma6647	625.2	607.1	3.49	624.2	[M+H]+	-	C-hexosyl-chrysoeriol O-hexoside	Flavone	74500	99100	77200	452000	9	9	169000	99600	129000
pmb0069	122	105	2.31	121	[M+H]+	C09815	Benzamide	Others	1430000	1450000	1480000	637000	164000	209000	2290000	2650000	2260000
pmb0115	225.1	121	3.6	224.1	[M+H]+	C02794	3-Hydroxykynurenine	Amino acid and derivatives	261000	285000	245000	191000	465000	211000	9	9	9
pmb0130	203	144	4.66	202	[M+H]+	-	N-Acetyl tryptamine	Phenolamides	63100	112000	91300	101000	69400	101000	65600	95000	77800
pmb0142	165.1	95.2	5.99	164.1	[M+H]+	C10945	Caffeic aldehyde	Phenylpropanoids	1160000	1160000	1080000	3010000	1270000	1400000	99900	125000	82900
pmb0149	351	147.1	6.62	350	[M+H]+	-	MAG (18:4) isomer1	Lipids	131000	156000	143000	290000	85900	9	284000	108000	204000
pmb0159	696.4	355.2	7.53	695.4	[M+H]+	-	DGMG (18:2) isomer2	Lipids	3410000	4630000	3420000	54500	176000	9	6060000	3520000	8750000
pmb0160	353.3	261.1	7.53	352.3	[M+H]+	-	MAG (18:3) isomer5	Lipids	29400000	32800000	28900000	506000	1270000	32300	48400000	27800000	70000000
pmb0161	696.4	355.3	8.05	695.4	[M+H]+	-	DGMG (18:2) isomer1	Lipids	9460000	9800000	9460000	300000	1260000	93500	20200000	4310000	30300000
pmb0163	696.4	355.4	8.24	695.4	[M+H]+	-	DGMG (18:2) isomer3	Lipids	9020000	9580000	9430000	300000	1250000	84900	18700000	4270000	29000000
pmb0164	355.1	147.2	8.38	354.1	[M+H]+	-	MAG (18:2) isomer1	Lipids	149000	135000	120000	90600	9	124000	160000	83000	351000
pmb0165	494.3	184.1	8.48	493.3	[M+H]+	-	LysoPC 16:1	Lipids	755000	716000	597000	446000	860000	481000	1170000	127000	997000
pmb0197	298.1	166.3	1.14	297.1	[M+H]+	-	N2-methylguanosine	Nucleotide and derivates	488000	593000	586000	296000	288000	284000	802000	595000	843000
pmb0242	310	251	2.96	310	Protonated	C00933	Sinapoylcholine	Alkaloids	195000	316000	261000	9	9	496000	136000	492000	172000
pmb0287	351.4	334.3	7.21	350.4	[M+H]+	-	MAG (18:4) isomer2	Lipids	160000	141000	133000	9	58500	307000	9	98200	13600
pmb0292	387.1	331.1	7.59	386.1	[M+H]+	C00187	Cholesterol	Lipids	2700000	2900000	2430000	1680000	1290000	1380000	1490000	6730000	2970000
pmb0302	126.1	96	3.66	125.1	[M+H]+	C03557	2-Aminoethylphosphonate	Lipids	250000	274000	274000	105000	614000	501000	52200	154000	59900
pmb0323	251.1	163.2	1.89	250.1	[M+H]+	C03002	N-Caffeoyl putrescine	Phenolamides	215000	255000	322000	9	41400	9	117000	1350000	68800
pmb0374	136.1	118.9	1.89	135.1	[M+H]+	-	Aminopurine	Others	8840000	9450000	9720000	10500000	3670000	6830000	10900000	10900000	11600000
pmb0404	353.1	153	4.22	352.1	[M+H]+	-	Arabidopyl shikimic acid	Organic acids and derivatives	117000	75300	95800	9	9	69600	129000	192000	145000
pmb0423	195.1	145.3	3.19	194.1	[M+H]+	-	Hydroxy-methoxycinnamate	Phenylpropanoids	1380000	1830000	1780000	723000	2110000	382000	2180000	2090000	1490000
pmb0426	219.1	174.4	3.78	218.1	[M+H]+	C08309	"5-Methoxy-N,N-dimethyltryptamine"	Alkaloids	54900	42700	54100	59300	34300	9	61700	89600	61600
pmb0449	162.1	97.9	0.8	161.1	[M+H]+	C00956	2-Aminoadipic acid (L-Homoglutamic acid)	Amino acid and derivatives	28900	40000	38600	22400	300000	43900	9	9	9
pmb0464	458.1	116.3	0.79	457.1	[M+H]+	-	Aspartic acid di-O-glucoside	Amino acid and derivatives	10500000	9340000	9930000	439000	20800000	32900000	10800000	7200000	6970000
pmb0475	671.2	509	2.83	670.2	[M+H]+	-	Gallic acid O-feruloyl-O-hexosyl-O-hexoside	Phenylpropanoids	107000	133000	138000	79500	56800	9	113000	185000	118000
pmb0484	104.1	60.1	0.74	103.1	[M+H]+	C00114	Choline	Alkaloids	6910000	6880000	6880000	8240000	1480000	6280000	7380000	10300000	6770000
pmb0489	397.1	147.3	1.69	396.1	[M+H]+	-	N-hexosyl-p-coumaroyl putrescine	Phenolamides	468000	545000	534000	236000	78600	9	171000	2560000	178000
pmb0490	235.1	146.8	2.27	234.1	[M+H]+	C18326	N-p-Coumaroyl putrescine	Phenolamides	18800000	20200000	20300000	5920000	2950000	737000	9470000	83900000	6690000
pmb0492	584.2	325	2.49	583.2	[M+H]+	-	"N',N"",N""'-p-coumaroyl-cinnamoyl-caffeoyl spermidine"	Phenolamides	406000	494000	507000	96000	9390	59900	998000	607000	840000
pmb0493	277.2	147.2	2.55	276.2	[M+H]+	-	N'-p-Coumaroyl agmatine	Phenolamides	329000	419000	373000	90700	93100	33100	277000	1550000	148000
pmb0501	131.1	114.1	0.64	130.1	[M+H]+	C00179	Agmatine	Phenolamides	594000	598000	595000	1260000	1090000	601000	105000	480000	60000
pmb0505	235.1	147.2	2.27	234.1	[M+H]+	-	N'-p-Coumaroyl putrescine	Phenolamides	27500000	29400000	29100000	9170000	4440000	986000	14100000	129000000	9900000
pmb0530	664.2	136.2	1.14	663.2	[M+H]+	C00003	Nicotinic acid adenine dinucleotide	Nucleotide and derivates	2650000	2520000	2660000	2810000	951000	846000	3600000	4770000	3050000
pmb0545	477.1	315	3.31	477.1	Protonated	-	Rosinidin O-hexoside	Anthocyanins	68000	80600	133000	43500	48800	70100	204000	115000	118000
pmb0563	301.1	286	3.98	301.1	Protonated	C08726	Peonidin	Anthocyanins	17700	28700	30400	35600	10000	103000	9	9	23400
pmb0565	509.1	347.2	3.36	508.1	[M+H]+	-	Syringetin 3-O-hexoside	Flavonol	369000	542000	465000	9	508000	1200000	214000	626000	175000
pmb0571	565.1	271.6	3.98	564.1	[M+H]+	-	Apigenin O-hexosyl-O-pentoside	Flavone	331000	470000	368000	87900	14500	110000	850000	1230000	129000
pmb0576	519	271	4.45	518	[M+H]+	-	Apigenin O-malonylhexoside	Flavone	1150000	1110000	1010000	299000	190000	196000	5120000	9	407000
pmb0588	611.1	449.3	3.38	610.1	[M+H]+	-	"Luteolin 3',7-di-O-glucoside"	Flavone	11500000	15600000	15100000	83000	15100000	500000	15900000	27100000	21600000
pmb0590	461.1	257.1	3.75	460.1	[M+H]+	-	Acacetin O-glucuronic acid	Flavone	2880000	3820000	2890000	3130000	681000	166000	2050000	7400000	3100000
pmb0595	479.2	317.2	4	478.2	[M+H]+	-	Isorhamnetin 5-O-hexoside	Flavonol	356000	535000	517000	86500	9	190000	363000	2010000	353000
pmb0600	609.4	301	4.03	608.4	[M+H]+	-	Chrysoeriol 7-O-rutinoside	Flavone	2340000	2550000	2450000	3180000	1180000	8200000	1960000	488000	1440000
pmb0604	449.1	287.6	4.05	448.1	[M+H]+	C12249	Kaempferol 3-O-glucoside (Astragalin)	Flavonol	3190000	3750000	3980000	1650000	898000	550000	4570000	8000000	6200000
pmb0605	433.1	271.1	4.15	432.1	[M+H]+	C04608	Apigenin 7-O-glucoside (Cosmosiin)	Flavone	3920000	5220000	4200000	1120000	222000	2200000	9540000	9720000	3670000
pmb0607	463.2	301.1	4.25	462.2	[M+H]+	-	Chrysoeriol 7-O-hexoside	Flavone	209000	195000	245000	216000	56300	129000	629000	115000	180000
pmb0608	549.1	301.4	4.52	548.1	[M+H]+	-	Chrysoeriol O-malonylhexoside	Flavone	874000	1210000	1230000	238000	126000	195000	3100000	1870000	1280000
pmb0618	627.1	465.1	2.76	626.1	[M+H]+	-	8-C-hexosyl-hesperetin O-hexoside	Flavone	409000	469000	499000	675000	177000	1080000	453000	443000	336000
pmb0621	641.1	622.8	2.9	640.1	[M+H]+	-	C-hexosyl-isorhamnetin O-hexoside	Flavone	140000	208000	142000	9	9	9	418000	9	579000
pmb0622	611.2	473.1	2.89	610.2	[M+H]+	-	C-hexosyl-luteolin O-hexoside	Flavone	75300	112000	95800	9	39500	9	157000	390000	89500
pmb0623	625.2	607.1	2.95	624.2	[M+H]+	-	6-C-hexosyl chrysoeriol O-hexoside	Flavone	91300	92100	65200	9	9	122000	9	91300	94300
pmb0624	611.1	431.3	3.05	610.1	[M+H]+	-	6-C-hexosyl-luteolin O-hexoside	Flavone	1610000	1840000	1720000	9	2230000	46600	2040000	3180000	2630000
pmb0626	757.1	433.4	2.94	756.1	[M+H]+	-	6-C-hexosyl-apigenin O-hexosyl-O-hexoside	Flavone	369000	566000	511000	9	321000	9	999000	764000	1140000
pmb0628	613.1	451.1	3.04	612.1	[M+H]+	-	Eriodictiol C-hexosyl-O-hexoside	Flavone	2060000	2330000	2250000	9	2510000	9	2510000	4120000	3660000
pmb0636	581.1	431.3	3.25	580.1	[M+H]+	-	6-C-hexosyl luteolin O-pentoside	Flavone	10200000	14000000	12100000	4410000	44300	13200000	12500000	26200000	16400000
pmb0639	757.2	595.2	3.05	756.2	[M+H]+	-	8-C-hexosyl-apigenin O-hexosyl-O-hexoside	Flavone	483000	703000	621000	9	243000	9	1010000	961000	1310000
pmb0644	449.1	299.2	3.42	448.1	[M+H]+	-	Luteolin C-hexoside	Flavone	7480000	8630000	8700000	3640000	2090000	935000	8390000	18900000	13500000
pmb0645	627.1	465.2	3.37	626.1	[M+H]+	-	6-C-hexosyl-hesperetin O-hexoside	Flavone	211000	314000	306000	9	435000	63800	241000	537000	278000
pmb0652	565.1	433.3	3.55	564.1	[M+H]+	-	C-hexosyl-apigenin O-pentoside	Flavone	26500000	32400000	29600000	11200000	102000	16200000	30400000	48800000	60200000
pmb0653	595.1	463.1	3.64	594.1	[M+H]+	-	"di-C,C-hexosyl-apigenin"	Flavone	3390000	4740000	4490000	365000	9	20700000	1390000	835000	1240000
pmb0661	609.1	463.3	3.78	608.1	[M+H]+	-	Chrysoeriol C-hexosyl-O-rhamnoside	Flavone	151000	259000	195000	9	106000	9	282000	513000	264000
pmb0663	611.1	317.1	3.71	610.1	[M+H]+	-	8-C-hexosyl-luteolin O-hexoside	Flavone	97100	121000	111000	9	203000	143000	50400	9	9
pmb0686	537	289	4.48	536	[M+H]+	-	Eriodictyol O-malonylhexoside	Flavanone	830000	790000	760000	247000	123000	9	1390000	2250000	1460000
pmb0691	757.1	431.4	3.06	756.1	[M+H]+	-	Luteolin C-hexosyl-O-rhamnoside O-hexoside	Flavone	45200	42300	46500	210000	9	41400	28500	37500	41100
pmb0693	565.1	433.3	3.35	564.1	[M+H]+	-	C-hexosyl-apigenin C-pentoside	Flavone	23100000	30700000	29700000	10900000	46900	15400000	28300000	55300000	53000000
pmb0696	625	463	3.41	624	[M+H]+	-	8-C-hexosyl chrysoeriol O-hexoside	Flavone	204000	282000	283000	9	221000	225000	594000	367000	428000
pmb0706	713.1	465.1	2.93	712.1	[M+H]+	-	Quercetin 5-O-malonylhexosyl-hexoside	Flavonol	281000	396000	505000	195000	90000	9	480000	1520000	243000
pmb0732	669.1	331	3.71	668.1	[M+H]+	-	Tricin 5-O-feruloylhexoside	Flavone	5270000	7830000	6260000	1240000	163000	1260000	7630000	11600000	8220000
pmb0752	369.1	177.1	2.99	368.1	[M+H]+	C02572	3-O-Feruloyl quinic acid	Organic acids and derivatives	507000	824000	724000	109000	316000	93000	1760000	500000	1550000
pmb0764	144.1	113.2	2.62	143.1	[M+H]+	C04294	4-Methyl-5-thiazoleethanol	Alcohols	184000	203000	242000	166000	9	25100	370000	283000	355000
pmb0766	390.4	328.3	6.91	389.4	[M+H]+	-	Azoxystrobin acid	Organic acids and derivatives	2500000	2430000	2510000	9	2440000	3010000	1380000	4020000	2000000
pmb0767	302.4	60.2	7.3	301.4	[M+H]+	-	D-erythro-Dihydrosphingosine	Alcohols	77000	85400	65900	9	26100	76600	168000	216000	297000
pmb0774	177.2	160.3	1.55	176.2	[M+H]+	C17203	N-hydroxy tryptamine	Alkaloids	5190000	5880000	8560000	9	9	1450000	21200000	11000000	18100000
pmb0782	86.1	69.2	1.16	85.1	[M+H]+	C01746	Piperidine	Alkaloids	11200000	11800000	11500000	5810000	1030000	2300000	15000000	20400000	15000000
pmb0785	130.1	103.3	4.64	129.1	[M+H]+	C06323	Isoquinoline	Alkaloids	79200	79100	56900	116000	71300	79300	77400	75500	67700
pmb0786	180	162	0.61	179	[M+H]+	C00329	Glucosamine	Carbohydrates	653000	414000	463000	626000	117000	259000	335000	540000	244000
pmb0789	332.1	314.3	1.14	331.1	[M+H]+	-	Pyridoxine O-glucoside	Vitamins and derivatives	10200000	11200000	11200000	4870000	12200000	8160000	14800000	14700000	11000000
pmb0800	123.1	79.9	1.49	122.1	[M+H]+	C00153	Niacinamide	Vitamins and derivatives	3110000	3120000	3110000	1730000	4180000	2230000	4800000	1610000	3830000
pmb0801	346	184.1	1.57	345	[M+H]+	-	4-Pyridoxic acid O-hexoside	Vitamins and derivatives	179000	191000	189000	45600	92400	229000	347000	384000	230000
pmb0802	220.2	202.1	2.28	219.2	[M+H]+	C00864	D-Pantothenic acid	Vitamins and derivatives	9510000	9890000	9890000	7850000	8980000	6290000	10300000	11600000	11700000
pmb0808	353.1	179	2.81	352.1	[M+H]+	-	"6,7-dihydroxycoumarin 6-O-quinic acid"	Phenylpropanoids	4770000	6920000	4780000	3230000	3080000	176000	5290000	5590000	3990000
pmb0812	127.1	81.2	2.82	126.1	[M+H]+	C02835	Imidazole-4-acetate	Indole derivatives	721000	658000	521000	1280000	9	193000	518000	807000	428000
pmb0818	206.1	147.5	2.48	205.1	[M+H]+	C05660	Methoxyindoleacetic acid	Indole derivatives	22900000	27000000	27400000	24400000	4410000	11100000	42000000	40600000	28500000
pmb0819	157	130	2.45	156	[M+H]+	C02938	3-Indoleacetonitrile	Indole derivatives	6560000	8370000	5280000	9440000	2380000	6130000	5020000	6340000	4730000
pmb0824	537.1	177.4	2.54	536.1	[M+H]+	-	Syringic acid O-feruloyl-O-hexoside	Organic acids and derivatives	64400	100000	57400	170000	19800	9	104000	43100	45900
pmb0829	98.9	80.9	0.89	97.9	[M+H]+	C00009	Phosphoric acid	Organic acids and derivatives	10700000	12600000	11100000	6950000	86600000	5910000	8620000	2990000	8820000
pmb0837	577.1	425.3	2.87	576.1	[M+H]+	-	Procyanidin A3	Proanthocyanidins	259000	321000	248000	9	117000	80700	513000	346000	362000
pmb0848	494.3	184.2	7.82	493.3	[M+H]+	-	LysoPC 16:1 (2n isomer)	Lipids	74800000	74400000	71600000	37500000	186000000	48300000	102000000	3560000	66100000
pmb0852	520.3	502.2	8.36	519.3	[M+H]+	-	LysoPC 18:2	Lipids	13300000	12500000	12600000	9310000	21400000	9670000	9920000	413000	8300000
pmb0854	518.3	459.3	8.74	517.3	[M+H]+	-	LysoPC 18:3	Lipids	27900000	29200000	26000000	20300000	9	9	103000000	5830000	129000000
pmb0855	496.3	184.2	8.74	495.3	[M+H]+	-	LysoPC 16:0	Lipids	20800000	24000000	18200000	22400000	9	9	64800000	3220000	72600000
pmb0856	480.5	339.2	8.8	479.5	[M+H]+	-	LysoPE 18:1 (2n isomer)	Lipids	5070000	4800000	4370000	5960000	12100000	773000	3720000	59400	3290000
pmb0859	522.4	184	8.86	521.4	[M+H]+	-	LysoPC 18:1 (2n isomer)	Lipids	9080000	7920000	8100000	9520000	17900000	3190000	3440000	83400	2800000
pmb0863	492.3	184	7.29	491.3	[M+H]+	-	LysoPC 16:2 (2n isomer)	Lipids	14400000	16600000	16300000	5360000	22800000	7700000	34800000	1280000	18400000
pmb0864	426.3	285.2	7.63	425.3	[M+H]+	-	LysoPE 14:0	Lipids	1100000	1410000	1200000	1650000	2360000	962000	1290000	65500	842000
pmb0865	518.2	184.1	7.67	517.2	[M+H]+	-	LysoPC 18:3 (2n isomer)	Lipids	14600000	14700000	14100000	2010000	33600000	7180000	9400000	477000	7200000
pmb0866	468.1	184.4	7.68	467.1	[M+H]+	-	LysoPC 14:0	Lipids	225000	257000	222000	257000	9	9	719000	94200	750000
pmb0873	520	184.5	8.19	519	[M+H]+	-	LysoPC 18:2 (2n isomer)	Lipids	34500000	36000000	36500000	24300000	51000000	27900000	29500000	1640000	24900000
pmb0874	478.6	460.6	8.32	477.6	[M+H]+	-	LysoPE 18:2 (2n isomer)	Lipids	3500000	3690000	3220000	2440000	1620000	1520000	4570000	197000	3870000
pmb0876	454.2	313.3	8.68	453.2	[M+H]+	-	LysoPE 16:0	Lipids	24000000	22200000	21700000	3630000	9	9	105000000	1260000	122000000
pmb0882	522.1	504.2	9.04	521.1	[M+H]+	-	LysoPC 18:1	Lipids	1520000	1600000	1550000	3410000	891000	498000	4150000	73200	3230000
pmb0883	482.1	341.7	9.8	481.1	[M+H]+	-	LysoPE 18:0	Lipids	18500	15000	14100	9	9	9	58700	9	125000
pmb0885	291	190.9	6.65	290	[M+H]+	-	"4-oxo-9Z,11Z,13E,15E-octadecatetraenoic acid"	Lipids	1050000	1150000	1120000	2420000	1390000	2010000	9	9	9
pmb0889	279.3	95.1	8.91	278.3	[M+H]+	C08364	Punicic acid	Lipids	58100000	58600000	55900000	110000000	11800000	60400000	54900000	51400000	60900000
pmb0890	355.1	263.3	10.45	354.1	[M+H]+	-	MAG (18:2)	Lipids	12200000	12000000	12700000	17200000	8290000	5690000	13600000	3660000	14900000
pmb0896	265.1	177.5	2.44	264.1	[M+H]+	-	N'-Feruloyl putrescine	Phenolamides	76500	89000	117000	9	127000	9	51800	358000	56900
pmb0907	265.1	177.1	2.44	264.1	[M+H]+	C10497	N-Feruloyl putrescine	Phenolamides	67100	60400	50100	9	9	9	117000	117000	125000
pmb0952	265.1	122.1	0.74	264.1	[M+H]+	C00378	Thiamine	Vitamins and derivatives	114000	119000	98200	105000	167000	55100	75500	9	72800
pmb0962	235.1	118.3	0.77	234.1	[M+H]+	-	Lysine butyrate	Amino acid and derivatives	63800	67200	53600	75000	50300	126000	40600	102000	29100
pmb0964	366.2	204.1	0.81	365.2	[M+H]+	-	iP7G	Nucleotide and derivates	54600	115000	91900	31800	9	381000	81500	55500	51800
pmb0981	348.2	136	1.14	347.2	[M+H]+	C00020	Adenosine 5'-monophosphate	Nucleotide and derivates	242000	277000	248000	205000	495000	56200	331000	200000	250000
pmb1096	118	91	2.47	117	[M+H]+	C00463	Indole	Indole derivatives	18900000	22900000	23200000	19800000	4120000	10200000	34300000	32300000	25500000
pmb1240	503.2	311.1	3.74	502.2	[M+H]+	-	Phellodensin F	Others	141000	185000	192000	58500	229000	56100	196000	215000	104000
pmb1318	457.2	209.2	4.51	456.2	[M+H]+	-	8-Methyl-2-oxo-4-phenyl-2H-chromen-7-yl 4-(hexyloxy)benzoate	Organic acids and derivatives	1470000	2650000	2180000	2250000	1080000	1910000	1720000	4940000	1180000
pmb1452	275.1	213.2	5.98	274.1	[M+H]+	-	N-Lauryldiethanolamine	Others	672000	794000	669000	9	644000	729000	527000	1160000	793000
pmb1530	317.1	137.1	7.28	316.1	[M+H]+	-	Phytocassane D	Terpene	624000	688000	570000	1730000	558000	1120000	9	9	9
pmb1562	351	146.9	7.75	350	[M+H]+	-	MAG (18:4) isomer3	Lipids	347000	400000	328000	200000	160000	158000	621000	152000	530000
pmb1574	277.2	93	8.04	276.2	[M+H]+	-	Octadecadien-6-ynoic acid	Lipids	27600000	27600000	24900000	87700000	2840000	19300000	14300000	31800000	13500000
pmb1587	207.2	165.2	8.33	206.2	[M+H]+	-	"4-Hydroxy-3,5-diisopropylbenzaldehyde"	Organic acids and derivatives	92300	110000	122000	313000	84200	180000	9	9	9
pmb1605	353.3	261.4	8.55	352.3	[M+H]+	-	MAG (18:3) isomer3	Lipids	23500000	23100000	22900000	9	170000	9	39800000	21400000	72400000
pmb1626	534.4	263.3	9.15	533.4	[M+H]+	-	MGMG (18:2) isomer1	Lipids	5080000	5500000	5090000	15000000	8280000	438000	1430000	1610000	1920000
pmb1650	279.2	149.4	9.64	278.2	[M+H]+	-	"Octadeca-11E,13E,15Z-trienoic acid"	Lipids	110000000	111000000	104000000	157000000	137000000	76800000	95900000	135000000	114000000
pmb1652	149	121	9.64	148	[M+H]+	-	Phthalic anhydride	Others	9860000	9310000	8950000	14100000	12000000	6380000	8560000	12100000	10100000
pmb1656	353.1	335.1	9.85	352.1	[M+H]+	-	MAG (18:3) isomer4	Lipids	3480000	3360000	3240000	2230000	2400000	1190000	5380000	3260000	5590000
pmb1912	474.2	327	2.42	473.2	[M+H]+	C00234	10-Formyl-THF	Organic acids and derivatives	4250000	4250000	4280000	1830000	4810000	6830000	3540000	3120000	3680000
pmb2211	343.1	240.7	6.53	342.1	[M+H]+	-	Cocamidopropyl betaine	Alkaloids	9310000	9900000	10200000	6290000	3320000	5150000	16600000	8870000	21400000
pmb2221	318.3	60.1	6.82	317.3	[M+H]+	C12144	4-Hydroxysphinganine	Lipids	6870000	6590000	6610000	9	8740000	14300000	12000000	10200000	18100000
pmb2222	319.1	283.7	6.82	318.1	[M+H]+	-	Phytocassane C	Terpene	426000	417000	451000	9	602000	864000	809000	698000	1150000
pmb2228	538.1	184.4	6.87	537.1	[M+H]+	-	LysoPC 19:0	Lipids	310000	315000	345000	912000	417000	169000	142000	17300	114000
pmb2251	694.1	353.7	7.53	693.1	[M+H]+	-	DGMG (18:1)	Lipids	30500000	41700000	32900000	528000	1670000	24200	53200000	31600000	79000000
pmb2260	480.1	184.5	7.66	479.1	[M+H]+	-	LysoPC 15:1	Lipids	1210000	1290000	1100000	227000	1210000	1020000	2710000	207000	2040000
pmb2325	353.1	261.8	8.33	352.1	[M+H]+	-	MAG (18:3) isomer2	Lipids	4950000	5010000	4840000	9	40400	9	8410000	4400000	15800000
pmb2363	357.2	265.3	8.69	356.2	[M+H]+	-	MAG (18:1) isomer1	Lipids	839000	929000	827000	9	28600	9	1350000	633000	2850000
pmb2383	534.1	337.7	8.99	533.1	[M+H]+	-	MGMG (18:2) isomer2	Lipids	887000	991000	938000	105000	90200	46600	2220000	406000	3370000
pmb2388	524.1	184	8.84	523.1	[M+H]+	-	LysoPC 18:0 (2n isomer)	Lipids	37500000	36200000	37800000	39400000	96700000	13800000	16200000	326000	11800000
pmb2406	510.1	184.4	9.29	509.1	[M+H]+	-	LysoPC 17:0	Lipids	673000	633000	667000	360000	9	9	4230000	82800	2500000
pmb2444	353.2	261.3	10	352.2	[M+H]+	-	MAG (18:3) isomer1	Lipids	925000	900000	823000	598000	9	9	1370000	525000	1790000
pmb2497	197	153	0.7	198	[M-H]-	C05584	4-Hydroxy-3-methoxymandelate	Organic acids and derivatives	48100	37300	47500	28000	44100	47100	82200	36700	77800
pmb2507	213.1	97	0.97	214.1	[M-H]-	C00672	2-Deoxyribose 1-phosphate	Others	917000	1090000	1060000	583000	9	9	1070000	106000	1390000
pmb2561	190.1	84	2.43	191.1	[M-H]-	C02712	N-Acetylmethionine	Amino acid and derivatives	211000	210000	173000	80200	11500	31200	572000	92200	459000
pmb2586	593.1	285.6	3.49	594.1	[M-H]-	-	Gallocatechin-catechin	Polyphenol	63400	42800	33200	9	19900	26400	101000	107000	71800
pmb2591	245	203.2	3.83	246	[M-H]-	C03137	Acetyl tryptophan	Amino acid and derivatives	3830000	2890000	1750000	1620000	292000	643000	3920000	9200000	2520000
pmb2620	207.1	133.1	5.49	208.1	[M-H]-	-	"3,4-Dimethoxycinnamic acid"	Phenylpropanoids	26300	23000	23800	9	9	7470	32800	77800	25800
pmb2640	199	181	9.62	200	[M-H]-	C02679	Lauric acid (C12:0)	Lipids	13300	14100	12400	11700	8680	7490	26700	25700	32100
pmb2643	225	207	10	226	[M-H]-	C08322	Myristoleic acid (C14:1)	Lipids	5890	3820	4400	9	2710	9	7120	2240	5070
pmb2654	460.1	117.9	0.74	461.1	[M-H]-	-	Anthranilate O-hexosyl-O-hexoside	Organic acids and derivatives	854000	794000	827000	430000	83500	84900	1490000	3100000	1050000
pmb2657	289.1	97.1	0.69	290.1	[M-H]-	C03406	Argininosuccinate	Organic acids and derivatives	153000	132000	111000	296000	63900	9	65700	185000	41600
pmb2684	328.1	134.2	1.84	329.1	[M-H]-	C00575	Cyclic AMP	Nucleotide and derivates	969000	957000	933000	1030000	1500000	20100	1940000	303000	883000
pmb2778	295	277.3	8.92	296	[M-H]-	-	"9,10-EODE"	Lipids	22600000	19500000	17700000	38300000	5110000	17500000	19800000	15400000	20700000
pmb2786	293	275	8.37	294	[M-H]-	-	9-HOTrE	Lipids	4430000	4330000	3890000	12200000	1410000	2740000	1960000	3390000	1530000
pmb2787	293.2	275.1	9.12	294.2	[M-H]-	-	9-KODE	Lipids	151000	148000	117000	111000	60500	177000	91500	162000	110000
pmb2789	309	209	7.8	310	[M-H]-	-	13-HpOTrE(r)	Lipids	1260000	1140000	973000	2380000	466000	976000	779000	1990000	262000
pmb2791	309.1	209.1	7.5	310.1	[M-H]-	-	9-HpOTrE	Lipids	840000	772000	613000	1610000	318000	673000	493000	1380000	176000
pmb2792	293	193.1	7.77	294	[M-H]-	-	13-HOTrE(r)	Lipids	114000	85300	86200	70400	111000	93300	99400	188000	116000
pmb2795	177	145	5.43	178	[M-H]-	-	4-Methoxycinnamic acid	Phenylpropanoids	34900	36900	32700	6500	4970	18000	48200	122000	33600
pmb2799	295	195.2	9.7	296	[M-H]-	-	"12,13-EODE"	Lipids	150000	131000	121000	118000	36400	131000	146000	153000	162000
pmb2804	311.1	171.3	7.82	312.1	[M-H]-	C04717	13-HPODE	Lipids	2940000	2670000	2400000	2650000	344000	1570000	4400000	4060000	2900000
pmb2819	665.1	218.1	2.23	666.1	[M-H]-	-	O-Caffeoyl maltotriose	Phenylpropanoids	14300	12700	10100	13700	3340	4690	10400	8990	20600
pmb2826	147	87.1	0.92	148	[M-H]-	C00815	Citramalate	Organic acids and derivatives	248000	324000	192000	515000	9	208000	258000	999000	238000
pmb2831	315.1	153.1	2.53	316.1	[M-H]-	-	Protocatechuic acid O-glucoside	Polyphenol	12400000	10900000	10100000	3240000	9550000	172000	24200000	19200000	9020000
pmb2855	307	145	0.73	308	[M-H]-	-	L-Glutamine O-hexside	Amino acid and derivatives	9800	21400	16900	9	243000	27100	6610	19100	12900
pmb2857	308.1	146.1	0.72	309.1	[M-H]-	-	L-Glutamic acid O-glucoside	Amino acid and derivatives	6090	9300	8490	2710	18300	9	6450	9	8720
pmb2871	315.1	153	1.9	316.1	[M-H]-	-	"2,5-dihydroxy benzoic acid O-hexside"	Organic acids and derivatives	14400000	14200000	12500000	3600000	23400000	2810000	24400000	9630000	17100000
pmb2873	214.1	134	3.69	215.1	[M-H]-	-	3-(2-Naphthyl)-D-alanine	Amino acid and derivatives	340000	273000	227000	268000	423000	411000	370000	219000	161000
pmb2922	565.1	323.1	1.12	566.1	[M-H]-	C00029	Uridine 5'-diphospho-D-glucose	Nucleotide and derivates	2450000	2270000	2060000	5040000	1910000	1110000	1670000	2820000	1300000
pmb2928	331	313.1	2.09	332	[M-H]-	-	Gallic acid O-Hexoside	Organic acids and derivatives	2280000	1970000	1870000	749000	1740000	162000	4080000	2670000	2090000
pmb2933	311.1	149.1	2.19	312.1	[M-H]-	-	Caftaric acid	Phenylpropanoids	505000	383000	434000	276000	217000	178000	673000	419000	678000
pmb2938	353.1	100.9	2.91	354.1	[M-H]-	-	4-O-Caffeoyl quinic acid (criptochlorogenic acid)	Organic acids and derivatives	73000	73600	62800	26600	28400	9	97600	104000	95200
pmb2954	771.1	609.3	2.53	772.1	[M-H]-	-	Luteolin O-hexosyl-O-hexosyl-O-hexoside	Flavone	12400	10500	8180	9	6220	9	23200	20500	13600
pmb2957	465.1	285.1	2.5	466.1	[M-H]-	-	Cyanidin O-syringic acid	Anthocyanins	103000	89700	73300	9	43300	550000	9	9	9
pmb2961	547.1	503.1	2.87	548.1	[M-H]-	-	Peonidin O-malonylhexoside	Anthocyanins	54400	40300	40400	60500	235000	124000	9	9	9
pmb2968	623.1	239.1	2.21	624.1	[M-H]-	-	Chrysoeriol C-hexosyl-O-hexoside	Flavone	7990	12600	12100	86000	9	9	9	9	9
pmb2976	755.1	447.2	3.64	756.1	[M-H]-	-	Chrysoeriol C-pentosyl-O-hexosyl-O-hexoside	Flavone	197000	140000	101000	48400	53900	20600	127000	258000	219000
pmb2979	549.2	387.1	3.99	550.2	[M-H]-	-	Hesperetin O-malonylhexoside	Flavanone	23700	22100	16300	9	27800	17200	18800	32900	21600
pmb2987	487.1	163	2.57	488.1	[M-H]-	-	Acacetin O-acetyl hexoside	Flavone	267000	190000	213000	174000	30100	24600	247000	539000	292000
pmb3005	621.1	299.2	4.08	622.1	[M-H]-	-	Chrysoeriol O-rhamnosyl-O-glucuronic acid	Flavone	31200	25800	14400	9	42400	11300	65900	17800	42900
pmb3026	505.1	301.2	3.91	506.1	[M-H]-	-	Quercetin O-acetylhexoside	Flavonol	104000	108000	41200	6770	14000	5840	176000	486000	99600
pmb3041	521.1	329.2	3.74	522.1	[M-H]-	-	Tricin O-saccharic acid	Flavone	339000	330000	235000	159000	207000	55100	483000	828000	495000
pmb3042	491.1	329.1	3.94	492.1	[M-H]-	-	Tricin 5-O-hexoside	Flavone	48400	39900	28700	74900	59200	39200	9	9	9
pmb3056	355.1	121.1	1.93	356.1	[M-H]-	-	Homovanilloyl quinic acid	Organic acids and derivatives	35500	32800	42900	9	9	15500	78300	9	70400
pmb3061	499.1	163.1	2.18	500.1	[M-H]-	-	5-O-p-coumaroyl quinic acid O-hexoside	Organic acids and derivatives	13600	13400	10000	8060	7290	12100	16800	12100	13500
pmb3064	499.2	163.2	2.45	500.2	[M-H]-	-	3-O-p-coumaroyl quinic acid O-hexoside	Organic acids and derivatives	25100	22200	16200	9	9	33600	26100	39000	26300
pmb3066	481.1	319.2	2.52	482.1	[M-H]-	-	5-O-p-coumaroyl shikimic acid O-hexoside	Organic acids and derivatives	18500	21300	18500	9	9	9	64000	46000	29400
pmb3074	337.1	191.1	3.46	338.1	[M-H]-	-	3-O-p-Coumaroyl quinic acid	Organic acids and derivatives	3510000	2630000	2110000	532000	89800	638000	4030000	7470000	3630000
pmb3079	300.1	96.9	1.16	301.1	[M-H]-	C04256	N-Acetylglucosamine 1-phosphate	Others	72800	75100	57100	24400	41600	26400	52400	20600	87400
pmb3081	289.1	97	1.09	290.1	[M-H]-	-	Glucarate O-Phosphoric acid	Others	5670000	4990000	4460000	8570000	12500000	2690000	4700000	4700000	4140000
pmb3088	421.1	241.1	0.69	422.1	[M-H]-	C00689	Trehalose 6-phosphate	Carbohydrates	27300	25600	15000	19100	21700	10700	29100	22100	19900
pmb3093	351.1	105.1	2.44	352.1	[M-H]-	-	"6,7-dihydroxycoumarin 7-O-quinic acid"	Phenylpropanoids	7030000	6370000	6770000	851000	3970000	269000	7450000	6950000	7160000
pmb3094	703.4	351.1	2.48	704.4	[M-H]-	-	Esculetin O-quinacyl esculetin O-quinic acid	Phenylpropanoids	2150000	1950000	2210000	19900	790000	9	2150000	2900000	2110000
pmb3099	153	125	1.61	154	[M-H]-	C06608	Diethyl phosphate	Organic acids and derivatives	512000	430000	490000	777000	688000	665000	480000	748000	512000
pmb3101	175.1	115	2.74	176.1	[M-H]-	C02504	2-Isopropylmalate	Organic acids and derivatives	5930000	4720000	4230000	12600000	265000	523000	3080000	11900000	2140000
pmb3107	359.1	182.1	2.34	360.1	[M-H]-	-	Syringic acid O-glucoside	Organic acids and derivatives	259000	233000	232000	31700	396000	707000	83600	70600	62200
pmb3121	478.1	281.3	8.99	479.1	[M-H]-	-	LysoPE 18:1	Lipids	20200000	18900000	17100000	19500000	57700000	3050000	15700000	238000	12100000
pmb3264	611.1	306.2	1.14	612.1	[M-H]-	C00127	Glutathione oxidized	Amino acid and derivatives	689000	697000	565000	272000	141000	53300	705000	341000	460000
pmb3894	329.1	229.1	5.86	330.1	[M-H]-	-	Di-O-methylquercetin	Flavonol	2990000	2490000	1870000	2200000	326000	1240000	3630000	4300000	3520000
pmb5304	277.1	241.2	10.56	278.1	[M-H]-	C06427	α-Linolenic acid	Lipids	62700	64100	46500	37800	82300	86700	48100	66600	46800
pmc0066	333.1	137.1	0.67	332.1	[M+H]+	C06196	2'-Deoxyinosine-5'-monophosphate	Nucleotide and derivates	210000	248000	218000	317000	5180000	104000	209000	97000	314000
pmc0274	167.1	121.1	1.96	166.1	[M+H]+	C16614	6-Methylmercaptopurine	Nucleotide and derivates	12200000	13100000	12900000	5090000	1230000	1670000	20000000	23600000	19300000
pmc0281	400.2	136.1	2.05	399.2	[M+H]+	-	Adenosine O-ribose	Nucleotide and derivates	677000	736000	675000	276000	405000	726000	694000	820000	959000
pmc0304	384.1	252	2.19	383.1	[M+H]+	-	Succinyladenosine	Nucleotide and derivates	9190000	12600000	10900000	3100000	6920000	4110000	19600000	13800000	21900000
pmc0960	544.4	485.2	8.89	543.4	[M+H]+	-	LysoPC 20:4	Lipids	143000000	146000000	142000000	136000000	254000000	53300000	50500000	1360000	46700000
pmc1990	299.1	223.1	6.74	300.1	[M-H]-	-	"4'-Hydroxy-5,7-dimethoxyflavanone"	Flavanone	1250000	1050000	938000	102000	113000	81500	89700	87800	112000
pmd0017	203	83	0.6	202	[M+H]+	C00750	Spermine	Phenolamides	4240000	4560000	4220000	4510000	2140000	4970000	3930000	4280000	3920000
pmd0130	468.3	184	7.5	467.3	[M+H]+	-	LysoPC 14:0 (2n isomer)	Lipids	291000	309000	330000	291000	9	9	973000	110000	1040000
pmd0132	496.3	184	8.57	495.3	[M+H]+	-	LysoPC 16:0 (2n isomer)	Lipids	19700000	18300000	21100000	13500000	9	9	76100000	3970000	79300000
pmd0136	524.4	184	9.69	523.4	[M+H]+	-	LysoPC 18:0	Lipids	3710000	3380000	2870000	2960000	9	9	22600000	341000	22700000
pmd0144	550.4	184	9.81	549.4	[M+H]+	-	LysoPC 20:1 (2n isomer)	Lipids	16300000	14900000	15000000	5410000	66800000	2690000	9240000	9	6300000
pmd0145	550.4	184.1	9.9	549.4	[M+H]+	-	LysoPC 20:1	Lipids	18200000	17200000	17200000	6150000	76300000	3060000	10300000	9	7420000
pmd0158	424.2	227.2	7.37	425.2	[M-H]-	-	LysoPE 14:0 (2n isomer)	Lipids	90100	85400	73200	90700	177000	69000	91900	4090	55600
pmd0160	452.3	255.2	8.55	453.3	[M-H]-	-	LysoPE 16:0 (2n isomer)	Lipids	5610000	5040000	4620000	571000	9	9	27800000	241000	28200000
pme0002	611.2	303	4.04	610.19	[M+H]+	C09806	Hesperetin 7-O-neohesperidoside (Neohesperidin)	Flavanone	128000	119000	135000	1590000	40900	318000	125000	108000	109000
pme0003	188.1	145	0.78	189.111	[M-H]-	C02427	L-Homocitrulline	Amino acid and derivatives	10500	15200	8920	9470	9020	15900	29300	93300	20900
pme0005	121	94	1.42	120.044	[M+H]+	C15587	Purine	Nucleotide and derivates	3230000	3470000	3690000	3050000	1160000	1430000	5600000	5400000	3440000
pme0006	116.1	70.1	0.79	115.063	[M+H]+	C00148	L-Proline	Amino acid and derivatives	1680000	1440000	1190000	157000	5610000	5350000	828000	1150000	1200000
pme0008	176.1	113	0.76	175.096	[M+H]+	C00327	L-Citrulline	Amino acid and derivatives	282000	290000	305000	9	9	9	867000	450000	428000
pme0010	106	60	0.74	105.043	[M+H]+	C00065	L-Serine	Amino acid and derivatives	581000	601000	563000	934000	344000	602000	436000	867000	426000
pme0011	132	88	0.71	133.037	[M-H]-	C00049	L-Aspartic acid	Amino acid and derivatives	8200000	7900000	7720000	3230000	4950000	2870000	15500000	14300000	13900000
pme0013	146.1	102	0.72	147.053	[M-H]-	C00025	L-Glutamic acid	Amino acid and derivatives	12900000	12100000	11300000	7000000	8140000	6840000	16400000	22700000	16200000
pme0015	239	62	0.77	240.024	[M-H]-	C00491	L-(-)-Cystine	Amino acid and derivatives	46400	58600	47100	9	21100	23900	127000	9	192000
pme0019	132.1	86.2	1.2	131.095	[M+H]+	C00123	L-Leucine	Amino acid and derivatives	6150000	6410000	6320000	2750000	497000	1040000	8250000	10900000	8970000
pme0020	164.1	103	1.97	165.079	[M-H]-	C00079	L-Phenylalanine	Amino acid and derivatives	38400000	36400000	35700000	16100000	3620000	4980000	54600000	64600000	54100000
pme0022	118	73.9	0.74	119.058	[M-H]-	C00188	L-Threonine	Amino acid and derivatives	600000	557000	533000	290000	141000	118000	617000	1990000	479000
pme0024	124	80	0.75	125.015	[M-H]-	C00245	2-Aminoethanesulfonic acid	Organic acids and derivatives	8330	17000	18200	9990	9	24500	18800	9	7090
pme0025	209.1	146	1.98	208.085	[M+H]+	C00328	L-Kynurenine	Amino acid and derivatives	574000	522000	527000	226000	633000	625000	622000	674000	846000
pme0026	147	84	0.68	146.106	[M+H]+	C00047	L-(+)-Lysine	Amino acid and derivatives	16100000	17400000	17000000	1690000	2850000	1820000	35400000	26500000	26400000
pme0028	245.1	113	1.19	244.07	[M+H]+	C00299	Uridine	Nucleotide and derivates	5490000	5440000	5590000	6890000	2310000	2410000	4890000	7150000	8100000
pme0031	127	110	1.56	126.043	[M+H]+	C00178	Thymine	Nucleotide and derivates	140000	177000	181000	9	9	9	773000	9	201000
pme0033	137	119	1.13	136.038	[M+H]+	C00262	Hypoxanthine	Nucleotide and derivates	719000	618000	613000	303000	1760000	599000	930000	620000	958000
pme0037	156.1	110	0.68	155.07	[M+H]+	C00135	L-Histidine	Amino acid and derivatives	6860000	7690000	7010000	424000	604000	1180000	15200000	15600000	10300000
pme0039	118.1	72.1	0.84	117.079	[M+H]+	C00183	L-Valine	Amino acid and derivatives	24900000	26600000	26600000	5760000	1820000	3500000	35700000	56000000	32100000
pme0040	136.1	119	1.12	135.054	[M+H]+	C00147	Adenine	Nucleotide and derivates	5870000	5810000	5980000	2670000	2120000	1960000	6750000	12000000	6660000
pme0041	132	86	1.23	131.095	[M+H]+	C00407	L-Isoleucine	Amino acid and derivatives	4980000	5440000	5260000	2300000	402000	862000	7540000	8870000	7900000
pme0043	175	116	0.73	174.112	[M+H]+	C00062	L-(+)-Arginine	Amino acid and derivatives	3260000	3420000	3340000	9	150000	9	9130000	4290000	5030000
pme0056	145.1	101	2.63	146.058	[M-H]-	-	"2,3-dimethylsuccinic acid"	Amino acid and derivatives	813000	722000	537000	2340000	72500	95200	618000	664000	835000
pme0057	136	118.1	0.81	135.035	[M+H]+	C00155	DL-Homocysteine	Amino acid and derivatives	396000	360000	446000	9	9	9	587000	1150000	463000
pme0066	116.1	74	0.69	117.054	[M-H]-	C00581	Guanidineacetic acid	Amino acid and derivatives	71500	54200	51700	9	9	26700	80600	340000	132000
pme0075	188.1	128	1.16	189.064	[M-H]-	C00624	N-Acetyl-L-glutamic acid	Amino acid and derivatives	3180000	2920000	2840000	1700000	3890000	2310000	3430000	2590000	3810000
pme0089	287.1	153	5	286.1	[M+H]+	C01514	Luteolin	Flavone	208000	208000	200000	9	9	9	476000	75300	231000
pme0108	126.1	109	1.13	125.059	[M+H]+	C02376	5-Methylcytosine	Nucleotide and derivates	75900	66700	36400	39300	9	26400	123000	141000	92100
pme0109	212.2	166	1.22	211.084	[M+H]+	C07194	"(-)-3-(3,4-Dihydroxyphenyl)-2-methylalanine"	Amino acid and derivatives	743000	843000	884000	433000	211000	2370000	745000	619000	539000
pme0116	227.2	156	0.68	226.107	[M+H]+	C00386	L-Carnosine	Amino acid and derivatives	93600	127000	144000	202000	9	9	141000	625000	148000
pme0118	110.1	66	2.88	111.032	[M-H]-	C05942	Pyrrole-2-carboxylic acid	Amino acid and derivatives	12900	16100	14900	23800	9	9	29900	12800	18300
pme0122	189.2	126	1.02	188.116	[M+H]+	C02727	N6-Acetyl-L-lysine	Amino acid and derivatives	1370000	1660000	1520000	764000	394000	367000	2120000	2770000	2490000
pme0128	159.2	88	0.75	160.085	[M-H]-	C00993	D-Alanyl-D-Alanine	Amino acid and derivatives	6880	7570	12000	9	9	9	8310	66600	5000
pme0132	279.3	164	2.44	280.106	[M-H]-	-	Asp-phe	Amino acid and derivatives	15900	15000	15800	14400	9	8590	24800	29500	27800
pme0137	187.2	125	1.17	188.08	[M-H]-	-	Nα-Acetyl-L-glutamine	Amino acid and derivatives	533000	484000	516000	370000	1480000	852000	411000	365000	360000
pme0152	129.1	84	1.5	128.059	[M+H]+	C00906	"5,6-Dihydro-5-methyluracil"	Nucleotide and derivates	876000	990000	965000	467000	861000	487000	869000	1920000	799000
pme0164	263.1	204	3.78	264.111	[M-H]-	C05642	N-γ-Acetyl-N-2-Formyl-5-methoxykynurenamine	Amino acid and derivatives	45800	41600	24300	11300	111000	109000	9	6670	3390
pme0170	217.1	158	1.12	216.122	[M+H]+	-	Nα-Acetyl-L-arginine	Amino acid and derivatives	1730000	1710000	2000000	1530000	1450000	2080000	2070000	2580000	1820000
pme0174	132.1	57	1.29	131.058	[M+H]+	-	N-Propionylglycine	Amino acid and derivatives	2080000	2190000	2160000	904000	281000	329000	3040000	3590000	2800000
pme0177	265.1	130	3.15	264.111	[M+H]+	C04148	Phenylacetyl-L-glutamine	Amino acid and derivatives	84500	124000	122000	209000	73900	9	107000	149000	78400
pme0181	170.1	124	0.72	169.085	[M+H]+	C01152	1-Methylhistidine	Amino acid and derivatives	1080000	1110000	985000	2190000	100000	1450000	1190000	769000	473000
pme0183	152.1	135	0.85	151.049	[M+H]+	-	2-Hydroxy-6-aminopurine	Nucleotide and derivates	227000	259000	181000	213000	95200	259000	297000	196000	245000
pme0191	189.1	86	1.92	188.116	[M+H]+	C02155	N-Glycyl-L-leucine	Amino acid and derivatives	2000000	2260000	2070000	1530000	670000	1040000	3270000	2120000	4100000
pme0195	120	62	0.78	121.02	[M-H]-	C00097	L-Cysteine	Amino acid and derivatives	15500	18200	25800	9	36000	129000	48000	9	78000
pme0201	291.1	139	2.97	290.079	[M+H]+	C06562	Catechin	Polyphenol	8550000	11600000	11100000	362000	1380000	242000	15900000	38600000	11700000
pme0207	103	59.1	1.39	104.047	[M-H]-	-	3-Hydroxybutyrate	Organic acids and derivatives	1110000	826000	822000	3000000	710000	930000	313000	955000	293000
pme0208	537.1	375	5.81	538.09	[M-H]-	C10018	Amentoflavone	Flavone	24500	17000	11300	8730	16400	12300	19700	15600	14300
pme0225	133.1	74	0.74	132.054	[M+H]+	C00152	L-Asparagine	Amino acid and derivatives	735000	782000	742000	297000	9	416000	1130000	2030000	1130000
pme0230	268.1	136	1.88	267.097	[M+H]+	C00212	Adenosine	Nucleotide and derivates	13900000	14700000	14300000	16000000	6280000	10200000	17200000	15400000	18900000
pme0231	247.1	130	4.03	246.1	[M+H]+	-	N-(3-Indolylacetyl)-L-alanine	Amino acid and derivatives	751000	931000	901000	40700	67300	133000	1460000	2910000	1240000
pme0234	190	144	2.7	189.043	[M+H]+	C01717	Kynurenic acid	Organic acids and derivatives	6170000	6510000	6810000	1130000	6950000	12900000	4960000	4720000	5600000
pme0237	183.1	137	4.63	182.058	[M+H]+	-	"Ethyl 3,4-Dihydroxybenzoate (Ethyl protocatechuate)"	Organic acids and derivatives	378000	447000	348000	563000	302000	506000	319000	463000	429000
pme0238	113	95	2.24	112.016	[M+H]+	-	2–furanoic acid	Organic acids and derivatives	112000	185000	99500	151000	9	107000	141000	102000	173000
pme0240	121	77	4.53	122.037	[M-H]-	C00180	Benzoic acid	Organic acids and derivatives	1180000	945000	1020000	435000	487000	258000	763000	523000	675000
pme0243	131	87	1.9	132.042	[M-H]-	C00489	Glutaric acid	Organic acids and derivatives	2020000	2130000	1700000	2890000	282000	352000	2250000	2850000	2620000
pme0245	145.1	101	2.63	146.058	[M-H]-	C06104	Adipic acid	Organic acids and derivatives	2300000	2140000	2010000	6220000	267000	719000	1900000	2060000	2200000
pme0249	189.1	97	4.43	188.105	[M+H]+	C08261	Azelaic acid	Organic acids and derivatives	1220000	1380000	1350000	3330000	279000	1480000	1010000	859000	639000
pme0253	174.1	86	3.5	173.105	[M+H]+	C02710	N-Acetyl-l-leucine	Amino acid and derivatives	152000	204000	162000	78200	54300	85400	306000	349000	267000
pme0256	151	151	1.17	152.033	[M-H]-	C00385	Xanthine	Nucleotide and derivates	54000	42800	50500	72400	72900	43200	81100	57100	55200
pme0258	113	70	1.19	112.027	[M+H]+	C00106	Uracil	Nucleotide and derivates	1230000	1270000	1340000	1820000	552000	600000	1110000	1750000	1930000
pme0263	259.1	127	1.78	258.085	[M+H]+	-	5-Methyluridine	Nucleotide and derivates	125000	168000	164000	112000	9	9	207000	167000	217000
pme0264	243.1	127	2.08	242.09	[M+H]+	C00214	Thymidine	Nucleotide and derivates	191000	247000	214000	239000	206000	128000	310000	260000	392000
pme0265	203.1	121	4.84	202.12	[M+H]+	C08277	Sebacate	Organic acids and derivatives	250000	324000	355000	643000	9	221000	332000	275000	191000
pme0267	131	87	2.08	132.042	[M-H]-	-	2-Methylsuccinic acid	Organic acids and derivatives	14200000	13700000	13900000	21300000	2060000	6790000	18500000	21100000	12100000
pme0274	132.1	69	1	131.095	[M+H]+	C02378	6-Aminocaproic acid	Organic acids and derivatives	13100000	13800000	13800000	6290000	1080000	2280000	18000000	22800000	19000000
pme0279	189.1	171	0.77	190.095	[M-H]-	C00666	"2,6-Diaminooimelic acid"	Amino acid and derivatives	411000	331000	256000	526000	135000	67400	48800	379000	29100
pme0281	165	121	3	166.027	[M-H]-	C06337	Terephthalic acid	Organic acids and derivatives	1970000	1440000	987000	3150000	889000	1120000	2000000	1410000	1670000
pme0283	167	121	2.89	166.027	[M+H]+	C01606	Phthalic acid	Organic acids and derivatives	58900	79900	62500	147000	34900	60000	54700	70300	80200
pme0285	146.1	87	0.77	145.085	[M+H]+	C01035	4-Guanidinobutyric acid	Organic acids and derivatives	56400000	57000000	55100000	90400000	36100000	74600000	34300000	78000000	31600000
pme0295	146.1	86	1.59	145.074	[M+H]+	-	4-Acetamidobutyric acid	Organic acids and derivatives	190000	229000	210000	9	9	9	281000	193000	258000
pme0300	149.1	103	5.22	148.052	[M+H]+	C00423	trans-Cinnamate	Phenylpropanoids	279000	274000	310000	191000	54300	117000	670000	191000	579000
pme0306	195.1	117	4.01	194.058	[M+H]+	C01494	Ferulic acid	Phenylpropanoids	293000	385000	296000	162000	61700	42500	476000	536000	645000
pme0331	581.2	273	3.92	580.179	[M+H]+	C09789	Naringenin 7-O-neohesperidoside (Naringin)	Flavanone	601000	750000	686000	30600	153000	148000	1300000	1480000	1200000
pme0333	579.2	271	4.02	578.164	[M+H]+	C12627	Apigenin 7-O-neohesperidoside (Rhoifolin)	Flavone	21000000	27700000	24200000	270000	2830000	6400000	50500000	53800000	38700000
pme0359	433.1	271	3.75	432.106	[M+H]+	-	Apigenin 5-O-glucoside	Flavone	125000	203000	210000	51600	9	9	9	9	587000
pme0364	301.1	286	5.73	300.063	[M+H]+	C04293	Chrysoeriol	Flavone	35500	40200	41000	8120	9	9	113000	11300	25900
pme0368	579.2	271	3.96	578.164	[M+H]+	-	Apigenin 7-rutinoside (Isorhoifolin)	Flavone	21700000	26300000	25900000	300000	2450000	6040000	48200000	51300000	36900000
pme0370	595.2	287	3.83	594.159	[M+H]+	-	Kaempferol 3-O-rutinoside (Nicotiflorin)	Flavonol	11800000	14300000	13700000	187000	6030000	5550000	21400000	21900000	19900000
pme0372	435.1	273	4.17	434.121	[M+H]+	C09099	Naringenin 7-O-glucoside (Prunin)	Flavanone	233000	169000	166000	48700	42700	71300	542000	472000	144000
pme0377	273.1	153	5.6	272.068	[M+H]+	C00509	Naringenin	Flavanone	113000	131000	130000	65300	45500	115000	253000	89500	136000
pme0379	271.1	153	5.62	270.053	[M+H]+	C01477	Apigenin	Flavone	360000	277000	270000	52200	87300	68700	1090000	47700	152000
pme0388	183.1	137	3.25	182.058	[M+H]+	C05582	Homovanillic acid	Phenylpropanoids	110000	148000	136000	798000	9	9	9	9	9
pme0391	177	121	4.58	176.047	[M+H]+	C03081	4-Methylumbelliferone	Phenylpropanoids	121000	150000	145000	31200	163000	179000	32400	315000	31100
pme0395	153	92	4.2	152.047	[M+H]+	-	2-Methoxybenzoic acid	Organic acids and derivatives	84700	84000	93000	89200	203000	17200	15500	53200	25800
pme0397	173.1	93	0.94	174.053	[M-H]-	C00493	Shikimic acid	Organic acids and derivatives	222000	206000	186000	515000	93300	91400	15000	219000	12200
pme0399	355.1	163	2.8	354.095	[M+H]+	C00852	Chlorogenic acid (3-O-Caffeoylquinic acid)	Organic acids and derivatives	25800000	33300000	32900000	8740000	9090000	131000	42000000	63600000	42800000
pme0401	369.1	163	3.65	368.111	[M+H]+	-	Chlorogenic acid methyl ester	Organic acids and derivatives	429000	612000	558000	184000	50500	9	955000	1550000	566000
pme0414	153	93	3.96	152.047	[M+H]+	C00755	Vanillin	Organic acids and derivatives	669000	679000	615000	661000	908000	233000	647000	617000	618000
pme0421	275.1	169	5.34	274.084	[M+H]+	C00774	Phloretin	Flavanone	84600	82200	73000	124000	9	9	57900	99900	57600
pme0423	195.1	117	4.02	194.058	[M+H]+	-	3-Hydroxy-4-methoxycinnamic acid	Phenylpropanoids	258000	325000	307000	146000	49700	9	590000	533000	603000
pme0435	579.1	427.1	2.84	578.142	[M+H]+	-	Procyanidin B2	Proanthocyanidins	182000	290000	270000	9	100000	79600	528000	415000	298000
pme0436	577.1	407.1	2.87	578.142	[M-H]-	-	Procyanidin B3	Proanthocyanidins	281000	232000	187000	9	237000	80100	421000	233000	301000
pme0460	291	139	3.27	290.3	[M+H]+	C09727	L-Epicatechin	Polyphenol	2420000	3090000	2740000	46800	813000	96700	6690000	5790000	3960000
pme0474	139	95	3.07	138.032	[M+H]+	C00156	4-Hydroxybenzoic acid	Organic acids and derivatives	164000	179000	236000	9	79700	202000	319000	221000	577000
pme0486	117	73	1.32	118.027	[M-H]-	C02170	Methylmalonic acid	Organic acids and derivatives	10800000	10800000	11000000	6760000	1380000	3100000	10900000	14300000	12900000
pme0490	124	78	1.11	123	[M+H]+	C00253	Nicotinic acid	Vitamins and derivatives	5590000	5900000	6240000	8510000	1360000	1560000	5640000	8750000	5530000
pme0491	138	94	1.42	139	[M-H]-	C01020	6-hydroxynicotinic acid	Vitamins and derivatives	149000	104000	110000	114000	9	9	141000	158000	160000
pme0500	503.4	323	0.79	504.169	[M-H]-	-	D(+)-Melezitose	Carbohydrates	128000	109000	114000	9	9	9	9	1210000	9
pme0513	151	59	0.77	152.069	[M-H]-	C00379	Xylitol	Alcohols	47100	24700	30800	99300	13700	36900	40200	216000	24600
pme0516	179.2	87	0.74	180.063	[M-H]-	C00137	Inositol	Alcohols	388000	316000	316000	595000	292000	403000	176000	561000	191000
pme0519	341	119	0.78	342.116	[M-H]-	-	D-(+)-Sucrose	Carbohydrates	5870000	5800000	5380000	6320000	7860000	5330000	6460000	10700000	4150000
pme0534	195.2	74.9	0.7	196.058	[M-H]-	C00257	Gluconic acid	Others	1850000	2020000	1640000	444000	391000	5420000	5660000	1140000	2180000
pme0543	160.1	116	4.32	161.048	[M-H]-	-	Indole-5-carboxylic acid	Indole derivatives	44300	39500	25300	49400	27700	36900	60100	33700	19500
pme1002	138.1	103	1.2	137.084	[M+H]+	C00483	L-Tyramine	Amino acid and derivatives	25300000	26100000	26800000	22500000	9470000	10100000	41200000	39100000	24500000
pme1014	445.3	341.3	10.71	444.303	[M+H]+	C00828	Menaquinone (K2)	Vitamins and derivatives	22500000	64500000	66100000	354000	743000	594000	827000	409000	934000
pme1070	180.1	119.3	1.14	181.074	[M-H]-	C00082	L-(-)-Tyrosine	Amino acid and derivatives	7790000	7050000	6980000	1540000	1040000	374000	9220000	16300000	7380000
pme1090	308	233	1.13	307.084	[M+H]+	C00051	Glutathione reduced form	Amino acid and derivatives	2460000	2540000	2530000	27400	6650000	206000	7220000	9	8560000
pme1109	152	135	1.15	151.049	[M+H]+	C00242	Guanine	Nucleotide and derivates	9120000	9490000	9460000	9460000	1950000	3640000	15200000	6420000	15300000
pme1119	269.1	137	0.8	268.081	[M+H]+	C00294	Inosine	Nucleotide and derivates	939000	1000000	1060000	3580000	631000	249000	57900	602000	36600
pme1178	284.1	152	1.46	283.092	[M+H]+	C00387	Guanosine	Nucleotide and derivates	39700000	43600000	43700000	43100000	10300000	17200000	68400000	32100000	71700000
pme1184	268.1	152	1.68	267.097	[M+H]+	C00330	Deoxyguanosine	Nucleotide and derivates	349000	405000	425000	199000	221000	176000	551000	502000	523000
pme1194	228	112	1.13	227.091	[M+H]+	C00881	Deoxycytidine	Nucleotide and derivates	115000	109000	152000	103000	32000	92600	134000	287000	167000
pme1210	150	61	1.18	149.051	[M+H]+	C00073	L-Methionine	Amino acid and derivatives	5520000	5860000	5940000	9080000	1220000	1920000	5950000	7800000	6960000
pme1218	124	106	1.21	123.032	[M+H]+	C10164	2-Picolinic acid	Organic acids and derivatives	682000	688000	659000	1600000	216000	315000	575000	621000	605000
pme1225	219.1	144	1.47	220.085	[M-H]-	C00643	5-Hydroxy-L-tryptophan	Amino acid and derivatives	582000	594000	596000	1420000	556000	36900	306000	579000	330000
pme1242	322.4	130	1.23	321.1	[M+H]+	C11347	S-(methyl)glutathione	Amino acid and derivatives	510000	451000	501000	248000	163000	277000	742000	988000	444000
pme1261	206.1	76	2.29	205.131	[M+H]+	C05944	Pantothenol	Alcohols	99000	120000	106000	30000	13900	36300	253000	69100	264000
pme1281	246	96.9	2.16	247.025	[M-H]-	C00018	Pyridoxal 5'-phosphate	Vitamins and derivatives	53400	53000	46700	9	22900	9	82700	9	86400
pme1286	385	250	1.31	384.122	[M+H]+	C00021	S-(5'-Adenosy)-L-homocysteine	Amino acid and derivatives	1780000	2380000	2020000	3020000	834000	478000	1740000	2780000	2470000
pme1292	167.1	123	2.26	168.042	[M-H]-	C00544	Homogentisic acid	Organic acids and derivatives	255000	270000	247000	145000	399000	37100	223000	305000	141000
pme1296	285.1	153	1.53	284.076	[M+H]+	C01762	Xanthosine	Nucleotide and derivates	2430000	2420000	2530000	1510000	555000	511000	4020000	2790000	5220000
pme1313	237.1	192	2.05	236.08	[M+H]+	C02700	N'-Formylkynurenine	Amino acid and derivatives	513000	536000	505000	483000	109000	374000	638000	961000	678000
pme1346	300.1	168	1.48	299.087	[M+H]+	-	8-Hydroxyguanosine	Nucleotide and derivates	599000	684000	654000	158000	120000	181000	1270000	1030000	941000
pme1368	128	82	1.15	129.079	[M-H]-	C00408	L-Pipecolic acid	Amino acid and derivatives	70800	58900	63100	122000	56600	71500	74700	50000	70000
pme1373	306	110	1.2	307.057	[M-H]-	C00239	2'-Deoxycytidine-5'-monophosphate	Nucleotide and derivates	39400	27100	25000	8520	96400	14200	86200	9	83100
pme1378	282.1	149.6	2.31	281.112	[M+H]+	C02494	1-Methyladenosine	Nucleotide and derivates	33500	50400	53800	32000	52700	37000	77400	28500	55000
pme1383	170.1	134.1	1.11	169.074	[M+H]+	C00314	Pyridoxine	Vitamins and derivatives	2130000	2330000	2330000	1620000	376000	260000	4180000	3770000	3580000
pme1399	355.2	178.5	8.24	354.147	[M+H]+	C16417	Xanthohumol	Flavanone	25000	19600	19700	9	9	9	33700	17100	73400
pme1408	145.1	109	0.74	146.069	[M-H]-	C00064	L-Glutamine	Amino acid and derivatives	311000	289000	294000	150000	193000	69100	413000	754000	420000
pme1417	161.1	144	2.72	160.1	[M+H]+	C00398	L-Tryptamine	Alkaloids	690000	784000	884000	702000	179000	9	2080000	1000000	633000
pme1419	164	104	1.77	163	[M+H]+	-	L-Methionine methyl ester	Amino acid and derivatives	384000	410000	430000	398000	163000	257000	447000	678000	464000
pme1434	371.1	209	2.76	372.142	[M-H]-	C01533	Syringin	Phenylpropanoids	541000	591000	530000	263000	189000	66700	784000	801000	1010000
pme1439	165	119	3.79	164.047	[M+H]+	C00811	p-Coumaric acid	Phenylpropanoids	555000	660000	696000	1090000	36300	34700	811000	677000	1030000
pme1453	233	159	4.35	232.121	[M+H]+	C01598	Melatonin	Alkaloids	34700	33700	28300	11100	50200	121000	9	9	9
pme1458	229.1	107	4.59	228.079	[M+H]+	C03582	Resveratrol	Phenylpropanoids	41100	72800	39500	57000	9	9	9	127000	9
pme1474	298	136	2.85	297.09	[M+H]+	C00170	5'-Deoxy-5'-(methylthio)adenosine	Nucleotide and derivates	3380000	4570000	4420000	5210000	1450000	1410000	6170000	4580000	5180000
pme1488	459	139	3.28	458.085	[M+H]+	C09731	Epigallate catechin gallate (EGCG)	Polyphenol	45200	29900	44700	9	12600	9	186000	15800	9
pme1518	403.1	373	7.02	402.132	[M+H]+	C10112	Nobiletin	Flavone	666000	765000	626000	469000	315000	893000	567000	1420000	548000
pme1524	305.1	231	4.08	304.058	[M+H]+	C01617	Dihydroquercetin (Taxifolin)	Flavonol	58300	62000	62500	9	9	9	98200	9	234000
pme1540	625.2	317	3.54	624.169	[M+H]+	-	Isorhamnetin 3-O-neohesperidoside	Flavonol	62500	60600	58000	9	48900	116000	48400	25900	29400
pme1547	445.1	269	4.33	446.085	[M-H]-	C10025	Baicalein-7-O-glucuronide (Baicalin)	Flavone	519000	434000	310000	46800	9	9	738000	1010000	1000000
pme1550	373.1	343	7.5	372.121	[M+H]+	C10190	Tangeretin	Flavone	522000	504000	462000	287000	282000	635000	417000	975000	431000
pme1552	465.1	319	3.54	464.096	[M+H]+	C10108	Myricetin 3-O-rhamnoside (Myricitrin)	Flavonol	26900	55100	44700	9	10400	9	223000	9	14500
pme1562	441.3	169	3.83	442.3	[M-H]-	-	Epicatechin gallate (ECG)	Polyphenol	11300	10100	7410	9	3670	3520	54300	9	4310
pme1578	271.1	215	5.45	270.053	[M+H]+	C06563	"Genistein (4',5,7-Trihydroxyisoflavone)"	Isoflavone	152000	149000	130000	46500	9	9	593000	9	51800
pme1583	289.1	153	5.03	288.063	[M+H]+	C05631	Eriodictyol	Flavanone	934000	975000	981000	9	9	58700	2780000	116000	2750000
pme1598	463.1	301	3.81	464.132	[M-H]-	-	Hesperetin 5-O-glucoside	Flavanone	291000	232000	162000	50300	101000	26700	413000	933000	241000
pme1606	595.2	287	3.83	594.159	[M+H]+	-	Kaempferol 3-O-robinobioside (Biorobin)	Flavonol	25100000	30200000	30400000	1010000	24600000	10000000	53900000	46200000	38700000
pme1611	433.1	313	3.72	434.121	[M-H]-	-	Isohemiphloin	Flavone	98300	76000	47100	14100	5460	4580	129000	149000	264000
pme1624	433.1	283	3.74	432.106	[M+H]+	C01714	Isovitexin	Flavone	6620000	8260000	8380000	1690000	313000	543000	7700000	11900000	26900000
pme1646	357.1	151	5.36	358.142	[M-H]-	-	Pinoresinol	Phenylpropanoids	38400	27900	19100	21300	76100	6070	15500	10400	18700
pme1667	595.2	415	3.18	594.159	[M+H]+	C08064	Isovitexin 7-O-glucoside (Saponarin)	Flavonoid	16300000	19900000	18100000	311000	14600000	611000	18400000	33600000	36200000
pme1682	99.1	81	5.48	98.073	[M+H]+	C08497	trans-2-Hexenal	Others	269000	286000	184000	523000	295000	470000	163000	317000	269000
pme1683	477.2	258	2.25	476.168	[M+H]+	C12276	D-Pantothenic dcid	Organic acids and derivatives	24300000	26300000	28000000	23900000	19500000	11100000	34900000	35800000	45800000
pme1691	147.1	87.2	0.77	146.118	[M+H]+	C08201	Acetylcholine	Alkaloids	2360000	2810000	2770000	4490000	1480000	3190000	1740000	4150000	1620000
pme1698	225.1	147	3.74	224.069	[M+H]+	C00482	Sinapic acid	Phenylpropanoids	116000	191000	180000	129000	235000	119000	23300	9	9
pme1709	138.1	78	3.69	137.048	[M+H]+	-	Nicotinic Acid Methyl Ester (Methyl Nicotinate)	Vitamins and derivatives	806000	1080000	895000	1900000	148000	294000	678000	1560000	632000
pme1711	117.1	59	2.09	118.063	[M-H]-	-	3-Hydroxy-3-methyl butyric acid	Organic acids and derivatives	340000	300000	296000	263000	35300	9	443000	975000	375000
pme1712	275	257	0.71	276.132	[M-H]-	C00449	L-Saccharopine	Amino acid and derivatives	159000	149000	139000	115000	44700	12500	187000	296000	215000
pme1738	138.1	95	0.81	137.071	[M+H]+	C02918	3-Carbamyl-1-methylpyridinium (1-Methylnicotinamide)	Alkaloids	8060	6230	12400	25500	35400	20100	11900	12600	14600
pme1786	655.2	331.1	2.45	655.2	Protonated	C08718	"Malvidin 3,5-diglucoside (Malvin)"	Anthocyanins	220000	300000	256000	47000	139000	384000	1200000	9	9
pme1814	153	108	2.57	154.027	[M-H]-	C00628	"2,5-dihydroxybenzoic acid (Gentisic acid)"	Organic acids and derivatives	237000	254000	198000	41100	9	9	571000	474000	409000
pme1816	353	191	2.58	354.095	[M-H]-	C17147	Neochlorogenic acid (5-O-Caffeoylquinic acid)	Organic acids and derivatives	775000	721000	667000	50200	305000	11000	1460000	1240000	1340000
pme1828	118.1	59	0.78	117.079	[M+H]+	C00719	Betaine	Alkaloids	2310000	2230000	2420000	1840000	4330000	7020000	1380000	2610000	1220000
pme1830	117	73	1.31	118.027	[M-H]-	C00042	Succinic acid	Organic acids and derivatives	11000000	10500000	10800000	7010000	1310000	3350000	11000000	15000000	12800000
pme1841	103	86	0.62	102.116	[M+H]+	C01672	"1,5-Diaminopentane"	Phenolamides	28400	18300	24400	9	9	11300	41900	29200	29200
pme1846	179	71	0.76	180.063	[M-H]-	C00031	D(+)-Glucose	Carbohydrates	581000	657000	553000	1260000	56700	840000	257000	754000	186000
pme1851	130.1	88	0.93	131.07	[M-H]-	C00300	Creatine	Organic acids and derivatives	952000	880000	857000	473000	1480000	1710000	966000	1150000	1040000
pme1894	183	83	0.77	182.079	[M+H]+	C00794	D-Sorbitol	Alcohols	3590000	4370000	3860000	4510000	2380000	4770000	4010000	4220000	4610000
pme1936	114.1	86	0.57	113.059	[M+H]+	C00791	Creatinine	Organic acids and derivatives	587000	642000	582000	637000	353000	701000	539000	596000	575000
pme1944	183.1	69	0.79	182.079	[M+H]+	C00392	D-Mannitol	Alcohols	32600	23100	31100	35400	9	46800	29400	20700	24700
pme1952	377	243	3.21	376.138	[M+H]+	C00255	Riboflavin	Vitamins and derivatives	6930000	10000000	9280000	10200000	6180000	13400000	4810000	8390000	5770000
pme1980	175.1	83	3.7	174.089	[M+H]+	C08278	Suberic acid	Organic acids and derivatives	620000	761000	706000	2680000	32300	234000	384000	476000	389000
pme1998	110	67	0.73	111.043	[M-H]-	C00380	Cytosine	Nucleotide and derivates	77300	94200	64600	38600	9	9	52600	115000	125000
pme2019	149	59	0.77	150.053	[M-H]-	-	DL-Arabinose	Carbohydrates	482000	372000	380000	787000	352000	773000	319000	732000	249000
pme2024	177	160	1.58	176.095	[M+H]+	C00780	serotonin	Alkaloids	6630000	7030000	11300000	9	9	1880000	23700000	12800000	20200000
pme2033	133	71	0.97	134.022	[M-H]-	C00497	L(-)-Malic acid	Organic acids and derivatives	105000000	101000000	97800000	234000000	13300000	93700000	30400000	117000000	26400000
pme2036	191	85	1.13	192.063	[M-H]-	C00296	Quinic acid	Organic acids and derivatives	2670000	2670000	2520000	1220000	436000	248000	3100000	4570000	3050000
pme2046	170	96	0.67	169.181	[M+H]+	-	3-N-Methyl-L-histidine	Amino acid and derivatives	881000	1020000	890000	1320000	122000	212000	1530000	945000	666000
pme2049	103	57	1.57	104.047	[M-H]-	C05984	2-Hydroxybutanoic acid	Organic acids and derivatives	153000	151000	136000	135000	55500	90900	198000	134000	199000
pme2050	191	111	0.84	192.027	[M-H]-	C00158	Citric acid	Organic acids and derivatives	23500000	22300000	18800000	9150000	1170000	1200000	23100000	29600000	25500000
pme2054	205.1	146	2.47	204.09	[M+H]+	C00078	L-Tryptophan	Amino acid and derivatives	9240000	9840000	10400000	9650000	2260000	4490000	16100000	12400000	11300000
pme2108	163	104	0.7	162.113	[M+H]+	C00318	L-Carnitine	Alkaloids	99800	76700	72200	97900	20400	61600	51100	42700	47300
pme2111	175	87	0.99	176.12	[M-H]-	C00072	L-ascorbate	Vitamins and derivatives	165000	110000	120000	46300	861000	37300	3580000	9	3400000
pme2122	112.1	95	0.63	111.08	[M+H]+	C00388	Histamine	Amino acid and derivatives	63000	53600	55700	49300	9	99000	37100	44500	84100
pme2129	131.1	85	3.51	132.079	[M-H]-	-	(S)-(-)-2-Hydroxyisocaproic acid	Organic acids and derivatives	183000	191000	125000	280000	9	9	341000	366000	162000
pme2167	157	111	1.25	156.017	[M+H]+	C00295	Orotic acid	Vitamins and derivatives	1770000	1610000	1940000	333000	197000	168000	2680000	2010000	2780000
pme2169	115	71	1.11	116.011	[M-H]-	C00122	Fumaric acid	Organic acids and derivatives	470000	449000	426000	9	9	9	1490000	9	1560000
pme2213	181	117	3.11	180.042	[M+H]+	C01197	Caffeate	Phenylpropanoids	547000	754000	824000	257000	123000	111000	1170000	1470000	1150000
pme2237	181.1	101	0.75	182.079	[M-H]-	C01697	Dulcitol	Alcohols	32500	25400	26500	21400	25900	18400	34900	69700	29300
pme2241	129	85	1.65	130.027	[M-H]-	C02226	Citraconic acid	Organic acids and derivatives	484000	408000	587000	9	9	9	1510000	9	943000
pme2253	177.1	59	0.81	178.048	[M-H]-	C01040	L-Gulonic-γ-lactone	Others	165000	106000	109000	157000	106000	9	139000	117000	123000
pme2256	151.1	71	0.73	152.069	[M-H]-	C01904	D-Arabitol	Alcohols	12700	8910	5300	20900	1300	9	8320	39400	10700
pme2266	245.1	227	3.32	244.088	[M+H]+	C00120	Biotin	Vitamins and derivatives	442000	771000	695000	508000	9	275000	837000	1090000	1050000
pme2268	138	94	0.79	137.048	[M+H]+	C01004	Trigonelline	Alkaloids	9550000	7500000	6910000	14100000	31400000	5010000	5350000	3600000	5690000
pme2289	287.2	119	10.93	286.23	[M+H]+	C00473	Vitamin A	Vitamins and derivatives	29500	27000	35400	19600	35000	38500	9	9	9
pme2292	89	72	0.64	88.1	[M+H]+	C00134	Putrescine	Phenolamides	1030000	1080000	1100000	1600000	3070000	2310000	94300	638000	69500
pme2366	122.1	105	2.39	121.089	[M+H]+	C05332	Phenethylamine	Others	666000	718000	777000	1690000	92400	106000	985000	647000	594000
pme2367	109	81	3.37	108.021	[M+H]+	C00472	Quinone	Quinones	490000	526000	385000	447000	573000	280000	313000	1180000	405000
pme2380	145	101	1.13	146.022	[M-H]-	-	A-Ketoglutaric acid	Organic acids and derivatives	709000	686000	633000	1940000	726000	1030000	1000000	470000	851000
pme2430	224.1	136	2.63	223.085	[M+H]+	-	N-Acetyl-L-tyrosine	Amino acid and derivatives	146000	167000	132000	46200	40100	117000	294000	253000	188000
pme2459	449.1	287.2	3.77	448.101	[M+H]+	C03951	Luteolin 7-O-glucoside (Cynaroside)	Flavone	19900000	25200000	25900000	10700000	5420000	3540000	27800000	47300000	37900000
pme2478	137.1	108.4	3.05	138.032	[M-H]-	C16700	Protocatechuic aldehyde	Polyphenol	129000	104000	87400	137000	9	9	245000	104000	128000
pme2486	155	109	2.3	154.027	[M+H]+	C00230	Protocatechuic acid	Polyphenol	809000	890000	797000	9	1220000	79400	1080000	1680000	808000
pme2527	133	116	0.65	132.16	[M+H]+	C00077	L(+)-Ornithine	Amino acid and derivatives	108000	124000	126000	51900	9	546000	195000	266000	198000
pme2550	173	137	0.75	174.016	[M-H]-	C00417	Cis-Aconitic acid	Organic acids and derivatives	23900	23200	21500	55000	10600	11400	9940	17500	13500
pme2560	176	134	1.24	175.048	[M+H]+	C01042	N-Acetylaspartate	Amino acid and derivatives	10400000	11600000	11400000	16300000	2920000	13200000	12800000	8860000	10600000
pme2563	249.3	128	1.21	250.062	[M-H]-	C00669	γ-Glu-Cys	Amino acid and derivatives	39100	45900	38600	9	135000	9	127000	9	134000
pme2569	219	202	1.13	218.09	[M+H]+	C03740	(5-L-Glutamyl)-L-amino acid	Amino acid and derivatives	266000	268000	275000	100000	145000	175000	362000	258000	383000
pme2589	159.1	87	1.17	160.037	[M-H]-	C00322	Oxoadipic acid	Organic acids and derivatives	49100	38600	34400	44100	74400	34000	41200	50600	54200
pme2594	182.1	138	1.67	183.053	[M-H]-	C00847	4-Pyridoxic acid	Alkaloids	552000	516000	518000	9	86700	115000	956000	952000	905000
pme2598	167.1	123	2.43	168.042	[M-H]-	-	"3,4-Dihydroxybenzeneacetic acid"	Organic acids and derivatives	350000	350000	312000	55800	454000	24800	64200	832000	36400
pme2607	192.1	146	3.04	191.058	[M+H]+	C05635	5-Hydroxyindole-3-acetic acid	Indole derivatives	411000	480000	414000	9	9	1960000	9	151000	64000
pme2617	166	102	0.65	165.046	[M+H]+	-	Methionine sulfoxide	Amino acid and derivatives	1130000	1410000	1310000	836000	585000	942000	1660000	2020000	1510000
pme2634	118	72	0.84	117.079	[M+H]+	C01826	Dl-Norvaline	Amino acid and derivatives	23900000	25000000	24800000	5490000	1890000	3540000	31700000	51600000	29500000
pme2651	742.1	620.1	1.22	743.075	[M-H]-	C00006	NADP	Nucleotide and derivates	79100	62600	49200	146000	99600	28200	48600	58500	38700
pme2671	123	95	3.68	122.037	[M+H]+	C00633	4-Hydroxybenzaldehyde	Organic acids and derivatives	436000	565000	529000	408000	228000	280000	1110000	418000	729000
pme2693	131	114	0.72	130.111	[M+H]+	C02714	N-Acetylputrescine	Phenolamides	512000	510000	543000	1230000	999000	684000	63900	538000	9
pme2698	313.4	166	3.52	312.147	[M+H]+	-	Phe-Phe	Amino acid and derivatives	104000	95400	119000	34000	50300	50000	138000	204000	175000
pme2706	153.2	109	2.64	154.027	[M-H]-	C00196	"2,3-Dihydroxybenzoic acid"	Organic acids and derivatives	150000	158000	101000	9	173000	9	154000	196000	63700
pme2720	144.1	126	4.49	145.053	[M-H]-	C08493	Indole-3-carboxaldehyde	Indole derivatives	35300	33500	36900	45400	15300	14800	48100	35500	30600
pme2735	399.2	250	0.76	398.137	[M+H]+	C00019	S-(5'-Adenosyl)-L-methionine	Amino acid and derivatives	115000	128000	166000	181000	148000	122000	147000	47500	197000
pme2743	194.1	91	3.38	193.074	[M+H]+	C05598	N-Phenylacetylglycine	Amino acid and derivatives	64400	99500	99900	97800	9	81900	30900	131000	88500
pme2746	784.2	437	2.78	785.157	[M-H]-	C00016	Flavin adenine dinucleotide (FAD)	Nucleotide and derivates	64100	50800	49600	146000	38100	32500	66900	61400	44000
pme2755	222	144	0.6	221.09	[M+H]+	C00140	N-Acetyl-D-glucosamine	Carbohydrates	1270000	1390000	1630000	1300000	567000	1720000	1180000	1330000	1360000
pme2765	181.1	124	2.42	180.065	[M+H]+	C13747	"1,7-Dimethylxanthine"	Nucleotide and derivates	16600	18900	16800	16400	9	9	36800	28800	25000
pme2776	253.1	137	1.68	252.086	[M+H]+	C05512	2'-Deoxyinosine	Nucleotide and derivates	118000	138000	165000	194000	156000	201000	78600	187000	124000
pme2786	219	160	3.23	218.106	[M+H]+	C00978	N-Acetyl-5-hydroxytryptamine	Alkaloids	690000	771000	708000	696000	127000	457000	1230000	1580000	961000
pme2801	167	150	1.74	166.049	[M+H]+	C16353	7-Methylxanthine	Nucleotide and derivates	55000	69800	66900	24800	9	19600	89400	102000	109000
pme2827	239	223	6.74	240.245	[M-H]-	C00517	Palmitaldehyde	Lipids	43300000	39000000	34500000	3720000	4680000	3060000	3130000	3710000	4450000
pme2828	140	99	0.59	139.027	[M+H]+	C00870	4-Nitrophenol	Others	22700000	32800000	30300000	46100000	57400000	26600000	23500000	35600000	29600000
pme2830	140	79	0.71	141.019	[M-H]-	-	O-Phosphorylethanolamine	Others	65900	65000	61200	22700	73600	19900	163000	39700	94700
pme2836	178.1	160	2.86	177.079	[M+H]+	-	5-Hydroxytryptophol	Indole derivatives	212000	279000	256000	154000	190000	407000	250000	477000	143000
pme2884	166	124	0.77	167.037	[M-H]-	-	Guanidinoethyl sulfonate	Organic acids and derivatives	51100	45500	39000	55700	26400	112000	49000	101000	28800
pme2898	321.1	303	3.53	320.053	[M+H]+	C02906	Dihydromyricetin	Flavonol	378000	439000	377000	380000	143000	277000	294000	460000	140000
pme2901	353.1	191.1	2.38	354.095	[M-H]-	-	1-O-Caffeoyl quinic acid	Organic acids and derivatives	978000	840000	816000	42700	379000	9	1770000	1430000	1540000
pme2914	161	99	1.4	162.053	[M-H]-	C03761	"3-Hydroxy-3-methylpentane-1,5-dioic acid"	Amino acid and derivatives	3940000	3600000	3780000	1180000	1930000	1490000	6910000	7920000	3900000
pme2950	611.2	303	4	610.19	[M+H]+	C09755	Hesperetin 7-rutinoside (Hesperidin)	Flavanone	119000	130000	129000	1430000	83100	283000	112000	103000	96100
pme2960	273.1	153	5.47	272.069	[M+H]+	C06561	Naringenin chalcone	Flavanone	134000	127000	152000	73400	47100	150000	241000	120000	167000
pme2963	287.1	259	4.58	288.063	[M-H]-	C00974	Aromadedrin (Dihydrokaempferol)	Flavonol	60600	52900	49100	9	9	9	132000	23800	139000
pme2984	593	285	4.9	594.195	[M-H]-	C09830	Isosakuranetin-7-neohesperidoside (Poncirin)	Flavanone	71200	57200	41600	8250	6340	8150	381000	9	9
pme2988	149.2	107.1	5.6	148.052	[M+H]+	C02274	"3,4-Dihydrocoumarin"	Phenylpropanoids	181000	203000	186000	494000	77200	123000	206000	374000	139000
pme2993	193.1	133	4	192.042	[M+H]+	C01752	Scopoletin (7-Hydroxy-5-methoxycoumarin)	Phenylpropanoids	415000	497000	458000	79400	307000	1370000	187000	86400	358000
pme3009	175	99	0.59	174.016	[M+H]+	-	trans-Citridic acid	Organic acids and derivatives	248000	315000	333000	347000	1010000	150000	263000	289000	227000
pme3011	104.1	68.8	0.77	103.063	[M+H]+	C00334	γ-aminobutyric acid	Organic acids and derivatives	1040000	915000	931000	275000	1030000	546000	756000	1490000	788000
pme3017	104	58	0.74	103.063	[M+H]+	C03665	2-Aminoisobutyric acid	Amino acid and derivatives	2330000	2460000	2240000	3020000	470000	2150000	2160000	3700000	2130000
pme3033	104	86	0.75	103.063	[M+H]+	C01026	"N,N-Dimethylglycine"	Amino acid and derivatives	1770000	1880000	1770000	1810000	850000	1600000	1550000	2870000	1600000
pme3034	131	69	1.89	132.042	[M-H]-	-	ethylmalonate	Organic acids and derivatives	60000	68200	70400	72600	9	9	64900	82900	74300
pme3038	130	84	1.04	129.043	[M+H]+	C01879	5-oxoproline	Amino acid and derivatives	3050000	3600000	2970000	1950000	3560000	2250000	3090000	3450000	3150000
pme3069	556.3	371	10.22	555.284	[M+H]+	C05122	Taurocholic acid	Organic acids and derivatives	676000	557000	639000	605000	893000	646000	608000	360000	753000
pme3085	166	120	3.82	165.043	[M+H]+	-	2-(Formylamino)benzoic acid	Organic acids and derivatives	316000	418000	347000	112000	9	88700	819000	550000	558000
pme3093	241	170	0.66	240.122	[M+H]+	-	(S)-2-(4-Aminobutanamido)-3-(1-methyl-1H-imidazol-5-yl)propanoic acid	Organic acids and derivatives	6480	12400	9760	16600	9	11700	6740	12800	4890
pme3096	118	74	1.32	119.022	[M-H]-	C00872	Aminomalonic acid	Organic acids and derivatives	3890000	3660000	3700000	2340000	474000	1200000	3820000	4820000	4550000
pme3104	150	133	1.03	149.07	[M+H]+	C02216	1-Methyladenine	Nucleotide and derivates	513000	474000	463000	757000	173000	123000	496000	594000	454000
pme3123	209	179	3.83	210.089	[M-H]-	C02325	Sinapyl alcohol	Phenylpropanoids	18700	18000	13100	6360	18400	11600	18200	54200	17900
pme3130	465	303	3.85	464.096	[M+H]+	-	Quercetin 4'-O-glucoside (Spiraeoside)	Flavonol	2480000	3340000	3390000	784000	1130000	727000	4360000	9520000	2660000
pme3137	239	165	7.65	238.063	[M+H]+	C20871	3-Hydroxyflavone	Flavonol	274000	363000	269000	9	9	9	1130000	42500	459000
pme3143	177	121	4.31	176.047	[M+H]+	-	6-Hydroxy-4-methylcoumarin	Phenylpropanoids	251000	242000	265000	9	289000	979000	9	73000	30200
pme3151	213	97	1.23	214.016	[M-H]-	-	Deoxyribose 5-phosphate	Nucleotide and derivates	156000	133000	138000	113000	73800	85000	176000	9	219000
pme3160	259	97	0.69	260.03	[M-H]-	C00092	D-Glucose 6-phosphate	Carbohydrates	1700000	1560000	1530000	3160000	2150000	222000	1270000	1170000	1060000
pme3163	289	97	1.08	290.04	[M-H]-	-	D-Sedoheptuiose 7-phosphate	Carbohydrates	6480000	6040000	4930000	10800000	19800000	4410000	5350000	5270000	4620000
pme3171	322	97	0.82	323.052	[M-H]-	C00055	Cytidine 5'-monophosphate (Cytidylic acid)	Nucleotide and derivates	14900	13400	19400	10400	10000	9	23600	16900	16900
pme3179	179	76	0.78	178.041	[M+H]+	C01419	CYS-GLY	Amino acid and derivatives	41600	26200	31000	9	53600	9	113000	9	57800
pme3184	332	136	1.14	331.068	[M+H]+	C00360	2'-Deoxyadenosine-5'-monophosphate	Nucleotide and derivates	3480000	3760000	4100000	1840000	4420000	2950000	5140000	5120000	4050000
pme3188	323	211	1.23	324.036	[M-H]-	C00105	Uridine 5'-monophosphate	Nucleotide and derivates	169000	162000	159000	166000	135000	9	301000	60000	208000
pme3194	118	58	1.2	117.043	[M+H]+	-	N-acetylglycine	Amino acid and derivatives	2400000	2700000	2890000	2010000	9	1950000	4220000	2840000	2960000
pme3198	153	109	2.85	154.027	[M-H]-	-	"2,4-Dihydroxybenzoic acid"	Organic acids and derivatives	678000	654000	574000	263000	308000	9	1300000	1030000	932000
pme3207	141	59	0.69	142.027	[M-H]-	-	"trans,trans-Muconic acid"	Organic acids and derivatives	101000	137000	108000	9	2010000	215000	70700	46200	91100
pme3208	445	283	3.51	446.121	[M-H]-	C16195	Glycitin	Isoflavone	40600	28800	30800	9	11400	6250	34100	48400	33000
pme3210	433	271	3.93	432.106	[M+H]+	C09126	Genistein 7-O-Glucoside (Genistin)	Isoflavone	3750000	5100000	4700000	1040000	172000	2450000	10600000	9470000	3450000
pme3212	465	303	3.81	464.096	[M+H]+	C05623	Quercetin 3-O-glucoside (Isotrifoliin)	Flavonol	3350000	4150000	4110000	1250000	1280000	924000	5570000	12300000	3540000
pme3227	579	433	3.49	578.164	[M+H]+	C12628	Vitexin 2''-O-beta-L-rhamnoside	Flavone	1360000	1680000	1740000	506000	31300	783000	1380000	4150000	3130000
pme3245	271	137	6.67	270.089	[M+H]+	C10503	Medicarpin	Phenylpropanoids	37000	30500	40900	9	9	9	196000	9	36900
pme3246	341	179	2.72	342.132	[M-H]-	C00761	Coniferin	Phenylpropanoids	3690000	3230000	2820000	20700000	361000	1050000	1840000	818000	1250000
pme3266	271	201	4.37	270.053	[M+H]+	C02495	2'-Hydroxydaidzein	Isoflavone	58000	55300	59700	50300	44900	9	97700	127000	70900
pme3268	449	287	3.93	448.101	[M+H]+	C12626	Kaempferol 3-O-galactoside (Trifolin)	Flavonol	19700000	24000000	23600000	9700000	4850000	3580000	25400000	45000000	39300000
pme3279	287	153	4.79	286.048	[M+H]+	C12134	2'-Hydroxygenistein	Isoflavone	266000	260000	259000	9	9	9	495000	9	302000
pme3285	275	139	3.28	274.084	[M+H]+	C09320	"Afzelechin (3,5,7,4'-Tetrahydroxyflavan)"	Flavanone	142000	197000	193000	26500	9	9	448000	9	444000
pme3297	433	287	4.45	432.106	[M+H]+	C16911	Kaempferol 3-O-rhamnoside (Kaempferin)	Flavonol	109000	140000	143000	72700	9	9	423000	116000	90800
pme3309	145.1	101	2.63	146.058	[M-H]-	-	2-Methylglutaric acid	Organic acids and derivatives	2090000	1830000	1750000	5420000	261000	625000	1650000	1760000	1860000
pme3313	259	97	0.97	260.03	[M-H]-	C00085	D-Fructose 6-phosphate	Carbohydrates	469000	450000	417000	889000	533000	56100	363000	328000	312000
pme3333	153.1	136.1	1.48	152.059	[M+H]+	-	"1,4-dihydro-1-Methyl-4-oxo-3-pyridinecarboxamide"	Alkaloids	462000	579000	465000	446000	162000	237000	1010000	402000	1100000
pme3336	382	206	2.17	383.108	[M-H]-	-	N6-Succinyl Adenosine	Nucleotide and derivates	489000	422000	456000	135000	166000	142000	764000	561000	931000
pme3346	131.1	85	2.63	132.079	[M-H]-	-	5-hydroxyhexanoic acid	Organic acids and derivatives	755000	593000	602000	1280000	23900	40800	370000	1650000	264000
pme3351	144.1	126	0.82	145.074	[M-H]-	C04076	Allysine(6-Oxo DL-Norleucine)	Amino acid and derivatives	32500	22900	27700	37700	52100	34000	32500	71900	24000
pme3384	162	74	1.21	161.069	[M+H]+	-	N-Acetylthreonine	Amino acid and derivatives	1410000	1310000	1400000	1970000	1700000	2170000	905000	1440000	1060000
pme3388	189	144	0.68	188.127	[M+H]+	C01924	H-HomoArg-OH	Amino acid and derivatives	544000	553000	512000	9	56600	30100	950000	763000	768000
pme3419	179	123	3.12	178.027	[M+H]+	C09263	"Esculetin (6,7-dihydroxycoumarin)"	Phenylpropanoids	2110000	2400000	2270000	333000	576000	111000	2120000	3080000	2460000
pme3422	207.1	192	3.45	208.037	[M-H]-	C09265	"6-Methoxy-7,8-DihydroxyCoumarin"	Phenylpropanoids	23800	20200	13600	9	9	9	41300	9	109000
pme3431	341	179	2.69	340.079	[M+H]+	C09264	"Esculin (6,7-Dihydroxycoumarin-6-glucoside)"	Phenylpropanoids	2040000	2220000	2420000	427000	221000	703000	3860000	4370000	3090000
pme3440	273.1	136.9	5.3	272.069	[M+H]+	C08578	Butein	Flavanone	72500	67100	56800	9	9	9	173000	9	50200
pme3442	477.1	301	3.67	478.36	[M-H]-	-	Quercetin 7-O-β-D-Glucuronide	Flavonol	73000	51100	36500	38000	16600	9	43600	187000	46500
pme3443	207.1	192	4.43	208	[M-H]-	-	Sinapinaldehyde	Phenylpropanoids	101000	81000	67800	12400	397000	67800	9	20000	9
pme3456	149.1	131	4.12	148	[M+H]+	-	p-Coumaraldehyde	Phenylpropanoids	123000	156000	111000	228000	282000	151000	9	9	9
pme3459	317.2	299	7.53	316	[M+H]+	C09066	Caffeyl alcohol	Phenylpropanoids	234000	227000	209000	648000	201000	460000	9	9	9
pme3469	741.2	433	3.31	740.216	[M+H]+	C10178	Kaempferol-3-O-robinoside-7-O-rhamnoside (Robinin)	Flavonol	385000	524000	537000	9	9	51600	574000	1810000	519000
pme3475	273.1	153	5.6	272.069	[M+H]+	C09614	Butin	Flavone	134000	152000	140000	77000	65400	130000	230000	164000	151000
pme3480	279.1	149	2.86	278.13	[M+H]+	C00831	Pantetheine	Vitamins and derivatives	1180000	1800000	1850000	9	9	9	4110000	9	3720000
pme3564	179	133	3.31	178.027	[M+H]+	C03093	Daphnetin	Phenylpropanoids	1980000	2510000	2010000	522000	738000	181000	2700000	3200000	2780000
pme3705	193.1	73	0.72	194.043	[M-H]-	C00191	D-glucoronic acid	Others	113000	106000	102000	112000	62400	46800	139000	99200	116000
pme3719	165.1	75	0.95	166.048	[M-H]-	-	D-Xylonic acid	Organic acids and derivatives	3540000	3270000	2890000	2920000	1490000	4020000	3580000	7200000	2660000
pme3827	198.2	152.2	1.15	197.069	[M+H]+	C00355	"3,4-Dihydroxy-DL-phenylalanine"	Amino acid and derivatives	288000	302000	306000	77900	108000	114000	387000	417000	460000
pme3838	346.2	152	1.68	345.047	[M+H]+	C00942	"Guanosine 3',5'-cyclic monophosphate"	Nucleotide and derivates	535000	536000	569000	316000	2170000	9	757000	186000	735000
pme3961	252	136	1.96	251.102	[M+H]+	C00559	Deoxyadenosine	Nucleotide and derivates	1780000	2050000	1860000	1630000	240000	969000	3870000	2610000	2370000
pme3967	312	180	2.23	311.123	[M+H]+	-	2-(dimethylamino)guanosine	Nucleotide and derivates	714000	877000	894000	477000	77600	353000	1740000	578000	1630000
pme3970	243	153	1.2	244.07	[M-H]-	C02067	β-Pseudouridine	Nucleotide and derivates	200000	190000	164000	175000	53400	118000	177000	204000	228000
pme3983	269.1	137	1.44	268.081	[M+H]+	-	Hypoxanthine-9-β-D-arabinofuranoside	Nucleotide and derivates	3400000	3620000	3520000	2450000	1900000	1050000	4640000	1170000	8720000
pmf0005	579.2	271	4.05	580.535	[M-H]-	C09793	Narirutin	Flavone	35200	34200	31500	9	19800	17700	90100	60700	65800
pmf0010	203	147	4.86	202.027	[M+H]+	C00841	Xanthotoxol	Phenylpropanoids	190000	217000	188000	182000	38300	9	370000	281000	178000
pmf0011	593.2	473	3.19	594.159	[M-H]-	-	"Apigenin 6,8-C-diglucoside"	Flavone	31400	28900	28600	16300	24900	28800	35100	36300	58500
pmf0012	595.2	457.2	3.18	594.159	[M+H]+	-	"6,8-di-C-glucoside Apigenine"	Flavone	714000	1000000	897000	370000	415000	527000	1220000	1580000	1470000
pmf0014	355.1	193	3.01	354.309	[M+H]+	C01527	Scopolin	Phenylpropanoids	60000	64200	73200	9	48300	9	112000	9	206000
pmf0016	150.1	61	0.87	149.051	[M+H]+	-	DL-Methionine	Amino acid and derivatives	6890000	7000000	6900000	10200000	1390000	2270000	6500000	8430000	7240000
pmf0018	102.1	56	0.76	101.048	[M+H]+	-	1-Aminocyclopropanecarboxylic acid	Amino acid and derivatives	2640000	2620000	2930000	592000	587000	165000	4810000	6730000	3820000
pmf0027	449.1	286.8	2.68	448.101	[M]+	C08647	Cyanidin 3-O-galactoside	Anthocyanins	255000	226000	240000	9	92200	1300000	113000	118000	9
pmf0032	341.1	179	0.75	342.116	[M-H]-	-	Galactinol	Carbohydrates	8650000	8070000	7950000	10100000	4210000	6510000	8920000	12100000	6460000
pmf0035	259	97	0.78	260.03	[M-H]-	-	Glucose-1-phosphate	Carbohydrates	1680000	1400000	1330000	2910000	1930000	218000	1170000	1140000	1010000
pmf0057	271.1	151	5.66	272.068	[M-H]-	C06561	"4,2',4',6'-Tetrahydroxychalcone "	Flavone	58000	50300	43500	26500	13800	43900	104000	50500	60200
pmf0058	271	150.9	5.66	272.068	[M-H]-	C00509	"4',5,7-Trihydroxyflavanone"	Flavanone	57900	42500	35900	20800	15100	37900	82500	56300	44500
pmf0070	415.4	119.2	7.75	414.386	[M+H]+	C01753	β-Sitosterol	Sterides	8440000	8580000	7800000	14100000	2490000	6160000	13100000	22500000	2460000
pmf0073	399.4	235	12.28	400.37	[M-H]-	C01789	Campesterol	Sterides	71900	54800	39900	67400	77300	82700	50600	55100	60400
pmf0076	413.4	301.1	11.55	412.37	[M+H]+	C05442	Stigmasterol	Sterides	364000	315000	481000	236000	511000	383000	398000	297000	480000
pmf0079	457.4	375.1	12.32	458.376	[M-H]-	C08980	Soyasapogenol B	Sterides	7990000	7570000	6710000	7640000	7230000	7410000	7500000	8050000	7350000
pmf0085	427.4	345	12.26	426.386	[M+H]+	C01902	Cycloartenol	Sterides	189000	179000	173000	169000	222000	241000	177000	163000	176000
pmf0091	427.4	345	12.26	426.386	[M+H]+	-	"2,3-Oxidosqualene"	Sterides	177000	175000	159000	167000	219000	236000	151000	155000	169000
pmf0094	179.1	147.1	5.48	178.18	[M+H]+	-	Methyl p-coumarate	Phenylpropanoids	157000	170000	169000	26400	107000	66500	192000	467000	143000
pmf0096	88.9	70.9	1.13	90.03	[M-H]-	C00209	Oxalic acid	Organic acids and derivatives	51800	52400	52700	33500	23200	50500	47100	38300	56800
pmf0098	177	145	5.53	178.18	[M-H]-	-	trans-4-Hydroxycinnamic acid Methyl Ester	Phenylpropanoids	67800	68100	53100	13500	12300	28100	88400	219000	56700
pmf0104	181	117	3.32	180.042	[M+H]+	C01481	Caffeic acid	Phenylpropanoids	638000	738000	769000	246000	173000	88300	1350000	1670000	1240000
pmf0118	565.1	322.9	0.8	610.019	[M-2Na+H]-	-	Uridine 5'-diphosphoglucose disodium salt	Nucleotide and derivates	3030000	2640000	2530000	4560000	873000	746000	2610000	3980000	2310000
pmf0123	209.1	177.3	5.75	208.074	[M+H]+	-	Methyl ferulate	Phenylpropanoids	189000	203000	206000	47600	9	81100	258000	589000	223000
pmf0131	353.1	135.1	2.92	354.095	[M-H]-	-	Cryptochlorogenic acid	Organic acids and derivatives	21300000	19000000	15700000	6890000	6900000	312000	27600000	32600000	25100000
pmf0136	565.1	322.9	0.8	566.055	[M-H]-	C00029	UDP-α-D-glucose	Nucleotide and derivates	2890000	2740000	2550000	4160000	915000	800000	2330000	3980000	2250000
pmf0138	179	59	0.87	180.063	[M-H]-	C00159	D-(+)-Mannose	Carbohydrates	1470000	1270000	1220000	2580000	117000	2060000	465000	1630000	322000
pmf0139	179	59	0.67	180.063	[M-H]-	C00124	D-(+)-Galactose	Carbohydrates	33800	32700	31500	33000	72000	9	24500	30300	28300
pmf0141	121	76.9	4.58	122.073	[M-H]-	C05853	2-Phenylethanol	Others	1460000	1080000	1200000	552000	622000	279000	871000	636000	917000
pmf0161	541.2	509.2	8.5	540.236	[M+H]+	-	Nimbin	Terpene	39000	21300	23300	9	28800	9	9	9	9
pmf0166	433.2	415.2	7.38	432.507	[M+H]+	C17064	Schizandrin	Phenylpropanoids	113000	115000	112000	93700	66700	9	204000	9	110000
pmf0174	157.2	157.2	7.72	158.281	[M-H]-	C01633	1-Decanol	Alcohols	21000000	20300000	18100000	30000000	13700000	21900000	19000000	24400000	21100000
pmf0175	157.2	157.2	7.84	158.281	[M-H]-	-	2-Decanol	Alcohols	21700000	19900000	18100000	29600000	13500000	20500000	19000000	23600000	21500000
pmf0178	207.1	135.1	5.47	208.074	[M-H]-	-	Ethyl caffeate	Organic acids and derivatives	41400	42300	41300	9	17100	9	40900	214000	51900
pmf0204	465.1	303	3.73	464.096	[M+H]+	-	Hyperoside	Flavonoid	3350000	4620000	4450000	1270000	1280000	747000	5350000	12500000	3950000
pmf0208	465.1	303	3.9	464.096	[M+H]+	-	Isoquercitroside	Flavonoid	3760000	4930000	4680000	1350000	1430000	846000	5360000	12600000	3210000
pmf0209	306.2	137	7.49	305.199	[M+H]+	C06866	Capsaicin	Alkaloids	20500	14700	24600	39400	9510	54300	19500	18100	9
pmf0211	294.1	137.1	7.38	293.199	[M+H]+	C20216	Nordihydrocapsaicin	Alkaloids	71200	116000	90700	252000	9	9	108000	117000	9
pmf0213	195.1	83	3.14	194.08	[M+H]+	C07481	Caffeine	Alkaloids	75200	108000	93300	190000	45900	67700	319000	61100	56200
pmf0217	259	78.9	0.79	304.1	[M-2Na+H]-	-	D-Glucose-6-phosphate disodium salt	Others	1350000	1260000	1210000	2200000	1340000	311000	918000	1100000	848000
pmf0218	167	78.8	0.84	233.99	[M-3Na+2H]-	-	Phosphoenolpyruvate trisodium salt	Organic acids and derivatives	27200	21100	20800	47600	46500	9	15100	13000	11900
pmf0220	259	97	0.8	303.994	[M-2Na+H]-	-	D-Fructose 6-phosphate-disodium salt	Carbohydrates	1760000	1690000	1640000	3380000	2120000	208000	1320000	1280000	1060000
pmf0231	349.9	198	10.08	348.926	[M+H]+	C14322	Chlorpyrifos	Alkaloids	14300	14800	13600	24900	7210	5530	15500	9	7120
pmf0232	593.1	285	4.92	594.137	[M-H]-	C17140	Tiliroside	Flavonoid	73900	75500	43000	13800	7590	7550	361000	9	9
pmf0235	565.2	409.1	3.52	564.148	[M+H]+	-	Isoschaftoside	Flavonoid	114000	129000	122000	9	9	27700	9	9	410000
pmf0243	271.1	98.9	12.27	270.11	[M+H]+	-	Benzyl β-D-Glucopyranoside	Others	1460000	1480000	1430000	1390000	1490000	1500000	1290000	1400000	1500000
pmf0247	449.1	299.2	3.46	448.101	[M+H]+	C10114	Orientin	Flavonoid	21400000	26900000	25900000	10100000	6160000	2560000	26400000	59400000	40800000
pmf0256	101.1	84.7	1.28	102.104	[M-H]-	-	3-Methyl-1-pentanol	Alcohols	283000	282000	232000	251000	475000	637000	276000	199000	109000
pmf0267	160	115.9	4.37	161.048	[M-H]-	C19837	Indole-3-carboxylic	Alkaloids	46500	51100	32700	59300	33600	33600	60300	32400	44100
pmf0271	165	146.8	3.86	164.047	[M+H]+	C00811	(E)-p-coumaric acid	Phenylpropanoids	1130000	1190000	1280000	2080000	9	65300	1660000	1330000	1880000
pmf0272	343.1	172.2	10.3	378.137	[M+H]+	-	Galactinol Dihydrate	Carbohydrates	5940	4740	5110	9	9	9	9730	9740	6350
pmf0275	303	121.3	5.13	302.043	[M+H]+	-	Herbacetin	Flavonoid	28700	25100	32600	58600	59600	39000	33000	37700	41800
pmf0280	193	113.1	0.79	194.043	[M-H]-	C00333	D-Galacturonic acid	Organic acids and derivatives	6510000	6040000	5300000	2650000	310000	309000	7380000	9200000	6890000
pmf0282	341.1	113	0.73	342.116	[M-H]-	C05402	Melibiose	Carbohydrates	2320000	2080000	1750000	2400000	1270000	1320000	2400000	5320000	1400000
pmf0285	179.1	91	4.64	178.063	[M+H]+	C02666	4-Hydroxy-3-methoxycinnamaldehyde	Phenylpropanoids	100000	134000	103000	108000	305000	54800	71300	71000	43900
pmf0286	295.3	195.2	8.95	296.308	[M-H]-	C01389	Phytol	Terpene	5510000	5080000	4630000	9080000	2940000	8490000	3150000	2710000	2660000
pmf0287	686.1	339	2.16	687.149	[M-H]-	C00882	3'-dephospho-CoA	Nucleotide and derivates	58900	50600	51900	9	17200	3970	163000	10600	233000
pmf0289	336.2	148	4.36	335.159	[M+H]+	C16427	Riboprine	Nucleotide and derivates	55800	72600	74600	68800	31800	45400	73700	106000	64000
pmf0294	271.3	105	12.24	270.292	[M+H]+	-	1-Octadecanol	Lipids	57800	57000	55600	57100	60500	74500	54700	55500	64000
pmf0296	273.2	255.2	7.19	272.235	[M+H]+	C18218	16-Hydroxy hexadecanoic acid	Lipids	98100	86900	76700	248000	42100	114000	9	9	9
pmf0297	297.3	183.1	9.29	298.324	[M-H]-	-	1-Eicosanol	Lipids	104000	90400	94700	9	50900	67300	140000	36900	91400
pmf0302	435.1	289.1	4.3	434.121	[M+H]+	-	Engeletin	Flavonoid	40200	46900	69900	112000	74400	41900	28900	45600	9
pmf0311	320.2	91	5.99	319.178	[M+H]+	C16790	Coronatine	Alkaloids	28800	29600	19300	32800	9	17200	22600	42700	22100
pmf0322	157.1	103	3.39	156.069	[M+H]+	-	"2,3'-Bipyridine"	Alkaloids	2320000	3240000	2960000	5330000	2060000	1540000	2980000	3990000	1820000
pmf0325	438	97	1.18	476.984	[M]-	C08405	Glucocheirolin	Terpene	11800	19700	30200	9	9	61100	9	15700	16800
pmf0328	243.1	145	4.46	242.08	[M+H]+	C01727	lumichrome	Alkaloids	120000	125000	134000	197000	59600	70700	146000	79200	114000
pmf0332	457.4	439.3	11.07	456.36	[M+H]+	C17148	Oleanolic acid	Terpene	158000	163000	228000	68900	27100	299000	205000	285000	50000
pmf0336	160	116	4.39	161.048	[M-H]-	C19837	Indole-3-carboxylic acid	Alkaloids	58300	43000	41500	48400	45300	26200	50500	41100	31500
pmf0339	387.2	207	3.37	386.194	[M+H]+	-	Roseoside	Terpene	151000	346000	337000	339000	543000	611000	108000	255000	75500
pmf0347	215.1	137	6.34	214.099	[M+H]+	C10254	Dihydropinosylvin	Others	88200	103000	99700	113000	39200	364000	24500	51600	9
pmf0348	187.1	97	4.43	188.141	[M-H]-	-	"2,6-Dimethyl-7-octene-2,3,6-triol"	Alcohols	2890000	2440000	2180000	5200000	564000	3150000	1850000	1890000	1020000
pmf0350	225.1	105	3.97	224.141	[M+H]+	C04166	Vomifoliol	Others	152000	178000	165000	96300	285000	110000	9	9	9
pmf0351	241.1	121	3.06	240.136	[M+H]+	-	Cucumegastigmane I	Others	77000	84400	70600	372000	34800	59000	43400	9	27100
pmf0353	287.3	97.2	10.31	286.287	[M+H]+	-	"1,18-Octadecanediol"	Lipids	50800	41800	47100	120000	23000	36900	21200	56700	22700
pmf0370	479.2	317	4.55	478.148	[M+H]+	-	Persicoside	Flavonoid	148000	206000	199000	9	9	103000	9	597000	167000
pmf0375	479.1	317	4.18	478.111	[M+H]+	-	Isorhamnetin 3-O-glucoside	Flavonoid	191000	170000	230000	33800	9	69200	149000	828000	112000
pmf0378	268.1	191	5.01	267.126	[M+H]+	-	Asimilobine	Alkaloids	27200	28800	23200	53600	15400	9	24400	33900	27300
pmf0380	459.1	139	3.45	458.085	[M+H]+	-	Gallocatechin gallate	Polyphenol	28400	59300	39500	9	19600	9	198000	9	9
pmf0381	563.1	353	3.5	564.148	[M-H]-	-	Vicenin-3	Flavonoid	19300	25800	16000	9	9	11800	19000	44500	62300
pmf0384	163.1	130	1.25	162.116	[M+H]+	C00745	Nicotine	Alkaloids	3200000	3430000	3100000	2530000	5950000	4960000	1690000	2730000	1840000
pmf0385	264.2	135	5.04	263.225	[M+H]+	-	Victoxinine	Alkaloids	66000	70500	82200	107000	99100	117000	27400	9	28700
pmf0393	317.1	177	7.15	316.095	[M+H]+	-	Persicogenin	Flavonoid	27900	36000	29200	85400	23300	83100	9	9	9
pmf0401	341.3	152.1	10.04	340.334	[M+H]+	C08281	Docosanoic acid	Lipids	96500	87500	79900	286000	74000	255000	9	38200	9
pmf0403	290.2	124	3.28	289.168	[M+H]+	C02046	L-Hyoscyamine	Alkaloids	139000	131000	142000	9	9	9	330000	9	504000
pmf0415	195.1	137	4.84	194.094	[M+H]+	C17497	Zingerone	Phenylpropanoids	145000	184000	143000	44700	192000	200000	63100	429000	46500
pmf0416	193.2	175	9	192.151	[M+H]+	C12286	α-Ionone	Others	837000	883000	809000	3020000	684000	1390000	9	9	9
pmf0417	595.2	287	3.7	596.174	[M-H]-	C09732	Eriocitrin	Flavonoid	14900	10100	10100	531000	25300	9	19700	9	17200
pmf0420	149	74.9	4.37	150.068	[M-H]-	C15513	Benzyl acetate	Organic acids and derivatives	151000	159000	103000	21700	43100	14500	22400	25400	48900
pmf0422	419.1	239	4.58	418.126	[M+H]+	C10305	Aloin A	Quinones	55500	93200	81500	9	9	9	95400	9	345000
pmf0423	359.1	197	3.33	358.126	[M+H]+	C17071	Sweroside	Terpene	3240000	4570000	3880000	3190000	3190000	14100000	1090000	1360000	879000
pmf0424	517.1	163.1	3.98	516.127	[M+H]+	-	Isochlorogenic acid B	Organic acids and derivatives	577000	857000	745000	101000	49200	9	949000	3830000	491000
pmf0433	375.1	195.1	3.08	374.121	[M+H]+	C09800	Swertiamarin	Terpene	2120000	3300000	2770000	3930000	145000	785000	2950000	3840000	4390000
pmf0435	391.2	179	3.25	390.153	[M+H]+	C01433	Loganin	Terpene	41800	68800	77200	60200	15200	9	78400	83800	70100
pmf0436	164.1	110.1	0.65	163.084	[M+H]+	C16843	1-Deoxynojirimycin	Alkaloids	4170	5200	5410	12000	9	9390	9	7800	2380
pmf0440	163.1	91.1	6.04	162.068	[M+H]+	C10475	4-Methoxycinna Maldehyde	Phenylpropanoids	558000	476000	445000	899000	648000	557000	345000	553000	419000
pmf0442	208.1	103	3.91	207.09	[M+H]+	C03519	N-Acetyl-L-phenylalanine	Amino acid and derivatives	149000	164000	147000	9	9	9	401000	261000	203000
pmf0443	249.1	185.1	7.06	248.141	[M+H]+	C07609	Parthenolide	Others	106000	75000	92700	42800	33700	9	77700	140000	67000
pmf0448	162.1	73.1	1.44	161.051	[M+H]+	C16759	S-Allyl-L-cysteine	Amino acid and derivatives	400000	446000	442000	1440000	115000	169000	293000	235000	301000
pmf0455	432.3	415	3.4	431.34	[M+H]+	C10830	Peimine	Alkaloids	3180000	4210000	3830000	2330000	781000	2600000	5170000	2980000	7330000
pmf0458	295.2	277	7.08	294.183	[M+H]+	C10462	6-Gingerol	Polyphenol	1330000	1310000	1020000	3950000	173000	553000	583000	753000	9
pmf0469	130.1	84	0.76	131.058	[M-H]-	C03440	cis-4-Hydroxy-D-proline	Amino acid and derivatives	23400	20700	16200	13300	5980	9	14200	88800	18700
pmf0472	565.2	271.1	4.06	564.148	[M+H]+	C04858	Apiin	Flavonoid	3680000	4870000	4300000	1180000	240000	1180000	9350000	13000000	2130000
pmf0476	329.2	293	7.55	328.168	[M+H]+	C08588	Crocetin	Terpene	90700	133000	98200	460000	9	392000	9	9	48000
pmf0482	515.1	191	3.13	516.127	[M-H]-	C10445	Cynarin	Organic acids and derivatives	486000	320000	257000	385000	308000	124000	342000	769000	367000
pmf0484	132.1	86	1.35	131.095	[M+H]+	C01933	alpha-Aminocaproic acid	Amino acid and derivatives	6150000	6240000	6200000	2750000	467000	1040000	8010000	10600000	8710000
pmf0485	503.2	179	0.8	504.169	[M-H]-	C00713	Panose	Carbohydrates	60400	44000	45500	18300	5690	18600	14500	435000	14000
pmf0497	481.2	197.1	3.48	480.163	[M+H]+	C17457	Albiflorin	Terpene	146000	194000	197000	9	28300	73000	180000	444000	222000
pmf0504	275.2	109	6.52	274.193	[M+H]+	C07254	Nandrolone	Others	73000	52400	84700	9	20900	64200	47500	29700	62300
pmf0509	153.2	71	12.43	152.12	[M+H]+	C00809	(-)-Camphor	Terpene	1580000	1410000	1410000	1460000	1480000	1570000	1430000	1390000	1400000
pmf0511	585.4	371	11.29	584.423	[M+H]+	C08584	Capsanthin	Terpene	77900	79000	82900	90600	104000	69100	73100	102000	84600
pmf0517	423.1	273.1	3.16	422.085	[M+H]+	C10077	Mangiferin	Others	328000	363000	328000	9	106000	1410000	9	9	9
pmf0518	231.1	185.3	8.6	230.131	[M+H]+	C09387	Dehydrocostus lactone	Others	41800	31900	29000	29600	23200	17300	9	18300	26900
pmf0525	271	147	7.92	270.089	[M+H]+	C09269	Imperatorin	Phenylpropanoids	91100	99800	77200	9	21000	9	362000	59800	104000
pmf0526	271.1	147.2	8.49	270.089	[M+H]+	C16976	Isoimperatorin	Phenylpropanoids	1100000	795000	969000	803000	944000	896000	980000	44200	665000
pmf0527	245.1	159.2	8.3	244.11	[M+H]+	C09280	Osthole	Phenylpropanoids	499000	569000	530000	1500000	444000	217000	254000	396000	233000
pmf0531	205.1	101	1.18	204.126	[M+H]+	C10760	N-Methylcytisine	Alkaloids	337000	347000	336000	1160000	234000	151000	144000	213000	170000
pmf0534	165.1	123	7.13	164.084	[M+H]+	C09904	Hinokitiol	Others	80100	64000	64600	68500	102000	67500	72600	62700	74600
pmf0536	111	69	2.58	112.052	[M-H]-	C01066	"Cyclohexane-1,3-dione"	Others	102000	86200	66300	47100	30600	9	125000	116000	96100
pmf0541	287.1	155	4.87	288.1	[M-H]-	C17412	Shikonin	Quinones	93300	61100	55700	49900	75100	69900	82100	79000	67900
pmf0546	269	225	7.96	270.053	[M-H]-	C10343	Emodin	Quinones	220000	193000	147000	58200	112000	103000	127000	87700	505000
pmf0550	609.2	301	4.15	608.174	[M+H]+	C10039	Diosmin	Flavonoid	2290000	2890000	2780000	3230000	1220000	8210000	2170000	535000	1600000
pmf0557	327	171	6.09	350.034	[M]-	C19371	Acid orange 20	Alkaloids	90100	63500	47200	9	9	35000	144000	73600	96600
pmf0560	219.1	146	2.68	218.106	[M+H]+	C02983	Abrine	Alkaloids	3620000	4710000	2850000	5490000	1140000	4130000	2080000	3120000	2310000
pmf0572	167.1	121	6.34	166.063	[M+H]+	C10712	Paeonol	Phenylpropanoids	36900	57100	39500	106000	52600	20600	36200	38200	44600
pmf0574	395	359	3.55	396.015	[M-H]-	C12285	Sucralose	Carbohydrates	564000	427000	188000	129000	28400	95300	494000	672000	425000
pmf0576	646.3	146	0.79	645.248	[M+H]+	C06802	Acarbose	Carbohydrates	19500	8310	15100	45200	4020	4420	10400	41300	13200
pmf0578	191	111	1.18	192.027	[M-H]-	-	Citric acid monohydrate	Organic acids and derivatives	17700000	15500000	14600000	6030000	385000	596000	20700000	22800000	20300000
pmf0582	325.1	123	7.88	324.136	[M+H]+	C10421	Glabridin	Flavonoid	284000	306000	263000	1230000	47000	392000	9	138000	50100
pmf0583	435.1	167	4.36	436.137	[M-H]-	C01604	Phloridzin	Flavonoid	65500	54800	35700	30900	14900	9	205000	42800	87700
pmf0585	116.1	70	0.79	115.063	[M+H]+	C16435	Proline	Amino acid and derivatives	2100000	1210000	1250000	162000	4940000	5320000	1000000	1400000	1320000
pmf0587	132	88	0.78	133.038	[M-H]-	C16433	Aspartic acid	Amino acid and derivatives	7050000	6300000	6650000	2490000	4320000	2420000	12400000	12400000	12700000
pmf0589	146	102	0.76	147.053	[M-H]-	-	Glutamic acid	Amino acid and derivatives	14200000	13500000	13200000	8110000	8690000	8200000	19500000	26600000	18900000
pmf0591	149.2	102.8	5.44	148.16	[M+H]+	C10438	Cinnamic acid	Phenylpropanoids	235000	245000	252000	157000	60900	102000	499000	172000	449000
pmf0593	118.2	55.1	0.84	117.15	[M+H]+	C06417	D-(-)-Valine	Amino acid and derivatives	46100000	50700000	51400000	10800000	3500000	7010000	65800000	108000000	58900000
pmf0594	166.2	77	1.92	165.19	[M+H]+	C02265	D-(+)-Phenylalanine	Amino acid and derivatives	7400000	7580000	7170000	3060000	819000	999000	10700000	13200000	10700000
pmf0598	135.1	99.8	12.49	136.125	[M-H]-	C06306	(+)-alpha-Pinene	Terpene	8420000	8300000	9990000	12000000	13600000	11000000	10700000	12100000	9650000
pmf0602	257	229.1	7.19	256.037	[M+H]+	C10395	Purpurin	Quinones	34200	34600	28300	9	9	9	121000	9	21500
pmf0604	205.2	149	9.69	204.188	[M+H]+	C09629	β-Caryophyllene	Terpene	10600000	10800000	10100000	17500000	15100000	6260000	7770000	12300000	9080000
pmf0605	355.1	102.8	8.45	354.147	[M+H]+	C17499	Notopterol	Phenylpropanoids	42800	39600	33500	41700	21000	32300	32600	42900	32100
pmf0606	177	133.1	7.19	178.048	[M-H]-	-	Pectin (Technical Grade)	Others	1570000	1490000	1340000	1150000	1530000	1620000	1670000	1640000	1720000
pmf0611	209.1	76.9	8.45	208.089	[M+H]+	C01484	Chalcone	Flavonoid	29200	44100	21000	91800	9	9	11700	11900	13100
pmf0613	155.1	114	12.35	154.136	[M+H]+	C16772	α-Terpineol	Terpene	14700000	14400000	14800000	13900000	14500000	15100000	15300000	17800000	17400000

## Sheet: Table S4
Index	Compounds	Class	AhCf1	AhCf2	AhCf3	AhWf3	AhWf2	AhWf1	VIP	Fold_Change	Log2FC	Type
pme2169	Fumaric acid	Organic acids and derivatives	9	9	9	1560000	9	1490000	1.10218	112963	16.7855	up
pme2241	Citraconic acid	Organic acids and derivatives	9	9	9	943000	9	1510000	1.10231	90852.2	16.4712	up
pme0057	DL-Homocysteine	Amino acid and derivatives	9	9	9	463000	1150000	587000	1.53819	81481.5	16.3142	up
pme0008	L-Citrulline	Amino acid and derivatives	9	9	9	428000	450000	867000	1.5403	64629.6	15.9799	up
pmb0302	2-Aminoethylphosphonate	Lipids	105000	614000	501000	59900	154000	52200	1.1346	0.218115	-2.19684	down
pmb0501	Agmatine	Phenolamides	1260000	1090000	601000	60000	480000	105000	1.26175	0.21857	-2.19383	down
pmb0530	Nicotinic acid adenine dinucleotide	Nucleotide and derivates	2810000	951000	846000	3050000	4770000	3600000	1.22059	2.47884	1.30966	up
pmb1096	Indole	Indole derivatives	19800000	4120000	10200000	25500000	32300000	34300000	1.20528	2.6993	1.43258	up
pme0128	D-Alanyl-D-Alanine	Amino acid and derivatives	9	9	9	5000	66600	8310	1.50297	2959.63	11.5312	up
pme0043	L-(+)-Arginine	Amino acid and derivatives	9	150000	9	5030000	4290000	9130000	1.30605	122.985	6.94234	up
pmb2640	Lauric acid (C12:0)	Lipids	11700	8680	7490	32100	25700	26700	1.49137	3.03193	1.60024	up
pme1814	2,5-dihydroxybenzoic acid (Gentisic acid)	Organic acids and derivatives	41100	9	9	409000	474000	571000	1.26648	35.3616	5.14411	up
pmb2804	13-HPODE	Lipids	2650000	344000	1570000	2900000	4060000	4400000	1.05832	2.48904	1.31559	up
pme0066	Guanidineacetic acid	Amino acid and derivatives	9	9	26700	132000	340000	80600	1.21263	20.6827	4.37035	up
pme0037	L-Histidine	Amino acid and derivatives	424000	604000	1180000	10300000	15600000	15200000	1.50252	18.6141	4.21833	up
pme0026	L-(+)-Lysine	Amino acid and derivatives	1690000	2850000	1820000	26400000	26500000	35400000	1.52835	13.8836	3.79531	up
pme0039	L-Valine	Amino acid and derivatives	5760000	1820000	3500000	32100000	56000000	35700000	1.47119	11.1733	3.48198	up
pme0031	Thymine	Nucleotide and derivates	9	9	9	201000	9	773000	1.10027	36074.4	15.1387	up
pme1070	L-(-)-Tyrosine	Amino acid and derivatives	1540000	1040000	374000	7380000	16300000	9220000	1.44001	11.1374	3.47735	up
pme0040	Adenine	Nucleotide and derivates	2670000	2120000	1960000	6660000	12000000	6750000	1.45797	3.76444	1.91244	up
pme0089	Luteolin	Flavone	9	9	9	231000	75300	476000	1.53437	28974.1	14.8225	up
pma3649	5-Aminolevulinate	Organic acids and derivatives	4940000	370000	1260000	11500000	26000000	14200000	1.29913	7.8691	2.9762	up
pmf0280	D-Galacturonic acid	Organic acids and derivatives	2650000	310000	309000	6890000	9200000	7380000	1.33592	7.17957	2.8439	up
pme0020	L-Phenylalanine	Amino acid and derivatives	16100000	3620000	4980000	54100000	64600000	54600000	1.41769	7.01619	2.81069	up
pme0041	L-Isoleucine	Amino acid and derivatives	2300000	402000	862000	7900000	8870000	7540000	1.39194	6.82099	2.76998	up
pme2050	Citric acid	Organic acids and derivatives	9150000	1170000	1200000	25500000	29600000	23100000	1.33855	6.78819	2.76303	up
pme0019	L-Leucine	Amino acid and derivatives	2750000	497000	1040000	8970000	10900000	8250000	1.38763	6.55937	2.71356	up
pme0300	trans-Cinnamate	Phenylpropanoids	191000	54300	117000	579000	191000	670000	1.21584	3.97461	1.99081	up
pme0306	Ferulic acid	Phenylpropanoids	162000	61700	42500	645000	536000	476000	1.42654	6.22464	2.63799	up
pme0377	Naringenin	Flavanone	65300	45500	115000	136000	89500	253000	1.03822	2.11913	1.08347	up
pme0274	6-Aminocaproic acid	Organic acids and derivatives	6290000	1080000	2280000	19000000	22800000	18000000	1.37585	6.19689	2.63154	up
pme0022	L-Threonine	Amino acid and derivatives	290000	141000	118000	479000	1990000	617000	1.28857	5.62113	2.49086	up
pme1109	Guanine	Nucleotide and derivates	9460000	1950000	3640000	15300000	6420000	15200000	1.0671	2.45316	1.29464	up
pme1119	Inosine	Nucleotide and derivates	3580000	631000	249000	36600	602000	57900	1.01495	0.156166	-2.67885	down
pme1178	Guanosine	Nucleotide and derivates	43100000	10300000	17200000	71700000	32100000	68400000	1.10567	2.43909	1.28635	up
pme1184	Deoxyguanosine	Nucleotide and derivates	199000	221000	176000	523000	502000	551000	1.52838	2.6443	1.40288	up
pme1296	Xanthosine	Nucleotide and derivates	1510000	555000	511000	5220000	2790000	4020000	1.3928	4.67003	2.22343	up
pme0116	L-Carnosine	Amino acid and derivatives	202000	9	9	148000	625000	141000	1.09599	4.52435	2.17771	up
pme1383	Pyridoxine	Vitamins and derivatives	1620000	376000	260000	3580000	3770000	4180000	1.34106	5.11082	2.35355	up
pme1439	p-Coumaric acid	Phenylpropanoids	1090000	36300	34700	1030000	677000	811000	1.01655	2.16882	1.11691	up
pme1453	Melatonin	Alkaloids	11100	50200	121000	9	9	9	1.52142	0.000148108	-12.7211	down
pme1524	Dihydroquercetin (Taxifolin)	Flavonol	9	9	9	234000	9	98200	1.09964	12304	13.5868	up
pme3827	3,4-Dihydroxy-DL-phenylalanine	Amino acid and derivatives	77900	108000	114000	460000	417000	387000	1.51489	4.21474	2.07544	up
pme1698	Sinapic acid	Phenylpropanoids	129000	235000	119000	9	9	23300	1.22479	0.0482774	-4.37251	down
pme1738	3-Carbamyl-1-methylpyridinium (1-Methylnicotinamide)	Alkaloids	25500	35400	20100	14600	12600	11900	1.37417	0.482716	-1.05075	down
pme1828	Betaine	Alkaloids	1840000	4330000	7020000	1220000	2610000	1380000	1.05947	0.394996	-1.34009	down
pme1712	L-Saccharopine	Amino acid and derivatives	115000	44700	12500	215000	296000	187000	1.23427	4.05343	2.01914	up
pme1841	1,5-Diaminopentane	Phenolamides	9	9	11300	29200	29200	41900	1.18257	8.86199	3.14763	up
pme1998	Cytosine	Nucleotide and derivates	38600	9	9	125000	115000	52600	1.16222	7.57678	2.92158	up
pme2024	serotonin	Alkaloids	9	9	1880000	20200000	12800000	23700000	1.20298	30.1593	4.91453	up
pme0011	L-Aspartic acid	Amino acid and derivatives	3230000	4950000	2870000	13900000	14300000	15500000	1.50269	3.95475	1.98359	up
pme1408	L-Glutamine	Amino acid and derivatives	150000	193000	69100	420000	754000	413000	1.36573	3.85101	1.94524	up
pme2167	Orotic acid	Vitamins and derivatives	333000	197000	168000	2780000	2010000	2680000	1.51555	10.702	3.41981	up
pme2213	Caffeate	Phenylpropanoids	257000	123000	111000	1150000	1470000	1170000	1.49049	7.71894	2.9484	up
pme2237	Dulcitol	Alcohols	21400	25900	18400	29300	69700	34900	1.15663	2.03805	1.02719	up
pme2289	Vitamin A	Vitamins and derivatives	19600	35000	38500	9	9	9	1.53883	0.000290011	-11.7516	down
pme2292	Putrescine	Phenolamides	1600000	3070000	2310000	69500	638000	94300	1.35904	0.114871	-3.12191	down
pme1830	Succinic acid	Organic acids and derivatives	7010000	1310000	3350000	12800000	15000000	11000000	1.25496	3.32476	1.73325	up
pme2594	4-Pyridoxic acid	Alkaloids	9	86700	115000	905000	952000	956000	1.0024	13.9458	3.80176	up
pme2765	1,7-Dimethylxanthine	Nucleotide and derivates	16400	9	9	25000	28800	36800	1.1509	5.51833	2.46423	up
pme2786	N-Acetyl-5-hydroxytryptamine	Alkaloids	696000	127000	457000	961000	1580000	1230000	1.17627	2.94609	1.5588	up
pme2963	Aromadedrin (Dihydrokaempferol)	Flavonol	9	9	9	139000	23800	132000	1.53036	10918.5	13.4145	up
pme3123	Sinapyl alcohol	Phenylpropanoids	6360	18400	11600	17900	54200	18200	1.019	2.4835	1.31237	up
pme3212	Quercetin 3-O-glucoside (Isotrifoliin)	Flavonol	1250000	1280000	924000	3540000	12300000	5570000	1.40506	6.19861	2.63194	up
pme0013	L-Glutamic acid	Amino acid and derivatives	7000000	8140000	6840000	16200000	22700000	16400000	1.48517	2.51592	1.33109	up
pme3961	Deoxyadenosine	Nucleotide and derivates	1630000	240000	969000	2370000	2610000	3870000	1.1672	3.11729	1.64029	up
pme2671	4-Hydroxybenzaldehyde	Organic acids and derivatives	408000	228000	280000	729000	418000	1110000	1.23029	2.46397	1.30099	up
pmf0057	4,2',4',6'-Tetrahydroxychalcone	Flavone	26500	13800	43900	60200	50500	104000	1.19952	2.54988	1.35043	up
pme2054	L-Tryptophan	Amino acid and derivatives	9650000	2260000	4490000	11300000	12400000	16100000	1.18663	2.42683	1.27907	up
pme2569	(5-L-Glutamyl)-L-amino acid	Amino acid and derivatives	100000	145000	175000	383000	258000	362000	1.39742	2.3881	1.25586	up
pme1313	N'-Formylkynurenine	Amino acid and derivatives	483000	109000	374000	678000	961000	638000	1.11146	2.35714	1.23704	up
pmf0287	3'-dephospho-CoA	Nucleotide and derivates	9	17200	3970	233000	10600	163000	1.02888	19.1983	4.2629	up
pmf0296	16-Hydroxy hexadecanoic acid	Lipids	248000	42100	114000	9	9	9	1.53236	6.68151e-05	-13.8695	down
pmf0384	Nicotine	Alkaloids	2530000	5950000	4960000	1840000	2730000	1690000	1.1941	0.465774	-1.1023	down
pmf0403	L-Hyoscyamine	Alkaloids	9	9	9	504000	9	330000	1.10148	30889.2	14.9148	up
pmb0449	2-Aminoadipic acid (L-Homoglutamic acid)	Amino acid and derivatives	22400	300000	43900	9	9	9	1.51574	7.37101e-05	-13.7278	down

## Sheet: Table S5
ID	pathway	type	name
i6_LQ_Ah_c3236/f1p3/6041	Photosynthesis	gene	psbC
i1_HQ_Ah_c46628/f24p2/1320	Photosynthesis	gene	PSBO
i1_LQ_Ah_c3594/f1p1/1207	Photosynthesis	gene	PSBP
i2_LQ_Ah_c40111/f1p59/3251	Photosynthesis	gene	PSAF
i0_HQ_Ah_c15824/f19p0/736	Photosynthesis	gene	PSAG
i0_HQ_Ah_c828/f5p0/713	Photosynthesis	gene	PSBW
i1_LQ_Ah_c49419/f1p12/1887	Photosynthesis	gene	PSAF
i0_HQ_Ah_c15924/f21p0/773	Photosynthesis	gene	PSAEB
i2_LQ_Ah_c109529/f1p13/2328	Photosynthesis	gene	PSBO
i1_LQ_Ah_c52191/f1p3/1455	Photosynthesis	gene	PSAL
i0_HQ_Ah_c1284/f4p1/704	Photosynthesis	gene	PSBW
i2_HQ_Ah_c105901/f3p13/2143	Photosynthesis	gene	PSBO
i0_HQ_Ah_c15892/f11p1/675	Photosynthesis	gene	PSAH
i1_LQ_Ah_c14552/f1p0/1045	Photosynthesis	gene	PNSL1
i1_LQ_Ah_c60667/f1p0/1008	Photosynthesis	gene	psaD
i0_HQ_Ah_c15913/f15p0/904	Photosynthesis	gene	PSBQ2
i0_HQ_Ah_c16420/f18p0/848	Photosynthesis	gene	PSBQ
i0_LQ_Ah_c11165/f1p1/777	Photosynthesis	gene	PSB27-1
i6_LQ_Ah_c757/f1p0/6646	Photosynthesis	gene	psaB
i1_LQ_Ah_c44191/f1p0/1047	Photosynthesis	gene	psaD
i0_HQ_Ah_c15835/f15p1/751	Photosynthesis	gene	PSBY
i0_HQ_Ah_c16773/f2p0/967	Photosynthesis	gene	PSAL
i5_LQ_Ah_c12205/f1p0/5018	Photosynthesis	gene	psbC
i1_LQ_Ah_c51888/f1p0/1286	Photosynthesis	gene	PSBO
i0_HQ_Ah_c2091/f2p1/887	Photosynthesis	gene	PSBY
i0_HQ_Ah_c16548/f67p0/711	Photosynthesis	gene	PSBR
i1_HQ_Ah_c55976/f3p1/1169	Photosynthesis	gene	PSBQ2
i1_HQ_Ah_c57267/f57p0/1316	Photosynthesis	gene	PSBO
i0_HQ_Ah_c15884/f21p0/589	Photosynthesis	gene	PSAK
i0_LQ_Ah_c5960/f1p0/805	Photosynthesis	gene	PSAH
i0_HQ_Ah_c15960/f9p0/848	Photosynthesis	gene	PSAN
i1_HQ_Ah_c42433/f5p0/1151	Photosynthesis	gene	PSBP
i0_HQ_Ah_c2551/f2p4/921	Photosynthesis	gene	PSAL
i0_LQ_Ah_c3108/f1p0/804	Photosynthesis	gene	PSAH
i0_HQ_Ah_c1117/f4p0/924	Photosynthesis	gene	PSAN
i2_LQ_Ah_c77437/f1p1/2145	Photosynthesis	gene	PNSL2
i1_LQ_Ah_c28204/f2p0/1149	Photosynthesis	gene	PPL1
i0_LQ_Ah_c725/f4p0/624	Photosynthesis	gene
i1_HQ_Ah_c454/f9p1/1825	Photosynthesis	gene	PTC52
i0_HQ_Ah_c15864/f12p0/648	Photosynthesis	gene
i0_HQ_Ah_c15876/f16p0/677	Photosynthesis	gene	PSAEB
i0_HQ_Ah_c293/f4p0/654	Photosynthesis	gene
i1_HQ_Ah_c20772/f2p0/1510	Photosynthesis	gene	THF1
i1_LQ_Ah_c23292/f1p1/1196	Photosynthesis	gene	PPD4
i0_HQ_Ah_c1770/f3p0/901	Photosynthesis	gene	ndhS
i1_LQ_Ah_c29321/f1p0/1085	Photosynthesis	gene	PPD3
i0_HQ_Ah_c1181/f4p0/687	Photosynthesis	gene
i1_HQ_Ah_c24798/f2p0/1380	Photosynthesis	gene	THF1
i1_LQ_Ah_c14832/f1p0/1077	Photosynthesis	gene	PPD6
i0_LQ_Ah_c13087/f1p0/966	Photosynthesis	gene	PQL3
i1_LQ_Ah_c15224/f1p0/1062	Photosynthesis	gene
i0_LQ_Ah_c4090/f1p0/955	Photosynthesis	gene
i0_HQ_Ah_c24/f7p0/755	Photosynthesis	gene	AP1
i1_LQ_Ah_c44967/f1p1/1104	Photosynthesis	gene	PSBS
i0_HQ_Ah_c15810/f16p0/884	Photosynthesis	gene	ATPG
i1_HQ_Ah_c14314/f2p0/1051	Photosynthesis	gene	petF2
i1_LQ_Ah_c39880/f1p0/1413	Photosynthesis	gene	PETH
i0_LQ_Ah_c15978/f7p0/953	Photosynthesis	gene	PSAL
i1_LQ_Ah_c48443/f1p0/1412	Photosynthesis	gene	PETH
i0_LQ_Ah_c12659/f1p2/940	Photosynthesis	gene	petF2
i0_LQ_Ah_c7082/f1p6/870	Photosynthesis	gene	PETE
i0_HQ_Ah_c2169/f2p2/920	Photosynthesis	gene	ATPD
i0_LQ_Ah_c3609/f1p1/660	Photosynthesis	gene	PETJ
i0_HQ_Ah_c16559/f57p0/842	Photosynthesis	gene	PETE
i0_HQ_Ah_c2186/f2p0/951	Photosynthesis	gene	ATPD
i2_LQ_Ah_c97304/f1p1/2159	Photosynthesis	gene	PSAE-1
i2_LQ_Ah_c71095/f1p0/2729	Photosynthesis	gene	petF
i6_LQ_Ah_c1208/f1p1/6175	Photosynthesis	gene	atpA
i3_HQ_Ah_c23484/f2p0/3931	Photosynthesis	gene	atpA
i1_HQ_Ah_c56540/f16p0/1722	Photosynthesis	gene	PETH
i0_LQ_Ah_c7213/f1p0/795	Photosynthesis	gene	psbW
i1_LQ_Ah_c44399/f1p1/992	Photosynthesis	gene	PSBS
i1_LQ_Ah_c4788/f1p1/1536	Photosynthesis	gene	LFNR1
i1_LQ_Ah_c50985/f1p1/1359	Photosynthesis	gene	LFNR1
i0_LQ_Ah_c11616/f1p0/900	Photosynthesis	gene	PETE
i1_LQ_Ah_c3480/f1p0/1175	Photosynthesis	gene	PSAE-1
i2_LQ_Ah_c8575/f1p0/2494	Photosynthesis	gene	PSBP
i1_LQ_Ah_c5009/f1p0/1612	Photosynthesis	gene	PSAH
i0_HQ_Ah_c174/f10p0/854	Photosynthesis	gene	petC1
i1_HQ_Ah_c46322/f5p1/1197	Photosynthesis	gene	PSBS
i1_HQ_Ah_c4976/f4p2/1685	Photosynthesis	gene	PETH
i2_LQ_Ah_c97375/f1p0/2421	Photosynthesis	gene	PSBP
i1_LQ_Ah_c9671/f1p1/1545	Photosynthesis	gene	PETH
i1_HQ_Ah_c31044/f21p1/1117	Photosynthesis	gene	PSBS
i0_LQ_Ah_c13128/f1p4/604	Photosynthesis	gene	petC
i2_LQ_Ah_c50416/f1p0/2531	Photosynthesis	gene	PSAO
i1_HQ_Ah_c523/f20p0/1482	Photosynthesis	gene	ATPC1
i0_HQ_Ah_c937/f5p0/686	Photosynthesis	gene	petF2
i5_HQ_Ah_c1176/f6p0/5217	Photosynthesis	gene	atpA
i1_LQ_Ah_c61223/f1p0/1015	Photosynthesis	gene	petC
i2_HQ_Ah_c20177/f2p3/2503	Photosynthesis	gene	CAB7
i1_LQ_Ah_c50748/f1p1/1126	Photosynthesis	gene	LHCA5
i0_LQ_Ah_c9482/f1p3/594	Photosynthesis	gene
i1_HQ_Ah_c56687/f41p0/1114	Photosynthesis	gene	CAB8
i1_LQ_Ah_c48517/f1p0/1201	Photosynthesis	gene	LHCB3
i1_HQ_Ah_c42979/f2p0/1075	Photosynthesis	gene	LHCB3
i1_LQ_Ah_c21179/f1p18/1244	Photosynthesis	gene
i1_LQ_Ah_c57011/f6p1/1124	Photosynthesis	gene	CAP10A
i1_HQ_Ah_c8343/f2p1/1180	Photosynthesis	gene	LHCB3
i0_HQ_Ah_c1413/f3p0/670	Photosynthesis	gene	LHCA2
i1_LQ_Ah_c26229/f1p4/1646	Photosynthesis	gene	LHCB5
i1_LQ_Ah_c40414/f1p1/1444	Photosynthesis	gene	CAP10A
i1_LQ_Ah_c26877/f1p1/1278	Photosynthesis	gene	CAP10A
i0_HQ_Ah_c16411/f21p0/983	Photosynthesis	gene	CAB3
i1_LQ_Ah_c24865/f1p0/2017	Photosynthesis	gene	LHCB4.1
i2_LQ_Ah_c103300/f1p2/2041	Photosynthesis	gene	CAB8
i1_HQ_Ah_c56405/f2p0/1839	Photosynthesis	gene	CAB-151
i2_LQ_Ah_c75625/f1p3/2412	Photosynthesis	gene	LHCB5
i0_LQ_Ah_c6650/f1p4/778	Photosynthesis	gene	LHCB4.3
i1_HQ_Ah_c4355/f3p3/1705	Photosynthesis	gene	CAB7
i1_LQ_Ah_c28793/f1p0/1120	Photosynthesis	gene	LHCA6
i1_HQ_Ah_c46487/f15p0/1177	Photosynthesis	gene	LHCB4.3
i1_LQ_Ah_c22110/f1p2/1494	Photosynthesis	gene
i0_HQ_Ah_c815/f5p0/926	Photosynthesis	gene	CAP10A
i2_HQ_Ah_c100482/f2p4/2103	Photosynthesis	gene	CAB7
i1_HQ_Ah_c42959/f2p2/1251	Photosynthesis	gene	LHCB5
i0_LQ_Ah_c8962/f1p3/497	Photosynthesis	gene	LHCB4.3
i1_LQ_Ah_c13388/f1p0/1872	Photosynthesis	gene	LHCA3
i2_HQ_Ah_c25562/f2p4/2216	Photosynthesis	gene	CAB7
i2_LQ_Ah_c128303/f1p3/1801	Photosynthesis	gene	CAB7
i1_LQ_Ah_c23815/f1p5/1165	Photosynthesis	gene	CAB7
i1_LQ_Ah_c3645/f1p0/1262	Photosynthesis	gene	CAB4
i1_LQ_Ah_c15400/f1p0/1037	Photosynthesis	gene	lhcA-P4
i1_LQ_Ah_c19084/f1p0/1204	Photosynthesis	gene	LHCB4.3
i0_LQ_Ah_c15386/f1p0/386	Photosynthesis	gene	CAB37
i1_LQ_Ah_c24207/f1p3/1299	Photosynthesis	gene	LHCB5
i2_LQ_Ah_c41258/f1p2/2630	Photosynthesis	gene	MDH1
i2_LQ_Ah_c21751/f1p2/2677	Photosynthesis	gene
i1_LQ_Ah_c5571/f1p0/1812	Photosynthesis	gene
i1_HQ_Ah_c45766/f13p0/1546	Photosynthesis	gene
i3_LQ_Ah_c10511/f1p0/3104	Photosynthesis	gene
i1_HQ_Ah_c56791/f66p2/1559	Photosynthesis	gene	GAPA1
i1_LQ_Ah_c36297/f1p11/1159	Photosynthesis	gene	RBCS
i1_HQ_Ah_c2180/f5p3/1840	Photosynthesis	gene	MDH1
i1_HQ_Ah_c17085/f4p0/1436	Photosynthesis	gene	FBP
i1_HQ_Ah_c12794/f5p14/1168	Photosynthesis	gene	RBCS
i2_LQ_Ah_c6420/f1p6/2728	Photosynthesis	gene
i1_LQ_Ah_c7721/f1p0/1539	Photosynthesis	gene	FBP
i1_LQ_Ah_c34692/f1p13/1992	Photosynthesis	gene	ALDP
i3_LQ_Ah_c12807/f1p4/3939	Photosynthesis	gene	PPD
i3_LQ_Ah_c3894/f1p0/3491	Photosynthesis	gene	PPD
i2_HQ_Ah_c100600/f2p13/2049	Photosynthesis	gene	GGAT2
i1_LQ_Ah_c41276/f1p0/1964	Photosynthesis	gene
i3_LQ_Ah_c13835/f1p0/3159	Photosynthesis	gene	PPD
i1_LQ_Ah_c21442/f1p3/1843	Photosynthesis	gene	GAPB
i2_HQ_Ah_c44233/f2p6/2083	Photosynthesis	gene
i1_LQ_Ah_c17923/f1p2/1881	Photosynthesis	gene
i1_HQ_Ah_c13379/f2p2/1886	Photosynthesis	gene
i1_LQ_Ah_c41382/f1p2/1948	Photosynthesis	gene	GAPA
i1_LQ_Ah_c41062/f1p0/1595	Photosynthesis	gene	FBP
i2_LQ_Ah_c69712/f1p2/2222	Photosynthesis	gene
i0_LQ_Ah_c3113/f1p3/910	Photosynthesis	gene	RBCS
i2_LQ_Ah_c30375/f1p5/1811	Photosynthesis	gene	GAPA1
i2_LQ_Ah_c50392/f1p2/2919	Photosynthesis	gene	GAPB
i3_LQ_Ah_c18665/f1p7/3343	Photosynthesis	gene	PPD
i1_HQ_Ah_c15987/f2p0/1507	Photosynthesis	gene	FBP
i1_LQ_Ah_c13316/f1p0/1714	Photosynthesis	gene	GGAT2
i2_LQ_Ah_c15353/f1p1/1985	Photosynthesis	gene
i2_LQ_Ah_c45556/f1p4/2049	Photosynthesis	gene
i1_HQ_Ah_c2072/f5p0/1483	Photosynthesis	gene
i1_LQ_Ah_c33413/f1p0/1953	Photosynthesis	gene
i0_LQ_Ah_c7866/f1p7/652	Photosynthesis	gene
i2_LQ_Ah_c96665/f1p1/2111	Photosynthesis	gene
i2_LQ_Ah_c69076/f1p5/2109	Photosynthesis	gene	GAPA1
i1_HQ_Ah_c17192/f3p10/1277	Photosynthesis	gene	RBCS
i2_LQ_Ah_c115211/f2p13/2238	Photosynthesis	gene	GGAT2
i2_LQ_Ah_c46018/f1p3/2059	Photosynthesis	gene
i3_HQ_Ah_c12907/f5p0/3369	Photosynthesis	gene	PPD
i0_LQ_Ah_c6062/f1p0/594	Photosynthesis	gene
i1_LQ_Ah_c32745/f1p1/1744	Photosynthesis	gene	ALDP
i2_LQ_Ah_c91683/f1p4/2125	Photosynthesis	gene
i0_LQ_Ah_c12599/f1p2/903	Photosynthesis	gene	RBCS
i1_HQ_Ah_c9474/f6p1/1389	Photosynthesis	gene	FBP
i1_LQ_Ah_c52183/f1p3/1649	Photosynthesis	gene	GAPB
i1_LQ_Ah_c21953/f1p1/1809	Photosynthesis	gene	ALDP
i1_LQ_Ah_c52147/f1p0/1981	Photosynthesis	gene	GGAT2
i1_LQ_Ah_c38801/f1p3/1956	Photosynthesis	gene
i6_LQ_Ah_c1644/f1p0/6163	Photosynthesis	gene	RPI4
i1_HQ_Ah_c19195/f4p1/1427	Photosynthesis	gene
i1_HQ_Ah_c56634/f54p2/1518	Photosynthesis	gene	ALDP
i2_LQ_Ah_c20752/f1p5/2208	Photosynthesis	gene	GAPA1
i1_LQ_Ah_c27039/f1p1/1924	Photosynthesis	gene
i1_LQ_Ah_c23944/f1p0/1872	Photosynthesis	gene	MDH1
i1_LQ_Ah_c28338/f7p1/1428	Photosynthesis	gene
i1_HQ_Ah_c1339/f4p0/1621	Photosynthesis	gene
i1_LQ_Ah_c48845/f1p0/1822	Photosynthesis	gene
i0_HQ_Ah_c16103/f5p0/867	Photosynthesis	gene
i1_HQ_Ah_c17085/f4p0/1436	Fructose and mannose metabolism	gene	FBP
i2_LQ_Ah_c7255/f1p3/2608	Fructose and mannose metabolism	gene	FKFBP
i1_HQ_Ah_c56634/f54p2/1518	Fructose and mannose metabolism	gene	ALDP
i1_LQ_Ah_c28338/f7p1/1428	Fructose and mannose metabolism	gene
i1_LQ_Ah_c32745/f1p1/1744	Fructose and mannose metabolism	gene	ALDP
i1_HQ_Ah_c9474/f6p1/1389	Fructose and mannose metabolism	gene	FBP
i1_LQ_Ah_c21953/f1p1/1809	Fructose and mannose metabolism	gene	ALDP
i1_LQ_Ah_c34692/f1p13/1992	Fructose and mannose metabolism	gene	ALDP
i1_LQ_Ah_c17923/f1p2/1881	Fructose and mannose metabolism	gene
i1_LQ_Ah_c7721/f1p0/1539	Fructose and mannose metabolism	gene
i2_LQ_Ah_c19511/f1p3/2224	Fructose and mannose metabolism	gene	FKFBP
i1_LQ_Ah_c41062/f1p0/1595	Fructose and mannose metabolism	gene	FBP
i1_HQ_Ah_c15987/f2p0/1507	Fructose and mannose metabolism	gene	FBP
i2_LQ_Ah_c24641/f1p0/2435	Fructose and mannose metabolism	gene	FKFBP
i2_HQ_Ah_c44233/f2p6/2083	Glycolysis/Gluconeogenesis	gene
i1_HQ_Ah_c41426/f2p0/1737	Glycolysis/Gluconeogenesis	gene
i1_HQ_Ah_c31515/f4p1/1452	Glycolysis/Gluconeogenesis	gene	FBA1
i1_LQ_Ah_c4170/f1p8/1900	Glycolysis/Gluconeogenesis	gene
i2_LQ_Ah_c21007/f1p2/2460	Glycolysis/Gluconeogenesis	gene	GAPCP1
i2_HQ_Ah_c24827/f2p0/2156	Glycolysis/Gluconeogenesis	gene
i3_LQ_Ah_c19090/f1p0/3161	Glycolysis/Gluconeogenesis	gene	ALDH3I1
i1_HQ_Ah_c5798/f6p4/1421	Glycolysis/Gluconeogenesis	gene
i1_HQ_Ah_c17085/f4p0/1436	Glycolysis/Gluconeogenesis	gene	FBP
i2_LQ_Ah_c120845/f1p5/2094	Glycolysis/Gluconeogenesis	gene	PFP-ALPHA
i2_HQ_Ah_c114680/f4p3/2085	Glycolysis/Gluconeogenesis	gene	GAPN
i2_LQ_Ah_c90165/f1p4/2453	Glycolysis/Gluconeogenesis	gene
i0_LQ_Ah_c7782/f1p2/539	Glycolysis/Gluconeogenesis	gene	PFK7
i2_LQ_Ah_c6420/f1p6/2728	Glycolysis/Gluconeogenesis	gene
i5_LQ_Ah_c6000/f1p0/5284	Glycolysis/Gluconeogenesis	gene
i1_HQ_Ah_c56634/f54p2/1518	Glycolysis/Gluconeogenesis	gene	ALDP
i1_HQ_Ah_c7561/f3p3/2214	Glycolysis/Gluconeogenesis	gene
i2_LQ_Ah_c74745/f1p11/2267	Glycolysis/Gluconeogenesis	gene	PDC2
i2_HQ_Ah_c65867/f4p1/2205	Glycolysis/Gluconeogenesis	gene	ALDH3I1
i1_LQ_Ah_c36084/f1p0/1591	Glycolysis/Gluconeogenesis	gene	ADH1
i4_LQ_Ah_c13061/f1p0/4069	Glycolysis/Gluconeogenesis	gene
i2_LQ_Ah_c12554/f1p0/2266	Glycolysis/Gluconeogenesis	gene
i1_LQ_Ah_c28338/f7p1/1428	Glycolysis/Gluconeogenesis	gene
i2_LQ_Ah_c104635/f1p4/2024	Glycolysis/Gluconeogenesis	gene	PFP-BETA
i1_LQ_Ah_c32745/f1p1/1744	Glycolysis/Gluconeogenesis	gene	ALDP
i2_LQ_Ah_c6500/f1p3/2435	Glycolysis/Gluconeogenesis	gene	ACS
i2_HQ_Ah_c105657/f2p0/2126	Glycolysis/Gluconeogenesis	gene
i3_LQ_Ah_c23517/f1p0/3166	Glycolysis/Gluconeogenesis	gene
i2_LQ_Ah_c128897/f1p4/2010	Glycolysis/Gluconeogenesis	gene
i2_LQ_Ah_c72891/f1p3/2157	Glycolysis/Gluconeogenesis	gene	GAPN
i2_LQ_Ah_c55672/f1p2/2134	Glycolysis/Gluconeogenesis	gene	PFK3
i1_HQ_Ah_c9085/f2p0/1614	Glycolysis/Gluconeogenesis	gene	FBA3
i1_HQ_Ah_c9474/f6p1/1389	Glycolysis/Gluconeogenesis	gene	FBP
i1_LQ_Ah_c21953/f1p1/1809	Glycolysis/Gluconeogenesis	gene	ALDP
i2_LQ_Ah_c15877/f1p4/2016	Glycolysis/Gluconeogenesis	gene	PFP-BETA
i1_LQ_Ah_c34692/f1p13/1992	Glycolysis/Gluconeogenesis	gene	ALDP
i1_LQ_Ah_c17923/f1p2/1881	Glycolysis/Gluconeogenesis	gene
i1_LQ_Ah_c48845/f1p0/1822	Glycolysis/Gluconeogenesis	gene
i4_LQ_Ah_c10027/f1p0/4272	Glycolysis/Gluconeogenesis	gene	ALDH3I1
i1_LQ_Ah_c7721/f1p0/1539	Glycolysis/Gluconeogenesis	gene	FBP
i2_LQ_Ah_c49604/f3p4/2656	Glycolysis/Gluconeogenesis	gene
i3_LQ_Ah_c18023/f1p4/3423	Glycolysis/Gluconeogenesis	gene	ALDH3I1
i1_HQ_Ah_c55894/f11p3/1935	Glycolysis/Gluconeogenesis	gene
i2_LQ_Ah_c20822/f1p1/2697	Glycolysis/Gluconeogenesis	gene	PCKA
i1_LQ_Ah_c50857/f1p0/1611	Glycolysis/Gluconeogenesis	gene	PFK3
i2_LQ_Ah_c34525/f1p7/2270	Glycolysis/Gluconeogenesis	gene
i3_LQ_Ah_c13615/f1p0/3700	Glycolysis/Gluconeogenesis	gene	ALDH3I1
i3_LQ_Ah_c10384/f1p1/3375	Glycolysis/Gluconeogenesis	gene
i1_LQ_Ah_c41062/f1p0/1595	Glycolysis/Gluconeogenesis	gene	FBP
i2_HQ_Ah_c17326/f2p11/2237	Glycolysis/Gluconeogenesis	gene	PDC4
i1_HQ_Ah_c15987/f2p0/1507	Glycolysis/Gluconeogenesis	gene	FBP
i3_LQ_Ah_c13391/f1p0/3611	Glyoxylate and dicarboxylate metabolism	gene	FdGOGAT
i1_HQ_Ah_c40236/f2p3/1687	Glyoxylate and dicarboxylate metabolism	gene	GLO1
i1_HQ_Ah_c56485/f4p1/1897	Glyoxylate and dicarboxylate metabolism	gene
i2_HQ_Ah_c100600/f2p13/2049	Glyoxylate and dicarboxylate metabolism	gene	GGAT2
i2_LQ_Ah_c127667/f1p3/2001	Glyoxylate and dicarboxylate metabolism	gene
i1_HQ_Ah_c15893/f21p3/1493	Glyoxylate and dicarboxylate metabolism	gene	GLO1
i0_HQ_Ah_c16135/f4p4/587	Glyoxylate and dicarboxylate metabolism	gene	GDCSH
i0_HQ_Ah_c535/f5p3/845	Glyoxylate and dicarboxylate metabolism	gene	GDCSH
i1_HQ_Ah_c7186/f7p0/1608	Glyoxylate and dicarboxylate metabolism	gene	HPR-A
i1_LQ_Ah_c21519/f1p0/1930	Glyoxylate and dicarboxylate metabolism	gene
i1_LQ_Ah_c51319/f1p0/1842	Glyoxylate and dicarboxylate metabolism	gene
i1_HQ_Ah_c55847/f6p2/1942	Glyoxylate and dicarboxylate metabolism	gene	GLYK
i1_LQ_Ah_c6823/f1p0/1926	Glyoxylate and dicarboxylate metabolism	gene
i3_LQ_Ah_c14157/f1p1/3363	Glyoxylate and dicarboxylate metabolism	gene	GLDP1
i1_HQ_Ah_c56168/f24p1/1775	Glyoxylate and dicarboxylate metabolism	gene
i1_HQ_Ah_c12794/f5p14/1168	Glyoxylate and dicarboxylate metabolism	gene	RBCS
i0_LQ_Ah_c3113/f1p3/910	Glyoxylate and dicarboxylate metabolism	gene	RBCS
i1_LQ_Ah_c40718/f1p1/1960	Glyoxylate and dicarboxylate metabolism	gene	GLN2
i1_LQ_Ah_c50346/f1p17/1576	Glyoxylate and dicarboxylate metabolism	gene	GLO1
i2_LQ_Ah_c4688/f1p5/2200	Glyoxylate and dicarboxylate metabolism	gene	AGT1
i2_LQ_Ah_c115211/f2p13/2238	Glyoxylate and dicarboxylate metabolism	gene	GGAT2
i2_LQ_Ah_c30536/f1p0/2068	Glyoxylate and dicarboxylate metabolism	gene	GDH1
i1_LQ_Ah_c39506/f1p0/1396	Glyoxylate and dicarboxylate metabolism	gene	PGLP1A
i1_HQ_Ah_c19195/f4p1/1427	Glyoxylate and dicarboxylate metabolism	gene
i1_LQ_Ah_c13316/f1p0/1714	Glyoxylate and dicarboxylate metabolism	gene	GGAT2
i1_LQ_Ah_c36297/f1p11/1159	Glyoxylate and dicarboxylate metabolism	gene	RBCS
i2_LQ_Ah_c103210/f1p6/2041	Glyoxylate and dicarboxylate metabolism	gene
i1_HQ_Ah_c17192/f3p10/1277	Glyoxylate and dicarboxylate metabolism	gene	RBCS
i2_LQ_Ah_c35866/f1p6/2747	Glyoxylate and dicarboxylate metabolism	gene	AGT1
i2_HQ_Ah_c68688/f2p4/2193	Glyoxylate and dicarboxylate metabolism	gene
i2_LQ_Ah_c75570/f1p6/2125	Glyoxylate and dicarboxylate metabolism	gene
i1_HQ_Ah_c26041/f2p0/1847	Glyoxylate and dicarboxylate metabolism	gene
i2_LQ_Ah_c93921/f1p4/2229	Glyoxylate and dicarboxylate metabolism	gene
i1_LQ_Ah_c8344/f1p4/1917	Glyoxylate and dicarboxylate metabolism	gene
i1_HQ_Ah_c907/f5p0/1672	Glyoxylate and dicarboxylate metabolism	gene	HPR
i2_LQ_Ah_c96665/f1p1/2111	Glyoxylate and dicarboxylate metabolism	gene
i1_LQ_Ah_c52147/f1p0/1981	Glyoxylate and dicarboxylate metabolism	gene	GGAT2
i0_LQ_Ah_c7866/f1p7/652	Glyoxylate and dicarboxylate metabolism	gene	RBCS
i1_HQ_Ah_c4946/f5p0/1421	Glyoxylate and dicarboxylate metabolism	gene	PGLP1A
i3_LQ_Ah_c10883/f1p2/3165	Glyoxylate and dicarboxylate metabolism	gene	AGT1
i0_LQ_Ah_c12599/f1p2/903	Glyoxylate and dicarboxylate metabolism	gene	RBCS
i0_HQ_Ah_c1170/f4p0/897	Glyoxylate and dicarboxylate metabolism	gene	GDH3
i1_HQ_Ah_c22622/f2p7/1430	Glyoxylate and dicarboxylate metabolism	gene	GLO1
i1_HQ_Ah_c17085/f4p0/1436	Pentose phosphate pathway	gene	FBP
i2_HQ_Ah_c114680/f4p3/2085	Pentose phosphate pathway	gene	GAPN
i1_HQ_Ah_c56634/f54p2/1518	Pentose phosphate pathway	gene	ALDP
i2_LQ_Ah_c13688/f1p1/2147	Pentose phosphate pathway	gene
i1_LQ_Ah_c28338/f7p1/1428	Pentose phosphate pathway	gene
i1_LQ_Ah_c32745/f1p1/1744	Pentose phosphate pathway	gene	ALDP
i2_LQ_Ah_c72891/f1p3/2157	Pentose phosphate pathway	gene	GAPN
i1_HQ_Ah_c9474/f6p1/1389	Pentose phosphate pathway	gene	FBP
i1_LQ_Ah_c21953/f1p1/1809	Pentose phosphate pathway	gene	ALDP
i1_LQ_Ah_c34692/f1p13/1992	Pentose phosphate pathway	gene	ALDP
i1_LQ_Ah_c17923/f1p2/1881	Pentose phosphate pathway	gene
i2_LQ_Ah_c38139/f1p1/2274	Pentose phosphate pathway	gene
i6_LQ_Ah_c1644/f1p0/6163	Pentose phosphate pathway	gene	RPI4
i1_LQ_Ah_c7721/f1p0/1539	Pentose phosphate pathway	gene	FBP
i1_LQ_Ah_c41062/f1p0/1595	Pentose phosphate pathway	gene	FBP
i1_HQ_Ah_c15987/f2p0/1507	Pentose phosphate pathway	gene	FBP
i1_LQ_Ah_c4170/f1p8/1900	pyruvate metabolism	gene
i1_LQ_Ah_c22242/f1p0/1855	pyruvate metabolism	gene	IPMSA
i2_HQ_Ah_c24827/f2p0/2156	pyruvate metabolism	gene
i3_LQ_Ah_c2946/f1p5/3595	pyruvate metabolism	gene	IPMSA
i2_LQ_Ah_c90165/f1p4/2453	pyruvate metabolism	gene
i2_LQ_Ah_c101094/f1p2/2061	pyruvate metabolism	gene
i2_HQ_Ah_c1974/f4p1/2249	pyruvate metabolism	gene
i1_HQ_Ah_c7561/f3p3/2214	pyruvate metabolism	gene
i2_HQ_Ah_c65867/f4p1/2205	pyruvate metabolism	gene	ALDH3I1
i1_HQ_Ah_c3061/f2p0/1464	pyruvate metabolism	gene	DJ1D
i4_LQ_Ah_c13061/f1p0/4069	pyruvate metabolism	gene
i2_LQ_Ah_c12554/f1p0/2266	pyruvate metabolism	gene
i2_LQ_Ah_c6500/f1p3/2435	pyruvate metabolism	gene	ACS
i2_LQ_Ah_c95232/f1p36/2641	pyruvate metabolism	gene	ACC1
i3_LQ_Ah_c23517/f1p0/3166	pyruvate metabolism	gene
i2_LQ_Ah_c128897/f1p4/2010	pyruvate metabolism	gene
i2_LQ_Ah_c49604/f3p4/2656	pyruvate metabolism	gene
i1_HQ_Ah_c55894/f11p3/1935	pyruvate metabolism	gene
i2_LQ_Ah_c20822/f1p1/2697	pyruvate metabolism	gene	PCKA
i2_LQ_Ah_c34525/f1p7/2270	pyruvate metabolism	gene
i3_LQ_Ah_c10384/f1p1/3375	pyruvate metabolism	gene
i2_LQ_Ah_c12719/f1p0/2635	pyruvate metabolism	gene	IPMSA

## Sheet: Table S6
gene1	gene2	correlation_coefficient	pvalue
i1_HQ_Ah_c17085/f4p0/1436	pme1998	0.91494	0.0105451
i1_HQ_Ah_c56634/f54p2/1518	pme1998	0.916845	0.0100848
i1_HQ_Ah_c9474/f6p1/1389	pme1998	0.922414	0.00879584
i1_LQ_Ah_c21953/f1p1/1809	pme1998	0.935522	0.00610215
i1_LQ_Ah_c28338/f7p1/1428	pme0066	0.929248	0.00733177
i1_LQ_Ah_c32745/f1p1/1744	pme1998	0.916861	0.0100809
i1_LQ_Ah_c41062/f1p0/1595	pme1998	0.91894	0.00958989
i1_LQ_Ah_c7721/f1p0/1539	pme1998	0.940038	0.00528537
i2_LQ_Ah_c19511/f1p3/2224	pme0066	0.927935	0.00760289
i1_HQ_Ah_c15987/f2p0/1507	pme1998	0.919311	0.0095035
i1_HQ_Ah_c17085/f4p0/1436	pme1998	0.91494	0.0105451
i1_HQ_Ah_c41426/f2p0/1737	pme0057	0.906774	0.0126314
i1_HQ_Ah_c41426/f2p0/1737	pme0066	0.928823	0.00741893
i1_HQ_Ah_c41426/f2p0/1737	pme0039	0.904269	0.0133079
i1_HQ_Ah_c41426/f2p0/1737	pme1070	0.907373	0.0124723
i1_HQ_Ah_c41426/f2p0/1737	pme0040	0.933211	0.00654212
i1_HQ_Ah_c41426/f2p0/1737	pme1712	0.914006	0.0107745
i1_HQ_Ah_c41426/f2p0/1737	pme1408	0.954892	0.00300625
i1_HQ_Ah_c41426/f2p0/1737	pme0013	0.933604	0.00646636
i1_HQ_Ah_c56634/f54p2/1518	pme1998	0.916845	0.0100848
i1_HQ_Ah_c7561/f3p3/2214	pme2241	0.924806	0.00826872
i1_HQ_Ah_c7561/f3p3/2214	pme0031	0.972489	0.00112488
i1_HQ_Ah_c7561/f3p3/2214	pme0089	0.931046	0.00696796
i1_HQ_Ah_c9474/f6p1/1389	pme1998	0.922414	0.00879584
i1_LQ_Ah_c21953/f1p1/1809	pme1998	0.935522	0.00610215
i1_LQ_Ah_c28338/f7p1/1428	pme0066	0.929248	0.00733177
i1_LQ_Ah_c32745/f1p1/1744	pme1998	0.916861	0.0100809
i1_LQ_Ah_c41062/f1p0/1595	pme1998	0.91894	0.00958989
i1_LQ_Ah_c48845/f1p0/1822	pme1998	0.937237	0.00578511
i1_LQ_Ah_c7721/f1p0/1539	pme1998	0.940038	0.00528537
i2_HQ_Ah_c17326/f2p11/2237	pme1453	0.930641	0.00704923
i2_HQ_Ah_c44233/f2p6/2083	pme1998	0.944395	0.00455189
i2_LQ_Ah_c104635/f1p4/2024	pmb2640	-0.949078	0.0038235
i2_LQ_Ah_c104635/f1p4/2024	pme1814	-0.951921	0.00341177
i2_LQ_Ah_c104635/f1p4/2024	pme0037	-0.937043	0.00582055
i2_LQ_Ah_c104635/f1p4/2024	pme0026	-0.956803	0.00275866
i2_LQ_Ah_c104635/f1p4/2024	pmf0280	-0.922579	0.00875905
i2_LQ_Ah_c104635/f1p4/2024	pme0020	-0.944548	0.00452721
i2_LQ_Ah_c104635/f1p4/2024	pme0041	-0.94138	0.00505373
i2_LQ_Ah_c104635/f1p4/2024	pme2050	-0.926828	0.00783526
i2_LQ_Ah_c104635/f1p4/2024	pme0019	-0.928404	0.00750555
i2_LQ_Ah_c104635/f1p4/2024	pme0306	-0.941345	0.00505975
i2_LQ_Ah_c104635/f1p4/2024	pme0274	-0.928593	0.00746642
i2_LQ_Ah_c104635/f1p4/2024	pme1184	-0.985174	0.0003281
i2_LQ_Ah_c104635/f1p4/2024	pme1383	-0.927601	0.0076726
i2_LQ_Ah_c104635/f1p4/2024	pme3827	-0.963632	0.00195989
i2_LQ_Ah_c104635/f1p4/2024	pme2024	-0.90589	0.0128684
i2_LQ_Ah_c104635/f1p4/2024	pme0011	-0.989617	0.000161145
i2_LQ_Ah_c104635/f1p4/2024	pme2167	-0.951918	0.00341229
i2_LQ_Ah_c104635/f1p4/2024	pme2213	-0.952701	0.0033029
i2_LQ_Ah_c104635/f1p4/2024	pme2289	0.914264	0.010711
i2_LQ_Ah_c104635/f1p4/2024	pme2594	-0.969051	0.00142192
i2_LQ_Ah_c104635/f1p4/2024	pme0013	-0.922275	0.00882694
i2_LQ_Ah_c128897/f1p4/2010	pme1119	0.959298	0.00245125
i2_LQ_Ah_c34525/f1p7/2270	pme2241	0.931444	0.00688871
i2_LQ_Ah_c34525/f1p7/2270	pme0031	0.942523	0.00486053
i2_LQ_Ah_c34525/f1p7/2270	pme0089	0.914542	0.0106426
i2_LQ_Ah_c34525/f1p7/2270	pme0377	0.944259	0.00457399
i2_LQ_Ah_c49604/f3p4/2656	pme1453	0.932988	0.00658538
i2_LQ_Ah_c6420/f1p6/2728	pme1998	0.908316	0.0122235
i2_LQ_Ah_c72891/f1p3/2157	pme1998	0.920465	0.00923727
i2_LQ_Ah_c90165/f1p4/2453	pmb0449	0.988883	0.000184693
i3_LQ_Ah_c13391/f1p0/3611	pme0128	0.935196	0.00616325
i3_LQ_Ah_c13391/f1p0/3611	pme0066	0.960956	0.00225688
i3_LQ_Ah_c13391/f1p0/3611	pme0022	0.929225	0.00733636
i3_LQ_Ah_c13391/f1p0/3611	pme0116	0.921932	0.00890411
i3_LQ_Ah_c13391/f1p0/3611	pme2237	0.904092	0.0133564
i3_LQ_Ah_c13391/f1p0/3611	pme3123	0.911212	0.011475
i3_LQ_Ah_c13615/f1p0/3700	pme0057	0.952906	0.00327449
i3_LQ_Ah_c13615/f1p0/3700	pme0066	0.945495	0.0043753
i3_LQ_Ah_c13615/f1p0/3700	pme0039	0.965298	0.00178543
i3_LQ_Ah_c13615/f1p0/3700	pme1070	0.951073	0.00353224
i3_LQ_Ah_c13615/f1p0/3700	pme0040	0.9703	0.00131002
i3_LQ_Ah_c13615/f1p0/3700	pma3649	0.938224	0.00560657
i3_LQ_Ah_c13615/f1p0/3700	pmf0280	0.925462	0.00812676
i3_LQ_Ah_c13615/f1p0/3700	pme0020	0.930435	0.00709063
i3_LQ_Ah_c13615/f1p0/3700	pme0041	0.928982	0.0073863
i3_LQ_Ah_c13615/f1p0/3700	pme2050	0.933452	0.00649569
i3_LQ_Ah_c13615/f1p0/3700	pme0019	0.951539	0.00346585
i3_LQ_Ah_c13615/f1p0/3700	pme0274	0.941461	0.00503997
i3_LQ_Ah_c13615/f1p0/3700	pme3827	0.909953	0.0117976
i3_LQ_Ah_c13615/f1p0/3700	pme1712	0.942959	0.00478772
i3_LQ_Ah_c13615/f1p0/3700	pme1998	0.918644	0.00965905
i3_LQ_Ah_c13615/f1p0/3700	pme1408	0.962676	0.00206364
i3_LQ_Ah_c13615/f1p0/3700	pme2213	0.949498	0.0037613
i3_LQ_Ah_c13615/f1p0/3700	pme1830	0.921682	0.0089603
i3_LQ_Ah_c13615/f1p0/3700	pme0013	0.974214	0.000988821
i3_LQ_Ah_c18023/f1p4/3423	pme0128	0.949573	0.00375023
i3_LQ_Ah_c18023/f1p4/3423	pme0022	0.92521	0.00818124
i3_LQ_Ah_c18023/f1p4/3423	pme2237	0.963097	0.00201764
i3_LQ_Ah_c18023/f1p4/3423	pme3123	0.977653	0.000743472
i3_LQ_Ah_c18023/f1p4/3423	pme3212	0.927052	0.00778802
i3_LQ_Ah_c19090/f1p0/3161	pmb2640	0.907893	0.012335
i3_LQ_Ah_c19090/f1p0/3161	pme0039	0.912343	0.0111889
i3_LQ_Ah_c19090/f1p0/3161	pme0040	0.903057	0.0136415
i3_LQ_Ah_c19090/f1p0/3161	pmf0280	0.900227	0.0144353
i3_LQ_Ah_c19090/f1p0/3161	pme0020	0.919601	0.00943608
i3_LQ_Ah_c19090/f1p0/3161	pme0041	0.927032	0.00779222
i3_LQ_Ah_c19090/f1p0/3161	pme2050	0.928734	0.00743726
i3_LQ_Ah_c19090/f1p0/3161	pme0019	0.940458	0.00521227
i3_LQ_Ah_c19090/f1p0/3161	pme0306	0.940485	0.00520762
i3_LQ_Ah_c19090/f1p0/3161	pme0274	0.931026	0.00697203
i3_LQ_Ah_c19090/f1p0/3161	pme3827	0.94137	0.00505548
i3_LQ_Ah_c19090/f1p0/3161	pme1712	0.914654	0.010615
i3_LQ_Ah_c19090/f1p0/3161	pme1998	0.959235	0.00245885
i3_LQ_Ah_c19090/f1p0/3161	pme2213	0.930669	0.00704358
i3_LQ_Ah_c19090/f1p0/3161	pme1830	0.91346	0.0109098
i3_LQ_Ah_c19090/f1p0/3161	pme0013	0.928515	0.00748254
i3_LQ_Ah_c23517/f1p0/3166	pme2169	0.974595	0.000959898
i3_LQ_Ah_c23517/f1p0/3166	pme2241	0.941118	0.00509849
i3_LQ_Ah_c23517/f1p0/3166	pme0300	0.933545	0.00647775
i3_LQ_Ah_c23517/f1p0/3166	pme2963	0.97647	0.000823986
i3_LQ_Ah_c23517/f1p0/3166	pme2569	0.903803	0.0134358
i3_LQ_Ah_c23517/f1p0/3166	pmf0287	0.959471	0.00243063
i3_LQ_Ah_c23517/f1p0/3166	pmf0403	0.942417	0.00487827
i4_LQ_Ah_c10027/f1p0/4272	pme0057	0.978172	0.000709482
i4_LQ_Ah_c10027/f1p0/4272	pme0128	0.906063	0.0128219
i4_LQ_Ah_c10027/f1p0/4272	pme0066	0.985641	0.000307796
i4_LQ_Ah_c10027/f1p0/4272	pme0039	0.964646	0.00185275
i4_LQ_Ah_c10027/f1p0/4272	pme1070	0.972984	0.00108491
i4_LQ_Ah_c10027/f1p0/4272	pme0040	0.989069	0.000178586
i4_LQ_Ah_c10027/f1p0/4272	pma3649	0.966034	0.00171095
i4_LQ_Ah_c10027/f1p0/4272	pme0019	0.913252	0.0109615
i4_LQ_Ah_c10027/f1p0/4272	pme0274	0.901675	0.0140265
i4_LQ_Ah_c10027/f1p0/4272	pme0022	0.943778	0.0046525
i4_LQ_Ah_c10027/f1p0/4272	pme1712	0.927694	0.00765318
i4_LQ_Ah_c10027/f1p0/4272	pme1408	0.980319	0.000577198
i4_LQ_Ah_c10027/f1p0/4272	pme2213	0.914998	0.0105309
i4_LQ_Ah_c10027/f1p0/4272	pme2237	0.936743	0.00587569
i4_LQ_Ah_c10027/f1p0/4272	pme3123	0.905773	0.0128997
i4_LQ_Ah_c10027/f1p0/4272	pme3212	0.9558	0.00288735
i4_LQ_Ah_c10027/f1p0/4272	pme0013	0.968335	0.0014881
i4_LQ_Ah_c13061/f1p0/4069	pme0008	0.908501	0.0121751
i4_LQ_Ah_c13061/f1p0/4069	pme0043	0.910227	0.011727
i4_LQ_Ah_c13061/f1p0/4069	pmb2640	0.967524	0.00156488
i4_LQ_Ah_c13061/f1p0/4069	pme1814	0.978266	0.000703423
i4_LQ_Ah_c13061/f1p0/4069	pme0037	0.960522	0.00230701
i4_LQ_Ah_c13061/f1p0/4069	pme0026	0.981829	0.000492258
i4_LQ_Ah_c13061/f1p0/4069	pme0039	0.910074	0.0117665
i4_LQ_Ah_c13061/f1p0/4069	pmf0280	0.939892	0.00531086
i4_LQ_Ah_c13061/f1p0/4069	pme0020	0.965225	0.00179289
i4_LQ_Ah_c13061/f1p0/4069	pme0041	0.965519	0.0017629
i4_LQ_Ah_c13061/f1p0/4069	pme2050	0.943948	0.00462471
i4_LQ_Ah_c13061/f1p0/4069	pme0019	0.949337	0.00378505
i4_LQ_Ah_c13061/f1p0/4069	pme0306	0.957803	0.00263329
i4_LQ_Ah_c13061/f1p0/4069	pme0274	0.951046	0.00353609
i4_LQ_Ah_c13061/f1p0/4069	pme1184	0.998596	2.96e-06
i4_LQ_Ah_c13061/f1p0/4069	pme1383	0.951248	0.00350716
i4_LQ_Ah_c13061/f1p0/4069	pme3827	0.983625	0.000400024
i4_LQ_Ah_c13061/f1p0/4069	pme1841	0.925979	0.00801595
i4_LQ_Ah_c13061/f1p0/4069	pme2024	0.946591	0.00420263
i4_LQ_Ah_c13061/f1p0/4069	pme0011	0.997214	1.16e-05
i4_LQ_Ah_c13061/f1p0/4069	pme2167	0.979013	0.000656041
i4_LQ_Ah_c13061/f1p0/4069	pme2213	0.967856	0.00153323
i4_LQ_Ah_c13061/f1p0/4069	pme2289	-0.929688	0.00724193
i4_LQ_Ah_c13061/f1p0/4069	pme2594	0.992444	8.54e-05
i4_LQ_Ah_c13061/f1p0/4069	pme0013	0.921019	0.00911072
i4_LQ_Ah_c13061/f1p0/4069	pme2569	0.914822	0.010574
i0_HQ_Ah_c16135/f4p4/587	pme1998	0.942442	0.00487409
i0_HQ_Ah_c535/f5p3/845	pme1998	0.921874	0.00891699
i0_LQ_Ah_c7866/f1p7/652	pme1998	0.950175	0.00366202
i1_HQ_Ah_c15893/f21p3/1493	pme1998	0.902146	0.0138947
i1_HQ_Ah_c17192/f3p10/1277	pme1998	0.905636	0.0129366
i1_HQ_Ah_c19195/f4p1/1427	pme1998	0.904943	0.0131243
i1_HQ_Ah_c26041/f2p0/1847	pme1524	0.939878	0.00531326
i1_HQ_Ah_c26041/f2p0/1847	pmf0287	0.923564	0.00854046
i1_HQ_Ah_c26041/f2p0/1847	pmf0403	0.913433	0.0109164
i1_HQ_Ah_c40236/f2p3/1687	pme1998	0.915882	0.0103162
i1_HQ_Ah_c4946/f5p0/1421	pme1998	0.905878	0.0128714
i1_HQ_Ah_c56168/f24p1/1775	pmb2640	0.918419	0.00971162
i1_HQ_Ah_c56168/f24p1/1775	pme0039	0.93272	0.00663756
i1_HQ_Ah_c56168/f24p1/1775	pme0040	0.920924	0.00913234
i1_HQ_Ah_c56168/f24p1/1775	pmf0280	0.923593	0.00853412
i1_HQ_Ah_c56168/f24p1/1775	pme0020	0.939943	0.00530199
i1_HQ_Ah_c56168/f24p1/1775	pme0041	0.945349	0.00439842
i1_HQ_Ah_c56168/f24p1/1775	pme2050	0.946972	0.00414332
i1_HQ_Ah_c56168/f24p1/1775	pme0019	0.957727	0.00264271
i1_HQ_Ah_c56168/f24p1/1775	pme0306	0.949429	0.00377144
i1_HQ_Ah_c56168/f24p1/1775	pme0274	0.949489	0.00376263
i1_HQ_Ah_c56168/f24p1/1775	pme3827	0.949914	0.00370002
i1_HQ_Ah_c56168/f24p1/1775	pme1712	0.933111	0.00656148
i1_HQ_Ah_c56168/f24p1/1775	pme1998	0.957392	0.00268454
i1_HQ_Ah_c56168/f24p1/1775	pme1408	0.915627	0.010378
i1_HQ_Ah_c56168/f24p1/1775	pme2213	0.950133	0.00366813
i1_HQ_Ah_c56168/f24p1/1775	pme1830	0.929448	0.0072908
i1_HQ_Ah_c56168/f24p1/1775	pme2594	0.916005	0.0102865
i1_HQ_Ah_c56168/f24p1/1775	pme0013	0.945875	0.00431496
i1_HQ_Ah_c907/f5p0/1672	pme1998	0.906462	0.0127148
i1_LQ_Ah_c21519/f1p0/1930	pme0066	0.931926	0.00679339
i1_LQ_Ah_c36297/f1p11/1159	pme0128	0.975133	0.000919826
i1_LQ_Ah_c36297/f1p11/1159	pme0022	0.957864	0.00262576
i1_LQ_Ah_c36297/f1p11/1159	pme0116	0.967229	0.00159333
i1_LQ_Ah_c36297/f1p11/1159	pme2237	0.940119	0.00527122
i1_LQ_Ah_c36297/f1p11/1159	pme3123	0.924458	0.00834436
i1_LQ_Ah_c40718/f1p1/1960	pme1998	0.941723	0.00499533
i1_LQ_Ah_c50346/f1p17/1576	pme1998	0.91368	0.0108551
i1_LQ_Ah_c51319/f1p0/1842	pme1524	0.928777	0.00742853
i1_LQ_Ah_c6823/f1p0/1926	pme0066	0.901674	0.0140267
i1_LQ_Ah_c8344/f1p4/1917	pme1998	0.920975	0.00912072
i2_HQ_Ah_c68688/f2p4/2193	pme0066	0.940089	0.00527645
i2_LQ_Ah_c103210/f1p6/2041	pme1998	0.920117	0.00931701
i2_LQ_Ah_c4688/f1p5/2200	pme0066	0.924149	0.00841181
i2_LQ_Ah_c75570/f1p6/2125	pme0066	0.938998	0.00546828
i2_LQ_Ah_c93921/f1p4/2229	pme1998	0.912761	0.011084
i2_LQ_Ah_c96665/f1p1/2111	pme0066	0.933408	0.00650407
i3_LQ_Ah_c10883/f1p2/3165	pme1998	0.911109	0.0115013
i3_LQ_Ah_c13391/f1p0/3611	pme0128	0.935196	0.00616325
i3_LQ_Ah_c13391/f1p0/3611	pme0066	0.960956	0.00225688
i3_LQ_Ah_c13391/f1p0/3611	pme0022	0.929225	0.00733636
i3_LQ_Ah_c13391/f1p0/3611	pme0116	0.921932	0.00890411
i3_LQ_Ah_c13391/f1p0/3611	pme2237	0.904092	0.0133564
i3_LQ_Ah_c13391/f1p0/3611	pme3123	0.911212	0.011475
i3_LQ_Ah_c14157/f1p1/3363	pme0128	0.953829	0.00314844
i3_LQ_Ah_c14157/f1p1/3363	pme0066	0.971962	0.00116821
i3_LQ_Ah_c14157/f1p1/3363	pme0022	0.942026	0.00494399
i3_LQ_Ah_c14157/f1p1/3363	pme0116	0.912686	0.0111027
i3_LQ_Ah_c14157/f1p1/3363	pme2237	0.926813	0.00783846
i3_LQ_Ah_c14157/f1p1/3363	pme3123	0.942869	0.00480263
i1_HQ_Ah_c17085/f4p0/1436	pme1998	0.91494	0.0105451
i1_HQ_Ah_c56634/f54p2/1518	pme1998	0.916845	0.0100848
i1_HQ_Ah_c9474/f6p1/1389	pme1998	0.922414	0.00879584
i1_LQ_Ah_c21953/f1p1/1809	pme1998	0.935522	0.00610215
i1_LQ_Ah_c28338/f7p1/1428	pme0066	0.929248	0.00733177
i1_LQ_Ah_c32745/f1p1/1744	pme1998	0.916861	0.0100809
i1_LQ_Ah_c41062/f1p0/1595	pme1998	0.91894	0.00958989
i1_LQ_Ah_c7721/f1p0/1539	pme1998	0.940038	0.00528537
i2_LQ_Ah_c13688/f1p1/2147	pme1998	0.911758	0.0113365
i2_LQ_Ah_c72891/f1p3/2157	pme1998	0.920465	0.00923727
i0_HQ_Ah_c1181/f4p0/687	pme1998	0.932959	0.0065911
i0_HQ_Ah_c1284/f4p1/704	pme1998	0.943213	0.00474552
i0_HQ_Ah_c1413/f3p0/670	pmb2640	0.948426	0.0039212
i0_HQ_Ah_c1413/f3p0/670	pme0306	0.956353	0.00281598
i0_HQ_Ah_c1413/f3p0/670	pme3827	0.945666	0.00434803
i0_HQ_Ah_c1413/f3p0/670	pme1998	0.924617	0.00830961
i0_HQ_Ah_c1413/f3p0/670	pme2167	0.900809	0.0142702
i0_HQ_Ah_c15810/f16p0/884	pme0066	0.916715	0.0101158
i0_HQ_Ah_c15810/f16p0/884	pme1998	0.920121	0.00931623
i0_HQ_Ah_c15824/f19p0/736	pmb2640	0.9813	0.000521288
i0_HQ_Ah_c15824/f19p0/736	pme1814	0.956592	0.0027855
i0_HQ_Ah_c15824/f19p0/736	pme0037	0.936585	0.00590466
i0_HQ_Ah_c15824/f19p0/736	pme0026	0.956891	0.00274747
i0_HQ_Ah_c15824/f19p0/736	pme0039	0.909328	0.0119593
i0_HQ_Ah_c15824/f19p0/736	pmf0280	0.944514	0.00453264
i0_HQ_Ah_c15824/f19p0/736	pme0020	0.968396	0.00148245
i0_HQ_Ah_c15824/f19p0/736	pme0041	0.970804	0.00126614
i0_HQ_Ah_c15824/f19p0/736	pme2050	0.957417	0.00268133
i0_HQ_Ah_c15824/f19p0/736	pme0019	0.958444	0.00255441
i0_HQ_Ah_c15824/f19p0/736	pme0306	0.978451	0.000691513
i0_HQ_Ah_c15824/f19p0/736	pme0274	0.958765	0.0025154
i0_HQ_Ah_c15824/f19p0/736	pme1184	0.989866	0.000153522
i0_HQ_Ah_c15824/f19p0/736	pme1296	0.912951	0.0110366
i0_HQ_Ah_c15824/f19p0/736	pme1383	0.9476	0.00404669
i0_HQ_Ah_c15824/f19p0/736	pme3827	0.987139	0.000247031
i0_HQ_Ah_c15824/f19p0/736	pme1712	0.901476	0.0140823
i0_HQ_Ah_c15824/f19p0/736	pme2024	0.921837	0.00892536
i0_HQ_Ah_c15824/f19p0/736	pme0011	0.985422	0.000317231
i0_HQ_Ah_c15824/f19p0/736	pme2167	0.97388	0.0010145
i0_HQ_Ah_c15824/f19p0/736	pme2213	0.969296	0.00139963
i0_HQ_Ah_c15824/f19p0/736	pme2289	-0.941375	0.00505467
i0_HQ_Ah_c15824/f19p0/736	pme1830	0.901824	0.0139847
i0_HQ_Ah_c15824/f19p0/736	pme2594	0.98042	0.000571303
i0_HQ_Ah_c15824/f19p0/736	pme0013	0.923675	0.00851583
i0_HQ_Ah_c15835/f15p1/751	pmb2640	0.965148	0.00180082
i0_HQ_Ah_c15835/f15p1/751	pme0020	0.916612	0.0101405
i0_HQ_Ah_c15835/f15p1/751	pme0041	0.925937	0.00802492
i0_HQ_Ah_c15835/f15p1/751	pme2050	0.924321	0.00837419
i0_HQ_Ah_c15835/f15p1/751	pme0019	0.921613	0.00897591
i0_HQ_Ah_c15835/f15p1/751	pme0306	0.975357	0.000903397
i0_HQ_Ah_c15835/f15p1/751	pme0274	0.917164	0.0100085
i0_HQ_Ah_c15835/f15p1/751	pme1184	0.923583	0.00853623
i0_HQ_Ah_c15835/f15p1/751	pme1296	0.903178	0.013608
i0_HQ_Ah_c15835/f15p1/751	pme3827	0.962404	0.0020936
i0_HQ_Ah_c15835/f15p1/751	pme1998	0.940136	0.00526828
i0_HQ_Ah_c15835/f15p1/751	pme0011	0.913008	0.0110223
i0_HQ_Ah_c15835/f15p1/751	pme2167	0.920341	0.0092655
i0_HQ_Ah_c15835/f15p1/751	pme2213	0.918034	0.00980222
i0_HQ_Ah_c15835/f15p1/751	pme2594	0.915737	0.0103513
i0_HQ_Ah_c15864/f12p0/648	pmb2640	0.986993	0.000252673
i0_HQ_Ah_c15864/f12p0/648	pme1814	0.955806	0.00288654
i0_HQ_Ah_c15864/f12p0/648	pme0037	0.920635	0.00919815
i0_HQ_Ah_c15864/f12p0/648	pme0026	0.963951	0.0019259
i0_HQ_Ah_c15864/f12p0/648	pmf0280	0.921445	0.00901402
i0_HQ_Ah_c15864/f12p0/648	pme0020	0.950799	0.00357155
i0_HQ_Ah_c15864/f12p0/648	pme0041	0.955461	0.00293145
i0_HQ_Ah_c15864/f12p0/648	pme2050	0.937454	0.00574574
i0_HQ_Ah_c15864/f12p0/648	pme0019	0.935612	0.00608524
i0_HQ_Ah_c15864/f12p0/648	pme0306	0.974932	0.000934759
i0_HQ_Ah_c15864/f12p0/648	pme0274	0.93795	0.00565587
i0_HQ_Ah_c15864/f12p0/648	pme1184	0.9921	9.34e-05
i0_HQ_Ah_c15864/f12p0/648	pme1296	0.939671	0.00534952
i0_HQ_Ah_c15864/f12p0/648	pme1383	0.945732	0.00433761
i0_HQ_Ah_c15864/f12p0/648	pme3827	0.982717	0.000445482
i0_HQ_Ah_c15864/f12p0/648	pme2024	0.948576	0.00389863
i0_HQ_Ah_c15864/f12p0/648	pme0011	0.9835	0.000406106
i0_HQ_Ah_c15864/f12p0/648	pme2167	0.988742	0.000189411
i0_HQ_Ah_c15864/f12p0/648	pme2213	0.947099	0.00412373
i0_HQ_Ah_c15864/f12p0/648	pme2289	-0.936166	0.00598214
i0_HQ_Ah_c15864/f12p0/648	pme2292	-0.902044	0.0139232
i0_HQ_Ah_c15864/f12p0/648	pme2594	0.974688	0.000952926
i0_HQ_Ah_c15864/f12p0/648	pme2569	0.927011	0.00779659
i0_HQ_Ah_c15876/f16p0/677	pme0306	0.915873	0.0103182
i0_HQ_Ah_c15876/f16p0/677	pme1998	0.95587	0.00287824
i0_HQ_Ah_c15884/f21p0/589	pmb2640	0.98192	0.000487354
i0_HQ_Ah_c15884/f21p0/589	pme0026	0.901374	0.014111
i0_HQ_Ah_c15884/f21p0/589	pme0020	0.928513	0.00748289
i0_HQ_Ah_c15884/f21p0/589	pme0041	0.935914	0.00602887
i0_HQ_Ah_c15884/f21p0/589	pme2050	0.929454	0.00728951
i0_HQ_Ah_c15884/f21p0/589	pme0019	0.92337	0.00858323
i0_HQ_Ah_c15884/f21p0/589	pme0306	0.98077	0.000551135
i0_HQ_Ah_c15884/f21p0/589	pme0274	0.922287	0.00882437
i0_HQ_Ah_c15884/f21p0/589	pme1184	0.956489	0.00279863
i0_HQ_Ah_c15884/f21p0/589	pme1296	0.931799	0.00681839
i0_HQ_Ah_c15884/f21p0/589	pme1383	0.905858	0.012877
i0_HQ_Ah_c15884/f21p0/589	pme3827	0.970185	0.00132014
i0_HQ_Ah_c15884/f21p0/589	pme1998	0.906727	0.0126441
i0_HQ_Ah_c15884/f21p0/589	pme0011	0.945925	0.00430713
i0_HQ_Ah_c15884/f21p0/589	pme2167	0.9548	0.00301842
i0_HQ_Ah_c15884/f21p0/589	pme2213	0.926331	0.00794076
i0_HQ_Ah_c15884/f21p0/589	pme2289	-0.919267	0.00951354
i0_HQ_Ah_c15884/f21p0/589	pme2594	0.93687	0.00585237
i0_HQ_Ah_c15892/f11p1/675	pme0057	0.962801	0.00204994
i0_HQ_Ah_c15892/f11p1/675	pme0066	0.970187	0.00131995
i0_HQ_Ah_c15892/f11p1/675	pme0039	0.955534	0.00292194
i0_HQ_Ah_c15892/f11p1/675	pme1070	0.959677	0.00240614
i0_HQ_Ah_c15892/f11p1/675	pme0040	0.978263	0.000703614
i0_HQ_Ah_c15892/f11p1/675	pma3649	0.945114	0.00443601
i0_HQ_Ah_c15892/f11p1/675	pme0019	0.916172	0.0102463
i0_HQ_Ah_c15892/f11p1/675	pme0274	0.903992	0.0133839
i0_HQ_Ah_c15892/f11p1/675	pme0022	0.914172	0.0107335
i0_HQ_Ah_c15892/f11p1/675	pme1712	0.931691	0.00683978
i0_HQ_Ah_c15892/f11p1/675	pme1408	0.980723	0.000553806
i0_HQ_Ah_c15892/f11p1/675	pme2213	0.918895	0.0096003
i0_HQ_Ah_c15892/f11p1/675	pme2237	0.915679	0.0103652
i0_HQ_Ah_c15892/f11p1/675	pme3212	0.929304	0.00732031
i0_HQ_Ah_c15892/f11p1/675	pme0013	0.969557	0.00137607
i0_HQ_Ah_c15913/f15p0/904	pme1998	0.929049	0.00737253
i0_HQ_Ah_c15924/f21p0/773	pmb2640	0.947077	0.00412721
i0_HQ_Ah_c15924/f21p0/773	pme0039	0.904257	0.0133114
i0_HQ_Ah_c15924/f21p0/773	pmf0280	0.912151	0.0112371
i0_HQ_Ah_c15924/f21p0/773	pme0020	0.935696	0.00606952
i0_HQ_Ah_c15924/f21p0/773	pme0041	0.94333	0.00472632
i0_HQ_Ah_c15924/f21p0/773	pme2050	0.941659	0.00500622
i0_HQ_Ah_c15924/f21p0/773	pme0019	0.947882	0.00400359
i0_HQ_Ah_c15924/f21p0/773	pme0306	0.968247	0.0014964
i0_HQ_Ah_c15924/f21p0/773	pme0274	0.941075	0.00510598
i0_HQ_Ah_c15924/f21p0/773	pme1184	0.913844	0.0108146
i0_HQ_Ah_c15924/f21p0/773	pme3827	0.966662	0.00164857
i0_HQ_Ah_c15924/f21p0/773	pme1712	0.913822	0.0108201
i0_HQ_Ah_c15924/f21p0/773	pme1998	0.954477	0.0030614
i0_HQ_Ah_c15924/f21p0/773	pme0011	0.907574	0.0124189
i0_HQ_Ah_c15924/f21p0/773	pme2213	0.942766	0.00481992
i0_HQ_Ah_c15924/f21p0/773	pme1830	0.911498	0.0114022
i0_HQ_Ah_c15924/f21p0/773	pme2594	0.926528	0.00789882
i0_HQ_Ah_c15924/f21p0/773	pme0013	0.924245	0.00839086
i0_HQ_Ah_c15960/f9p0/848	pme0066	0.916383	0.0101953
i0_HQ_Ah_c16103/f5p0/867	pme0066	0.955278	0.00295537
i0_HQ_Ah_c16411/f21p0/983	pmb2640	0.927499	0.00769399
i0_HQ_Ah_c16411/f21p0/983	pme0306	0.927825	0.00762595
i0_HQ_Ah_c16411/f21p0/983	pme1296	0.939285	0.00541765
i0_HQ_Ah_c16411/f21p0/983	pme1998	0.905021	0.0131032
i0_HQ_Ah_c16420/f18p0/848	pmb2640	0.952904	0.00327476
i0_HQ_Ah_c16420/f18p0/848	pme1814	0.906454	0.0127169
i0_HQ_Ah_c16420/f18p0/848	pme0037	0.906735	0.0126419
i0_HQ_Ah_c16420/f18p0/848	pme0039	0.924369	0.00836376
i0_HQ_Ah_c16420/f18p0/848	pmf0280	0.936223	0.00597157
i0_HQ_Ah_c16420/f18p0/848	pme0020	0.954896	0.00300566
i0_HQ_Ah_c16420/f18p0/848	pme0041	0.955803	0.00288696
i0_HQ_Ah_c16420/f18p0/848	pme2050	0.952827	0.00328551
i0_HQ_Ah_c16420/f18p0/848	pme0019	0.956019	0.002859
i0_HQ_Ah_c16420/f18p0/848	pme0306	0.965461	0.00176883
i0_HQ_Ah_c16420/f18p0/848	pme0274	0.951623	0.00345388
i0_HQ_Ah_c16420/f18p0/848	pme1184	0.952556	0.00332304
i0_HQ_Ah_c16420/f18p0/848	pme1383	0.904321	0.0132937
i0_HQ_Ah_c16420/f18p0/848	pme3827	0.970626	0.00128159
i0_HQ_Ah_c16420/f18p0/848	pme1712	0.928169	0.00755433
i0_HQ_Ah_c16420/f18p0/848	pme1998	0.914066	0.0107597
i0_HQ_Ah_c16420/f18p0/848	pme0011	0.953529	0.00318917
i0_HQ_Ah_c16420/f18p0/848	pme1408	0.911464	0.011411
i0_HQ_Ah_c16420/f18p0/848	pme2167	0.921069	0.00909929
i0_HQ_Ah_c16420/f18p0/848	pme2213	0.964295	0.00188952
i0_HQ_Ah_c16420/f18p0/848	pme2289	-0.913247	0.0109628
i0_HQ_Ah_c16420/f18p0/848	pme1830	0.901894	0.0139652
i0_HQ_Ah_c16420/f18p0/848	pme2594	0.951498	0.00347167
i0_HQ_Ah_c16420/f18p0/848	pme0013	0.948301	0.00394006
i0_HQ_Ah_c16548/f67p0/711	pme1998	0.945058	0.00444502
i0_HQ_Ah_c16559/f57p0/842	pme0306	0.910175	0.0117403
i0_HQ_Ah_c16559/f57p0/842	pme1998	0.981373	0.000517205
i0_HQ_Ah_c16773/f2p0/967	pme0057	0.957313	0.00269437
i0_HQ_Ah_c16773/f2p0/967	pme0128	0.967583	0.00155924
i0_HQ_Ah_c16773/f2p0/967	pme0066	0.961014	0.00225027
i0_HQ_Ah_c16773/f2p0/967	pme0039	0.911838	0.0113161
i0_HQ_Ah_c16773/f2p0/967	pme1070	0.956046	0.00285546
i0_HQ_Ah_c16773/f2p0/967	pme0040	0.961026	0.00224887
i0_HQ_Ah_c16773/f2p0/967	pma3649	0.954504	0.00305772
i0_HQ_Ah_c16773/f2p0/967	pme0022	0.989981	0.000150063
i0_HQ_Ah_c16773/f2p0/967	pme0116	0.945498	0.00437469
i0_HQ_Ah_c16773/f2p0/967	pme1408	0.967164	0.00159957
i0_HQ_Ah_c16773/f2p0/967	pme2237	0.993432	6.46e-05
i0_HQ_Ah_c16773/f2p0/967	pme3123	0.954802	0.00301807
i0_HQ_Ah_c16773/f2p0/967	pme3212	0.986504	0.000271975
i0_HQ_Ah_c16773/f2p0/967	pme0013	0.91348	0.0109047
i0_HQ_Ah_c174/f10p0/854	pme1998	0.906258	0.0127694
i0_HQ_Ah_c2091/f2p1/887	pme0039	0.90272	0.0137347
i0_HQ_Ah_c2091/f2p1/887	pme0040	0.907052	0.0125574
i0_HQ_Ah_c2091/f2p1/887	pme0041	0.905701	0.0129193
i0_HQ_Ah_c2091/f2p1/887	pme2050	0.916111	0.0102608
i0_HQ_Ah_c2091/f2p1/887	pme0019	0.926498	0.00790533
i0_HQ_Ah_c2091/f2p1/887	pme0306	0.914619	0.0106237
i0_HQ_Ah_c2091/f2p1/887	pme0274	0.915849	0.0103242
i0_HQ_Ah_c2091/f2p1/887	pme3827	0.901304	0.0141307
i0_HQ_Ah_c2091/f2p1/887	pme1712	0.92021	0.00929557
i0_HQ_Ah_c2091/f2p1/887	pme1998	0.969043	0.00142264
i0_HQ_Ah_c2091/f2p1/887	pme2213	0.908353	0.0122139
i0_HQ_Ah_c2091/f2p1/887	pme1830	0.91592	0.0103069
i0_HQ_Ah_c2091/f2p1/887	pme0013	0.913866	0.0108091
i0_HQ_Ah_c2169/f2p2/920	pme0066	0.919886	0.00937025
i0_HQ_Ah_c2169/f2p2/920	pme0040	0.911582	0.0113809
i0_HQ_Ah_c2169/f2p2/920	pme1998	0.922515	0.00877333
i0_HQ_Ah_c2169/f2p2/920	pme1408	0.923496	0.00855531
i0_HQ_Ah_c2169/f2p2/920	pme0013	0.914493	0.0106545
i0_HQ_Ah_c2186/f2p0/951	pme0306	0.917865	0.0098422
i0_HQ_Ah_c2186/f2p0/951	pme1998	0.968491	0.00147362
i0_HQ_Ah_c24/f7p0/755	pme0057	0.981147	0.000529815
i0_HQ_Ah_c24/f7p0/755	pme0066	0.937518	0.00573404
i0_HQ_Ah_c24/f7p0/755	pme0037	0.916004	0.0102867
i0_HQ_Ah_c24/f7p0/755	pme0039	0.98447	0.0003599
i0_HQ_Ah_c24/f7p0/755	pme1070	0.985322	0.000321589
i0_HQ_Ah_c24/f7p0/755	pme0040	0.990151	0.000145019
i0_HQ_Ah_c24/f7p0/755	pma3649	0.969478	0.00138319
i0_HQ_Ah_c24/f7p0/755	pmf0280	0.947039	0.00413305
i0_HQ_Ah_c24/f7p0/755	pme0020	0.941223	0.0050805
i0_HQ_Ah_c24/f7p0/755	pme0041	0.931436	0.00689041
i0_HQ_Ah_c24/f7p0/755	pme2050	0.938799	0.00550373
i0_HQ_Ah_c24/f7p0/755	pme0019	0.952838	0.00328389
i0_HQ_Ah_c24/f7p0/755	pme0274	0.945266	0.00441169
i0_HQ_Ah_c24/f7p0/755	pme0022	0.903322	0.013568
i0_HQ_Ah_c24/f7p0/755	pme1712	0.961527	0.00219174
i0_HQ_Ah_c24/f7p0/755	pme1408	0.99403	5.34e-05
i0_HQ_Ah_c24/f7p0/755	pme2213	0.962023	0.00213604
i0_HQ_Ah_c24/f7p0/755	pme2237	0.910179	0.0117393
i0_HQ_Ah_c24/f7p0/755	pme1830	0.912098	0.0112505
i0_HQ_Ah_c24/f7p0/755	pme3212	0.939115	0.00544763
i0_HQ_Ah_c24/f7p0/755	pme0013	0.993223	6.87e-05
i0_HQ_Ah_c293/f4p0/654	pme0039	0.902187	0.0138832
i0_HQ_Ah_c293/f4p0/654	pme0040	0.907051	0.0125577
i0_HQ_Ah_c293/f4p0/654	pme2050	0.907267	0.0125005
i0_HQ_Ah_c293/f4p0/654	pme0019	0.919477	0.00946493
i0_HQ_Ah_c293/f4p0/654	pme0306	0.910833	0.0115715
i0_HQ_Ah_c293/f4p0/654	pme0274	0.907961	0.0123169
i0_HQ_Ah_c293/f4p0/654	pme3827	0.90817	0.012262
i0_HQ_Ah_c293/f4p0/654	pme1712	0.911726	0.0113445
i0_HQ_Ah_c293/f4p0/654	pme1998	0.956103	0.00284815
i0_HQ_Ah_c293/f4p0/654	pme1408	0.907405	0.0124638
i0_HQ_Ah_c293/f4p0/654	pme2213	0.908094	0.0122819
i0_HQ_Ah_c293/f4p0/654	pme0013	0.921637	0.00897046
i0_HQ_Ah_c815/f5p0/926	pmb2640	0.986544	0.000270364
i0_HQ_Ah_c815/f5p0/926	pme0041	0.910207	0.0117321
i0_HQ_Ah_c815/f5p0/926	pme0306	0.978435	0.000692574
i0_HQ_Ah_c815/f5p0/926	pme1184	0.928006	0.00758817
i0_HQ_Ah_c815/f5p0/926	pme1296	0.977121	0.000779209
i0_HQ_Ah_c815/f5p0/926	pme3827	0.956583	0.00278657
i0_HQ_Ah_c815/f5p0/926	pme1998	0.900264	0.0144249
i0_HQ_Ah_c815/f5p0/926	pme2024	0.904639	0.013207
i0_HQ_Ah_c815/f5p0/926	pme0011	0.90302	0.0136517
i0_HQ_Ah_c815/f5p0/926	pme2167	0.962182	0.0021183
i0_HQ_Ah_c815/f5p0/926	pme2289	-0.900009	0.0144975
i0_HQ_Ah_c815/f5p0/926	pme2292	-0.90016	0.0144545
i0_HQ_Ah_c815/f5p0/926	pme2594	0.908452	0.0121879
i0_HQ_Ah_c815/f5p0/926	pme2569	0.918436	0.00970777
i0_HQ_Ah_c828/f5p0/713	pme1998	0.948826	0.00386111
i0_LQ_Ah_c11165/f1p1/777	pmb2640	0.987478	0.000234213
i0_LQ_Ah_c11165/f1p1/777	pme1814	0.900424	0.0143793
i0_LQ_Ah_c11165/f1p1/777	pme0026	0.908877	0.0120768
i0_LQ_Ah_c11165/f1p1/777	pme0020	0.926584	0.00788697
i0_LQ_Ah_c11165/f1p1/777	pme0041	0.935463	0.00611305
i0_LQ_Ah_c11165/f1p1/777	pme2050	0.925701	0.00807537
i0_LQ_Ah_c11165/f1p1/777	pme0019	0.919911	0.00936456
i0_LQ_Ah_c11165/f1p1/777	pme0306	0.982904	0.000435924
i0_LQ_Ah_c11165/f1p1/777	pme0274	0.919628	0.00942992
i0_LQ_Ah_c11165/f1p1/777	pme1184	0.960296	0.00233327
i0_LQ_Ah_c11165/f1p1/777	pme1296	0.945691	0.00434404
i0_LQ_Ah_c11165/f1p1/777	pme1383	0.908558	0.0121601
i0_LQ_Ah_c11165/f1p1/777	pme3827	0.974041	0.00100209
i0_LQ_Ah_c11165/f1p1/777	pme2024	0.901648	0.0140339
i0_LQ_Ah_c11165/f1p1/777	pme0011	0.94743	0.00407269
i0_LQ_Ah_c11165/f1p1/777	pme2167	0.965262	0.00178914
i0_LQ_Ah_c11165/f1p1/777	pme2213	0.922283	0.00882526
i0_LQ_Ah_c11165/f1p1/777	pme2289	-0.918958	0.00958554
i0_LQ_Ah_c11165/f1p1/777	pme2594	0.940716	0.00516772
i0_LQ_Ah_c11165/f1p1/777	pme2569	0.9015	0.0140754
i0_LQ_Ah_c11616/f1p0/900	pmb2640	0.989601	0.000161653
i0_LQ_Ah_c11616/f1p0/900	pme1814	0.949689	0.00373312
i0_LQ_Ah_c11616/f1p0/900	pme0037	0.928672	0.00745005
i0_LQ_Ah_c11616/f1p0/900	pme0026	0.942238	0.00490826
i0_LQ_Ah_c11616/f1p0/900	pme0039	0.917225	0.00999386
i0_LQ_Ah_c11616/f1p0/900	pmf0280	0.959129	0.00247155
i0_LQ_Ah_c11616/f1p0/900	pme0020	0.980481	0.000567748
i0_LQ_Ah_c11616/f1p0/900	pme0041	0.986128	0.000287296
i0_LQ_Ah_c11616/f1p0/900	pme2050	0.976323	0.000834294
i0_LQ_Ah_c11616/f1p0/900	pme0019	0.97631	0.000835179
i0_LQ_Ah_c11616/f1p0/900	pme0306	0.99327	6.78e-05
i0_LQ_Ah_c11616/f1p0/900	pme0274	0.976852	0.000797554
i0_LQ_Ah_c11616/f1p0/900	pme1184	0.977724	0.000738776
i0_LQ_Ah_c11616/f1p0/900	pme1296	0.925856	0.0080421
i0_LQ_Ah_c11616/f1p0/900	pme1383	0.956808	0.002758
i0_LQ_Ah_c11616/f1p0/900	pme3827	0.987369	0.000238305
i0_LQ_Ah_c11616/f1p0/900	pme1698	-0.903223	0.0135954
i0_LQ_Ah_c11616/f1p0/900	pme1712	0.920087	0.00932407
i0_LQ_Ah_c11616/f1p0/900	pme1998	0.915423	0.0104275
i0_LQ_Ah_c11616/f1p0/900	pme2024	0.913074	0.0110059
i0_LQ_Ah_c11616/f1p0/900	pme0011	0.967029	0.00161266
i0_LQ_Ah_c11616/f1p0/900	pme2167	0.971961	0.00116823
i0_LQ_Ah_c11616/f1p0/900	pme2213	0.975265	0.000910128
i0_LQ_Ah_c11616/f1p0/900	pme2289	-0.957227	0.00270516
i0_LQ_Ah_c11616/f1p0/900	pme2292	-0.925247	0.00817324
i0_LQ_Ah_c11616/f1p0/900	pme1830	0.940049	0.00528348
i0_LQ_Ah_c11616/f1p0/900	pme2594	0.974036	0.00100248
i0_LQ_Ah_c11616/f1p0/900	pme0013	0.920289	0.00927763
i0_LQ_Ah_c12659/f1p2/940	pme1998	0.952998	0.00326189
i0_LQ_Ah_c15386/f1p0/386	pme1296	0.917626	0.00989882
i0_LQ_Ah_c15386/f1p0/386	pme1524	0.94929	0.00379208
i0_LQ_Ah_c15386/f1p0/386	pmf0403	0.902937	0.0136747
i0_LQ_Ah_c15978/f7p0/953	pme0066	0.920899	0.0091379
i0_LQ_Ah_c15978/f7p0/953	pme1998	0.918388	0.00971891
i0_LQ_Ah_c3108/f1p0/804	pme0057	0.905026	0.0131017
i0_LQ_Ah_c3108/f1p0/804	pme0039	0.928621	0.00746062
i0_LQ_Ah_c3108/f1p0/804	pme1070	0.911797	0.0113265
i0_LQ_Ah_c3108/f1p0/804	pme0040	0.929052	0.00737192
i0_LQ_Ah_c3108/f1p0/804	pmf0280	0.912508	0.0111473
i0_LQ_Ah_c3108/f1p0/804	pme0020	0.922038	0.00888026
i0_LQ_Ah_c3108/f1p0/804	pme0041	0.921014	0.00911184
i0_LQ_Ah_c3108/f1p0/804	pme2050	0.929696	0.00724016
i0_LQ_Ah_c3108/f1p0/804	pme0019	0.93663	0.00589648
i0_LQ_Ah_c3108/f1p0/804	pme0306	0.922037	0.00888045
i0_LQ_Ah_c3108/f1p0/804	pme0274	0.92752	0.00768962
i0_LQ_Ah_c3108/f1p0/804	pme3827	0.922206	0.00884245
i0_LQ_Ah_c3108/f1p0/804	pme1712	0.940427	0.00521765
i0_LQ_Ah_c3108/f1p0/804	pme1998	0.929929	0.00719282
i0_LQ_Ah_c3108/f1p0/804	pme1408	0.94787	0.00400543
i0_LQ_Ah_c3108/f1p0/804	pme2213	0.939178	0.00543647
i0_LQ_Ah_c3108/f1p0/804	pme0013	0.955244	0.00295988
i0_LQ_Ah_c3609/f1p1/660	pme0066	0.915912	0.0103089
i0_LQ_Ah_c3609/f1p1/660	pme0040	0.901453	0.0140886
i0_LQ_Ah_c3609/f1p1/660	pme1408	0.944044	0.00460895
i0_LQ_Ah_c3609/f1p1/660	pme2237	0.911987	0.0112785
i0_LQ_Ah_c3609/f1p1/660	pme3123	0.915493	0.0104105
i0_LQ_Ah_c4090/f1p0/955	pme0057	0.986127	0.000287356
i0_LQ_Ah_c4090/f1p0/955	pme0066	0.961337	0.00221334
i0_LQ_Ah_c4090/f1p0/955	pme0039	0.973996	0.00100551
i0_LQ_Ah_c4090/f1p0/955	pme1070	0.983798	0.000391649
i0_LQ_Ah_c4090/f1p0/955	pme0040	0.989561	0.000162905
i0_LQ_Ah_c4090/f1p0/955	pma3649	0.962659	0.00206551
i0_LQ_Ah_c4090/f1p0/955	pmf0280	0.909059	0.0120294
i0_LQ_Ah_c4090/f1p0/955	pme0020	0.903617	0.0134868
i0_LQ_Ah_c4090/f1p0/955	pme0019	0.918723	0.00964051
i0_LQ_Ah_c4090/f1p0/955	pme0274	0.908393	0.0122033
i0_LQ_Ah_c4090/f1p0/955	pme0022	0.926526	0.00789931
i0_LQ_Ah_c4090/f1p0/955	pme1712	0.926839	0.00783293
i0_LQ_Ah_c4090/f1p0/955	pme1408	0.994482	4.56e-05
i0_LQ_Ah_c4090/f1p0/955	pme2213	0.933663	0.00645491
i0_LQ_Ah_c4090/f1p0/955	pme2237	0.938967	0.00547383
i0_LQ_Ah_c4090/f1p0/955	pme3123	0.905433	0.0129915
i0_LQ_Ah_c4090/f1p0/955	pme3212	0.95817	0.00258808
i0_LQ_Ah_c4090/f1p0/955	pme0013	0.987401	0.000237091
i0_LQ_Ah_c5960/f1p0/805	pme0066	0.928818	0.00741992
i0_LQ_Ah_c7082/f1p6/870	pmb2640	0.988409	0.000200741
i0_LQ_Ah_c7082/f1p6/870	pme1814	0.965387	0.00177632
i0_LQ_Ah_c7082/f1p6/870	pme0037	0.941359	0.00505738
i0_LQ_Ah_c7082/f1p6/870	pme0026	0.963301	0.00199546
i0_LQ_Ah_c7082/f1p6/870	pme0039	0.909214	0.011989
i0_LQ_Ah_c7082/f1p6/870	pmf0280	0.951503	0.00347096
i0_LQ_Ah_c7082/f1p6/870	pme0020	0.976358	0.000831799
i0_LQ_Ah_c7082/f1p6/870	pme0041	0.981526	0.000508765
i0_LQ_Ah_c7082/f1p6/870	pme2050	0.965081	0.00180773
i0_LQ_Ah_c7082/f1p6/870	pme0019	0.967122	0.00160365
i0_LQ_Ah_c7082/f1p6/870	pme0306	0.98499	0.000336277
i0_LQ_Ah_c7082/f1p6/870	pme0274	0.968818	0.00144331
i0_LQ_Ah_c7082/f1p6/870	pme1184	0.989001	0.000180816
i0_LQ_Ah_c7082/f1p6/870	pme1296	0.929818	0.00721547
i0_LQ_Ah_c7082/f1p6/870	pme1383	0.959998	0.00236829
i0_LQ_Ah_c7082/f1p6/870	pme3827	0.990529	0.00013412
i0_LQ_Ah_c7082/f1p6/870	pme1698	-0.901843	0.0139793
i0_LQ_Ah_c7082/f1p6/870	pme1841	0.911839	0.011316
i0_LQ_Ah_c7082/f1p6/870	pme2024	0.940208	0.0052557
i0_LQ_Ah_c7082/f1p6/870	pme0011	0.979207	0.000644022
i0_LQ_Ah_c7082/f1p6/870	pme2167	0.984543	0.000356528
i0_LQ_Ah_c7082/f1p6/870	pme2213	0.971592	0.00119908
i0_LQ_Ah_c7082/f1p6/870	pme2289	-0.950469	0.00361926
i0_LQ_Ah_c7082/f1p6/870	pme2292	-0.929221	0.00733723
i0_LQ_Ah_c7082/f1p6/870	pme1830	0.922272	0.00882777
i0_LQ_Ah_c7082/f1p6/870	pme2594	0.984895	0.000340508
i0_LQ_Ah_c7082/f1p6/870	pme0013	0.91205	0.0112627
i0_LQ_Ah_c7082/f1p6/870	pme2569	0.913054	0.0110107
i0_LQ_Ah_c7213/f1p0/795	pme1998	0.942916	0.00479482
i0_LQ_Ah_c725/f4p0/624	pmb2640	0.909643	0.0118777
i0_LQ_Ah_c725/f4p0/624	pme0306	0.902301	0.0138513
i0_LQ_Ah_c725/f4p0/624	pme1296	0.927774	0.00763655
i0_LQ_Ah_c725/f4p0/624	pme1524	0.909566	0.0118976
i0_LQ_Ah_c7866/f1p7/652	pme1998	0.950175	0.00366202
i0_LQ_Ah_c9482/f1p3/594	pmb2640	0.992173	9.17e-05
i0_LQ_Ah_c9482/f1p3/594	pme0020	0.906715	0.0126472
i0_LQ_Ah_c9482/f1p3/594	pme0041	0.921224	0.00906398
i0_LQ_Ah_c9482/f1p3/594	pme2050	0.911704	0.01135
i0_LQ_Ah_c9482/f1p3/594	pme0306	0.983595	0.0004015
i0_LQ_Ah_c9482/f1p3/594	pme0274	0.902127	0.0138999
i0_LQ_Ah_c9482/f1p3/594	pme1184	0.938389	0.00557692
i0_LQ_Ah_c9482/f1p3/594	pme1296	0.981621	0.000503577
i0_LQ_Ah_c9482/f1p3/594	pme1383	0.907125	0.0125382
i0_LQ_Ah_c9482/f1p3/594	pme3827	0.954343	0.00307932
i0_LQ_Ah_c9482/f1p3/594	pme1998	0.900886	0.0142485
i0_LQ_Ah_c9482/f1p3/594	pme2024	0.910096	0.0117608
i0_LQ_Ah_c9482/f1p3/594	pme0011	0.914101	0.0107511
i0_LQ_Ah_c9482/f1p3/594	pme2167	0.968488	0.0014739
i0_LQ_Ah_c9482/f1p3/594	pme2289	-0.922611	0.00875184
i0_LQ_Ah_c9482/f1p3/594	pme2292	-0.912547	0.0111377
i0_LQ_Ah_c9482/f1p3/594	pme2594	0.912187	0.0112281
i0_LQ_Ah_c9482/f1p3/594	pme2569	0.909716	0.0118589
i1_HQ_Ah_c1339/f4p0/1621	pme0066	0.900487	0.0143615
i1_HQ_Ah_c14314/f2p0/1051	pme1408	0.900776	0.0142798
i1_HQ_Ah_c15987/f2p0/1507	pme1998	0.919311	0.0095035
i1_HQ_Ah_c17085/f4p0/1436	pme1998	0.91494	0.0105451
i1_HQ_Ah_c17192/f3p10/1277	pme1998	0.905636	0.0129366
i1_HQ_Ah_c19195/f4p1/1427	pme1998	0.904943	0.0131243
i1_HQ_Ah_c31044/f21p1/1117	pme0306	0.922236	0.0088357
i1_HQ_Ah_c31044/f21p1/1117	pme1998	0.95923	0.00245936
i1_HQ_Ah_c42433/f5p0/1151	pme1184	0.907743	0.0123745
i1_HQ_Ah_c42433/f5p0/1151	pme3827	0.954179	0.00310119
i1_HQ_Ah_c42433/f5p0/1151	pme0011	0.909823	0.0118312
i1_HQ_Ah_c42433/f5p0/1151	pme2594	0.922338	0.00881293
i1_HQ_Ah_c42433/f5p0/1151	pme2569	0.912665	0.0111081
i1_HQ_Ah_c42959/f2p2/1251	pmb2640	0.906659	0.0126621
i1_HQ_Ah_c42959/f2p2/1251	pme0306	0.905625	0.0129396
i1_HQ_Ah_c42979/f2p0/1075	pme0066	0.964633	0.00185407
i1_HQ_Ah_c42979/f2p0/1075	pme0040	0.914417	0.0106733
i1_HQ_Ah_c42979/f2p0/1075	pme1408	0.90961	0.0118863
i1_HQ_Ah_c46628/f24p2/1320	pme0306	0.920698	0.00918385
i1_HQ_Ah_c46628/f24p2/1320	pme1998	0.955865	0.00287889
i1_HQ_Ah_c4976/f4p2/1685	pme1998	0.902983	0.0136619
i1_HQ_Ah_c4976/f4p2/1685	pme1408	0.921916	0.00890767
i1_HQ_Ah_c523/f20p0/1482	pme1998	0.925312	0.00815913
i1_HQ_Ah_c55976/f3p1/1169	pmb2640	0.900952	0.0142298
i1_HQ_Ah_c55976/f3p1/1169	pme0020	0.902911	0.0136819
i1_HQ_Ah_c55976/f3p1/1169	pme0041	0.911716	0.0113471
i1_HQ_Ah_c55976/f3p1/1169	pme2050	0.915551	0.0103964
i1_HQ_Ah_c55976/f3p1/1169	pme0019	0.925775	0.00805952
i1_HQ_Ah_c55976/f3p1/1169	pme0306	0.934807	0.00623672
i1_HQ_Ah_c55976/f3p1/1169	pme0274	0.915728	0.0103535
i1_HQ_Ah_c55976/f3p1/1169	pme3827	0.930776	0.00702205
i1_HQ_Ah_c55976/f3p1/1169	pme1712	0.904	0.0133815
i1_HQ_Ah_c55976/f3p1/1169	pme1998	0.96355	0.00196868
i1_HQ_Ah_c55976/f3p1/1169	pme2213	0.913521	0.0108947
i1_HQ_Ah_c55976/f3p1/1169	pme1830	0.901229	0.0141517
i1_HQ_Ah_c55976/f3p1/1169	pme0013	0.911487	0.011405
i1_HQ_Ah_c56405/f2p0/1839	pme1296	0.932643	0.00665257
i1_HQ_Ah_c56405/f2p0/1839	pme1524	0.943292	0.00473255
i1_HQ_Ah_c56540/f16p0/1722	pme1998	0.908661	0.0121333
i1_HQ_Ah_c56634/f54p2/1518	pme1998	0.916845	0.0100848
i1_HQ_Ah_c56687/f41p0/1114	pme1998	0.910823	0.0115743
i1_HQ_Ah_c56791/f66p2/1559	pme0066	0.968434	0.00147885
i1_HQ_Ah_c56791/f66p2/1559	pme0040	0.913063	0.0110086
i1_HQ_Ah_c56791/f66p2/1559	pme0022	0.905797	0.0128934
i1_HQ_Ah_c56791/f66p2/1559	pme1408	0.90748	0.0124441
i1_HQ_Ah_c57267/f57p0/1316	pme0128	0.902382	0.0138288
i1_HQ_Ah_c57267/f57p0/1316	pme0066	0.977555	0.000750007
i1_HQ_Ah_c57267/f57p0/1316	pme0040	0.913235	0.0109656
i1_HQ_Ah_c57267/f57p0/1316	pme0022	0.913895	0.0108019
i1_HQ_Ah_c8343/f2p1/1180	pmb2640	0.994758	4.11e-05
i1_HQ_Ah_c8343/f2p1/1180	pme1814	0.934921	0.00621513
i1_HQ_Ah_c8343/f2p1/1180	pme0026	0.940399	0.00522257
i1_HQ_Ah_c8343/f2p1/1180	pmf0280	0.918146	0.00977592
i1_HQ_Ah_c8343/f2p1/1180	pme0020	0.945615	0.00435615
i1_HQ_Ah_c8343/f2p1/1180	pme0041	0.952622	0.0033138
i1_HQ_Ah_c8343/f2p1/1180	pme2050	0.941438	0.00504388
i1_HQ_Ah_c8343/f2p1/1180	pme0019	0.933339	0.00651746
i1_HQ_Ah_c8343/f2p1/1180	pme0306	0.985789	0.000301492
i1_HQ_Ah_c8343/f2p1/1180	pme0274	0.935987	0.0060153
i1_HQ_Ah_c8343/f2p1/1180	pme1184	0.978313	0.000700361
i1_HQ_Ah_c8343/f2p1/1180	pme1296	0.957541	0.00266593
i1_HQ_Ah_c8343/f2p1/1180	pme1383	0.94486	0.00447677
i1_HQ_Ah_c8343/f2p1/1180	pme3827	0.97331	0.00105901
i1_HQ_Ah_c8343/f2p1/1180	pme2024	0.931291	0.00691925
i1_HQ_Ah_c8343/f2p1/1180	pme0011	0.964606	0.00185696
i1_HQ_Ah_c8343/f2p1/1180	pme2167	0.983444	0.000408892
i1_HQ_Ah_c8343/f2p1/1180	pme2213	0.936475	0.00592501
i1_HQ_Ah_c8343/f2p1/1180	pme2289	-0.94757	0.00405124
i1_HQ_Ah_c8343/f2p1/1180	pme2292	-0.911022	0.0115234
i1_HQ_Ah_c8343/f2p1/1180	pme2594	0.953879	0.00314173
i1_HQ_Ah_c8343/f2p1/1180	pme2569	0.91015	0.0117469
i1_HQ_Ah_c9474/f6p1/1389	pme1998	0.922414	0.00879584
i1_LQ_Ah_c13388/f1p0/1872	pme2169	0.976638	0.000812317
i1_LQ_Ah_c13388/f1p0/1872	pme1524	0.960481	0.00231181
i1_LQ_Ah_c13388/f1p0/1872	pme2963	0.961114	0.00223882
i1_LQ_Ah_c13388/f1p0/1872	pmf0287	0.995538	2.98e-05
i1_LQ_Ah_c13388/f1p0/1872	pmf0403	0.991891	9.84e-05
i1_LQ_Ah_c14832/f1p0/1077	pme1998	0.92578	0.00805847
i1_LQ_Ah_c15224/f1p0/1062	pme2237	0.909472	0.0119219
i1_LQ_Ah_c15224/f1p0/1062	pme3123	0.930306	0.00711663
i1_LQ_Ah_c15400/f1p0/1037	pmb2640	0.967707	0.00154742
i1_LQ_Ah_c15400/f1p0/1037	pme0020	0.90438	0.0132775
i1_LQ_Ah_c15400/f1p0/1037	pme0041	0.91597	0.0102949
i1_LQ_Ah_c15400/f1p0/1037	pme2050	0.909174	0.0119993
i1_LQ_Ah_c15400/f1p0/1037	pme0019	0.908004	0.0123055
i1_LQ_Ah_c15400/f1p0/1037	pme0306	0.973222	0.00106596
i1_LQ_Ah_c15400/f1p0/1037	pme0274	0.903788	0.0134399
i1_LQ_Ah_c15400/f1p0/1037	pme1184	0.923685	0.00851366
i1_LQ_Ah_c15400/f1p0/1037	pme1296	0.915859	0.0103216
i1_LQ_Ah_c15400/f1p0/1037	pme3827	0.966653	0.00164949
i1_LQ_Ah_c15400/f1p0/1037	pme1998	0.927469	0.00770024
i1_LQ_Ah_c15400/f1p0/1037	pme0011	0.910976	0.011535
i1_LQ_Ah_c15400/f1p0/1037	pme2167	0.928659	0.00745275
i1_LQ_Ah_c15400/f1p0/1037	pme2213	0.905176	0.0130611
i1_LQ_Ah_c15400/f1p0/1037	pme2594	0.916953	0.0100589
i1_LQ_Ah_c19084/f1p0/1204	pme0066	0.9199	0.00936698
i1_LQ_Ah_c21179/f1p18/1244	pmb2640	0.912061	0.0112598
i1_LQ_Ah_c21179/f1p18/1244	pme0306	0.933119	0.00656002
i1_LQ_Ah_c21179/f1p18/1244	pme3827	0.914723	0.0105982
i1_LQ_Ah_c21179/f1p18/1244	pme1998	0.948891	0.00385138
i1_LQ_Ah_c21953/f1p1/1809	pme1998	0.935522	0.00610215
i1_LQ_Ah_c22110/f1p2/1494	pme0306	0.922042	0.00887937
i1_LQ_Ah_c22110/f1p2/1494	pme1998	0.966143	0.0017
i1_LQ_Ah_c23292/f1p1/1196	pme1998	0.930288	0.00712033
i1_LQ_Ah_c23815/f1p5/1165	pme1998	0.963615	0.00196171
i1_LQ_Ah_c23944/f1p0/1872	pme1998	0.935177	0.00616682
i1_LQ_Ah_c24207/f1p3/1299	pme3827	0.929016	0.0073793
i1_LQ_Ah_c24207/f1p3/1299	pme2569	0.936132	0.00598839
i1_LQ_Ah_c24207/f1p3/1299	pmf0296	-0.909839	0.0118271
i1_LQ_Ah_c26229/f1p4/1646	pmb2640	0.961142	0.00223557
i1_LQ_Ah_c26229/f1p4/1646	pme0026	0.900311	0.0144114
i1_LQ_Ah_c26229/f1p4/1646	pme0306	0.942884	0.00480023
i1_LQ_Ah_c26229/f1p4/1646	pme1184	0.942601	0.00484748
i1_LQ_Ah_c26229/f1p4/1646	pme1296	0.937355	0.00576374
i1_LQ_Ah_c26229/f1p4/1646	pme3827	0.9683	0.00149142
i1_LQ_Ah_c26229/f1p4/1646	pme2024	0.925177	0.00818833
i1_LQ_Ah_c26229/f1p4/1646	pme0011	0.929277	0.0073257
i1_LQ_Ah_c26229/f1p4/1646	pme2167	0.961285	0.00221925
i1_LQ_Ah_c26229/f1p4/1646	pme2594	0.932079	0.00676329
i1_LQ_Ah_c26229/f1p4/1646	pme2569	0.958374	0.00256306
i1_LQ_Ah_c26877/f1p1/1278	pmb2640	0.971872	0.00117567
i1_LQ_Ah_c26877/f1p1/1278	pme0306	0.947638	0.00404094
i1_LQ_Ah_c26877/f1p1/1278	pme1184	0.924138	0.00841426
i1_LQ_Ah_c26877/f1p1/1278	pme1296	0.989006	0.000180636
i1_LQ_Ah_c26877/f1p1/1278	pme3827	0.921394	0.00902541
i1_LQ_Ah_c26877/f1p1/1278	pme2024	0.926735	0.00785503
i1_LQ_Ah_c26877/f1p1/1278	pme2167	0.965371	0.00177798
i1_LQ_Ah_c26877/f1p1/1278	pme2963	0.929409	0.00729866
i1_LQ_Ah_c26877/f1p1/1278	pme2569	0.928188	0.00755021
i1_LQ_Ah_c26877/f1p1/1278	pmf0287	0.905558	0.0129578
i1_LQ_Ah_c26877/f1p1/1278	pmf0403	0.900026	0.0144927
i1_LQ_Ah_c28204/f2p0/1149	pme1524	0.985988	0.000293119
i1_LQ_Ah_c28204/f2p0/1149	pmf0287	0.948993	0.00383622
i1_LQ_Ah_c28204/f2p0/1149	pmf0403	0.950985	0.00354487
i1_LQ_Ah_c28338/f7p1/1428	pme0066	0.929248	0.00733177
i1_LQ_Ah_c32745/f1p1/1744	pme1998	0.916861	0.0100809
i1_LQ_Ah_c3480/f1p0/1175	pmb2640	0.948488	0.00391189
i1_LQ_Ah_c3480/f1p0/1175	pme0306	0.950526	0.00361094
i1_LQ_Ah_c3480/f1p0/1175	pme1296	0.921288	0.00904949
i1_LQ_Ah_c3480/f1p0/1175	pme3827	0.934589	0.00627803
i1_LQ_Ah_c3480/f1p0/1175	pme1998	0.912774	0.0110808
i1_LQ_Ah_c3480/f1p0/1175	pme2167	0.903249	0.0135883
i1_LQ_Ah_c3594/f1p1/1207	pmb2640	0.953842	0.00314668
i1_LQ_Ah_c3594/f1p1/1207	pme0020	0.90422	0.0133213
i1_LQ_Ah_c3594/f1p1/1207	pme0041	0.912745	0.011088
i1_LQ_Ah_c3594/f1p1/1207	pme2050	0.914032	0.0107682
i1_LQ_Ah_c3594/f1p1/1207	pme0019	0.910032	0.0117772
i1_LQ_Ah_c3594/f1p1/1207	pme0306	0.965589	0.00175579
i1_LQ_Ah_c3594/f1p1/1207	pme0274	0.904909	0.0131335
i1_LQ_Ah_c3594/f1p1/1207	pme1184	0.911466	0.0114105
i1_LQ_Ah_c3594/f1p1/1207	pme3827	0.950239	0.00365257
i1_LQ_Ah_c3594/f1p1/1207	pme1998	0.937322	0.00576969
i1_LQ_Ah_c3594/f1p1/1207	pme0011	0.902398	0.0138242
i1_LQ_Ah_c3594/f1p1/1207	pme2167	0.90453	0.0132367
i1_LQ_Ah_c3594/f1p1/1207	pme2213	0.907262	0.0125018
i1_LQ_Ah_c3594/f1p1/1207	pme2594	0.901015	0.014212
i1_LQ_Ah_c36297/f1p11/1159	pme0128	0.975133	0.000919826
i1_LQ_Ah_c36297/f1p11/1159	pme0022	0.957864	0.00262576
i1_LQ_Ah_c36297/f1p11/1159	pme0116	0.967229	0.00159333
i1_LQ_Ah_c36297/f1p11/1159	pme2237	0.940119	0.00527122
i1_LQ_Ah_c36297/f1p11/1159	pme3123	0.924458	0.00834436
i1_LQ_Ah_c3645/f1p0/1262	pme0066	0.966799	0.00163514
i1_LQ_Ah_c3645/f1p0/1262	pme3123	0.911187	0.0114813
i1_LQ_Ah_c38801/f1p3/1956	pme1998	0.903674	0.0134713
i1_LQ_Ah_c39880/f1p0/1413	pme0128	0.918362	0.00972513
i1_LQ_Ah_c39880/f1p0/1413	pme0066	0.973681	0.0010299
i1_LQ_Ah_c39880/f1p0/1413	pme0040	0.908563	0.0121589
i1_LQ_Ah_c39880/f1p0/1413	pme0022	0.922863	0.00869559
i1_LQ_Ah_c39880/f1p0/1413	pme1408	0.909128	0.0120113
i1_LQ_Ah_c39880/f1p0/1413	pme2237	0.909626	0.0118821
i1_LQ_Ah_c39880/f1p0/1413	pme3123	0.916962	0.0100568
i1_LQ_Ah_c40414/f1p1/1444	pmb2640	0.933406	0.00650452
i1_LQ_Ah_c40414/f1p1/1444	pme0306	0.91712	0.0100189
i1_LQ_Ah_c40414/f1p1/1444	pme1296	0.980414	0.000571635
i1_LQ_Ah_c40414/f1p1/1444	pme1524	0.925849	0.0080437
i1_LQ_Ah_c40414/f1p1/1444	pme2167	0.90726	0.0125021
i1_LQ_Ah_c40414/f1p1/1444	pmf0287	0.905073	0.013089
i1_LQ_Ah_c40414/f1p1/1444	pmf0403	0.915824	0.0103301
i1_LQ_Ah_c41062/f1p0/1595	pme1998	0.91894	0.00958989
i1_LQ_Ah_c41276/f1p0/1964	pme0066	0.912261	0.0112095
i1_LQ_Ah_c41382/f1p2/1948	pme1998	0.940109	0.00527299
i1_LQ_Ah_c44191/f1p0/1047	pme0057	0.918706	0.00964448
i1_LQ_Ah_c44191/f1p0/1047	pme0008	0.900446	0.0143731
i1_LQ_Ah_c44191/f1p0/1047	pmb2640	0.929409	0.00729876
i1_LQ_Ah_c44191/f1p0/1047	pme1814	0.982211	0.000471839
i1_LQ_Ah_c44191/f1p0/1047	pme0037	0.987901	0.000218696
i1_LQ_Ah_c44191/f1p0/1047	pme0026	0.970494	0.00129309
i1_LQ_Ah_c44191/f1p0/1047	pme0039	0.960353	0.0023267
i1_LQ_Ah_c44191/f1p0/1047	pme1070	0.929854	0.00720802
i1_LQ_Ah_c44191/f1p0/1047	pme0040	0.914209	0.0107245
i1_LQ_Ah_c44191/f1p0/1047	pma3649	0.902153	0.0138926
i1_LQ_Ah_c44191/f1p0/1047	pmf0280	0.969053	0.00142178
i1_LQ_Ah_c44191/f1p0/1047	pme0020	0.98046	0.000568965
i1_LQ_Ah_c44191/f1p0/1047	pme0041	0.974159	0.000992989
i1_LQ_Ah_c44191/f1p0/1047	pme2050	0.958936	0.00249473
i1_LQ_Ah_c44191/f1p0/1047	pme0019	0.967986	0.00152093
i1_LQ_Ah_c44191/f1p0/1047	pme0306	0.930992	0.00697893
i1_LQ_Ah_c44191/f1p0/1047	pme0274	0.968659	0.00145796
i1_LQ_Ah_c44191/f1p0/1047	pme1184	0.981415	0.000514904
i1_LQ_Ah_c44191/f1p0/1047	pme1383	0.95478	0.00302107
i1_LQ_Ah_c44191/f1p0/1047	pme3827	0.958909	0.00249807
i1_LQ_Ah_c44191/f1p0/1047	pme1712	0.916704	0.0101183
i1_LQ_Ah_c44191/f1p0/1047	pme1841	0.912237	0.0112156
i1_LQ_Ah_c44191/f1p0/1047	pme0011	0.988386	0.000201549
i1_LQ_Ah_c44191/f1p0/1047	pme1408	0.91102	0.0115239
i1_LQ_Ah_c44191/f1p0/1047	pme2167	0.937314	0.00577105
i1_LQ_Ah_c44191/f1p0/1047	pme2213	0.988424	0.00020022
i1_LQ_Ah_c44191/f1p0/1047	pme2289	-0.930375	0.00710261
i1_LQ_Ah_c44191/f1p0/1047	pme1830	0.90631	0.0127555
i1_LQ_Ah_c44191/f1p0/1047	pme2594	0.984968	0.000337236
i1_LQ_Ah_c44191/f1p0/1047	pme0013	0.964208	0.00189864
i1_LQ_Ah_c44967/f1p1/1104	pme0057	0.915199	0.0104819
i1_LQ_Ah_c44967/f1p1/1104	pme0128	0.906618	0.012673
i1_LQ_Ah_c44967/f1p1/1104	pme0066	0.965024	0.00181355
i1_LQ_Ah_c44967/f1p1/1104	pme1070	0.911318	0.0114481
i1_LQ_Ah_c44967/f1p1/1104	pme0040	0.937861	0.00567186
i1_LQ_Ah_c44967/f1p1/1104	pme0022	0.925805	0.00805317
i1_LQ_Ah_c44967/f1p1/1104	pme1408	0.955923	0.00287135
i1_LQ_Ah_c44967/f1p1/1104	pme2237	0.932084	0.00676231
i1_LQ_Ah_c44967/f1p1/1104	pme3123	0.925588	0.00809961
i1_LQ_Ah_c44967/f1p1/1104	pme3212	0.912572	0.0111314
i1_LQ_Ah_c44967/f1p1/1104	pme0013	0.908684	0.0121271
i1_LQ_Ah_c4788/f1p1/1536	pme1998	0.901649	0.0140338
i1_LQ_Ah_c48517/f1p0/1201	pme0066	0.917945	0.00982332
i1_LQ_Ah_c48517/f1p0/1201	pme1998	0.940052	0.00528285
i1_LQ_Ah_c48845/f1p0/1822	pme1998	0.937237	0.00578511
i1_LQ_Ah_c49419/f1p12/1887	pmb2640	0.966372	0.00167724
i1_LQ_Ah_c49419/f1p12/1887	pme1814	0.906941	0.012587
i1_LQ_Ah_c49419/f1p12/1887	pme0037	0.900741	0.0142895
i1_LQ_Ah_c49419/f1p12/1887	pme0026	0.900658	0.014313
i1_LQ_Ah_c49419/f1p12/1887	pme0039	0.916161	0.0102487
i1_LQ_Ah_c49419/f1p12/1887	pmf0280	0.936087	0.00599686
i1_LQ_Ah_c49419/f1p12/1887	pme0020	0.957362	0.00268818
i1_LQ_Ah_c49419/f1p12/1887	pme0041	0.961008	0.00225098
i1_LQ_Ah_c49419/f1p12/1887	pme2050	0.957056	0.00272663
i1_LQ_Ah_c49419/f1p12/1887	pme0019	0.959181	0.00246533
i1_LQ_Ah_c49419/f1p12/1887	pme0306	0.977852	0.00073036
i1_LQ_Ah_c49419/f1p12/1887	pme0274	0.955355	0.00294521
i1_LQ_Ah_c49419/f1p12/1887	pme1184	0.95483	0.00301442
i1_LQ_Ah_c49419/f1p12/1887	pme1383	0.909806	0.0118356
i1_LQ_Ah_c49419/f1p12/1887	pme3827	0.978048	0.00071753
i1_LQ_Ah_c49419/f1p12/1887	pme1712	0.924378	0.00836176
i1_LQ_Ah_c49419/f1p12/1887	pme1998	0.92735	0.00772534
i1_LQ_Ah_c49419/f1p12/1887	pme0011	0.951409	0.00348431
i1_LQ_Ah_c49419/f1p12/1887	pme2167	0.933376	0.00651019
i1_LQ_Ah_c49419/f1p12/1887	pme2213	0.962958	0.00203276
i1_LQ_Ah_c49419/f1p12/1887	pme2289	-0.920532	0.0092219
i1_LQ_Ah_c49419/f1p12/1887	pme1830	0.911106	0.0115021
i1_LQ_Ah_c49419/f1p12/1887	pme2594	0.953631	0.00317532
i1_LQ_Ah_c49419/f1p12/1887	pme0013	0.936887	0.00584919
i1_LQ_Ah_c5009/f1p0/1612	pme0066	0.91445	0.0106652
i1_LQ_Ah_c5009/f1p0/1612	pme0039	0.907957	0.0123179
i1_LQ_Ah_c5009/f1p0/1612	pme0040	0.91857	0.00967628
i1_LQ_Ah_c5009/f1p0/1612	pme0019	0.907189	0.0125211
i1_LQ_Ah_c5009/f1p0/1612	pme1998	0.930179	0.00714219
i1_LQ_Ah_c5009/f1p0/1612	pme1408	0.922159	0.0088531
i1_LQ_Ah_c5009/f1p0/1612	pme2213	0.902151	0.0138931
i1_LQ_Ah_c5009/f1p0/1612	pme0013	0.931663	0.00684537
i1_LQ_Ah_c52183/f1p3/1649	pme1998	0.900515	0.0143537
i1_LQ_Ah_c5571/f1p0/1812	pme1998	0.943593	0.00468281
i1_LQ_Ah_c57011/f6p1/1124	pmb2640	0.966037	0.00171063
i1_LQ_Ah_c57011/f6p1/1124	pme0306	0.954438	0.00306651
i1_LQ_Ah_c57011/f6p1/1124	pme1296	0.977407	0.000759895
i1_LQ_Ah_c57011/f6p1/1124	pme3827	0.929173	0.00734715
i1_LQ_Ah_c57011/f6p1/1124	pme2167	0.94072	0.00516695
i1_LQ_Ah_c57011/f6p1/1124	pme2569	0.917282	0.00998032
i1_LQ_Ah_c60667/f1p0/1008	pme0057	0.90969	0.0118655
i1_LQ_Ah_c60667/f1p0/1008	pmb2640	0.955074	0.00298222
i1_LQ_Ah_c60667/f1p0/1008	pme1814	0.933373	0.0065108
i1_LQ_Ah_c60667/f1p0/1008	pme0037	0.939346	0.00540679
i1_LQ_Ah_c60667/f1p0/1008	pme0026	0.920305	0.00927396
i1_LQ_Ah_c60667/f1p0/1008	pme0039	0.954357	0.00307735
i1_LQ_Ah_c60667/f1p0/1008	pme1070	0.919242	0.00951936
i1_LQ_Ah_c60667/f1p0/1008	pme0040	0.922777	0.00871485
i1_LQ_Ah_c60667/f1p0/1008	pmf0280	0.962537	0.00207895
i1_LQ_Ah_c60667/f1p0/1008	pme0020	0.978229	0.000705796
i1_LQ_Ah_c60667/f1p0/1008	pme0041	0.978383	0.000695917
i1_LQ_Ah_c60667/f1p0/1008	pme2050	0.972654	0.00111147
i1_LQ_Ah_c60667/f1p0/1008	pme0019	0.979306	0.000637932
i1_LQ_Ah_c60667/f1p0/1008	pme0306	0.969068	0.00142036
i1_LQ_Ah_c60667/f1p0/1008	pme0274	0.975851	0.000867716
i1_LQ_Ah_c60667/f1p0/1008	pme1184	0.962603	0.00207161
i1_LQ_Ah_c60667/f1p0/1008	pme1383	0.927883	0.00761367
i1_LQ_Ah_c60667/f1p0/1008	pme3827	0.978295	0.000701559
i1_LQ_Ah_c60667/f1p0/1008	pme1712	0.943195	0.00474864
i1_LQ_Ah_c60667/f1p0/1008	pme1998	0.912815	0.0110705
i1_LQ_Ah_c60667/f1p0/1008	pme0011	0.963442	0.00198033
i1_LQ_Ah_c60667/f1p0/1008	pme1408	0.92471	0.00828942
i1_LQ_Ah_c60667/f1p0/1008	pme2167	0.929845	0.00720987
i1_LQ_Ah_c60667/f1p0/1008	pme2213	0.986105	0.000288259
i1_LQ_Ah_c60667/f1p0/1008	pme2289	-0.928965	0.00738981
i1_LQ_Ah_c60667/f1p0/1008	pme1830	0.93127	0.00692332
i1_LQ_Ah_c60667/f1p0/1008	pme2594	0.969826	0.00135192
i1_LQ_Ah_c60667/f1p0/1008	pme0013	0.967164	0.00159961
i1_LQ_Ah_c61223/f1p0/1015	pme3123	0.901782	0.0139964
i1_LQ_Ah_c7721/f1p0/1539	pme1998	0.940038	0.00528537
i2_HQ_Ah_c100482/f2p4/2103	pmb2640	0.928836	0.00741619
i2_HQ_Ah_c100482/f2p4/2103	pme0020	0.903672	0.0134718
i2_HQ_Ah_c100482/f2p4/2103	pme0041	0.918005	0.00980902
i2_HQ_Ah_c100482/f2p4/2103	pme2050	0.923283	0.00860241
i2_HQ_Ah_c100482/f2p4/2103	pme0019	0.925056	0.00821435
i2_HQ_Ah_c100482/f2p4/2103	pme0306	0.958058	0.0026018
i2_HQ_Ah_c100482/f2p4/2103	pme0274	0.918331	0.00973246
i2_HQ_Ah_c100482/f2p4/2103	pme3827	0.929189	0.00734371
i2_HQ_Ah_c100482/f2p4/2103	pme1998	0.984464	0.000360199
i2_HQ_Ah_c100482/f2p4/2103	pme2213	0.90044	0.0143748
i2_HQ_Ah_c100482/f2p4/2103	pme1830	0.920301	0.00927467
i2_HQ_Ah_c20177/f2p3/2503	pmb2640	0.905222	0.0130487
i2_HQ_Ah_c20177/f2p3/2503	pme0306	0.932356	0.00670882
i2_HQ_Ah_c20177/f2p3/2503	pme1998	0.969558	0.00137593
i2_HQ_Ah_c25562/f2p4/2216	pmb2640	0.924831	0.00826324
i2_HQ_Ah_c25562/f2p4/2216	pme0306	0.927897	0.00761092
i2_HQ_Ah_c25562/f2p4/2216	pme1296	0.920229	0.00929135
i2_HQ_Ah_c25562/f2p4/2216	pme1998	0.908515	0.0121713
i2_HQ_Ah_c44233/f2p6/2083	pme1998	0.944395	0.00455189
i2_LQ_Ah_c103300/f1p2/2041	pme0066	0.969738	0.00135986
i2_LQ_Ah_c103300/f1p2/2041	pme0040	0.924067	0.00842982
i2_LQ_Ah_c103300/f1p2/2041	pme0022	0.907838	0.0123493
i2_LQ_Ah_c103300/f1p2/2041	pme1408	0.931363	0.00690481
i2_LQ_Ah_c103300/f1p2/2041	pme2237	0.903452	0.0135323
i2_LQ_Ah_c103300/f1p2/2041	pme3123	0.907157	0.0125296
i2_LQ_Ah_c109529/f1p13/2328	pme0066	0.943241	0.00474094
i2_LQ_Ah_c109529/f1p13/2328	pme1998	0.901484	0.01408
i2_LQ_Ah_c128303/f1p3/1801	pmb2640	0.935011	0.00619815
i2_LQ_Ah_c128303/f1p3/1801	pme0306	0.933934	0.00640296
i2_LQ_Ah_c128303/f1p3/1801	pme1296	0.919605	0.00943521
i2_LQ_Ah_c128303/f1p3/1801	pme3827	0.908763	0.0121065
i2_LQ_Ah_c21751/f1p2/2677	pme1998	0.900732	0.0142922
i2_LQ_Ah_c30375/f1p5/1811	pme1998	0.944358	0.00455799
i2_LQ_Ah_c40111/f1p59/3251	pmb2640	0.983408	0.000410649
i2_LQ_Ah_c40111/f1p59/3251	pme0020	0.923834	0.00848093
i2_LQ_Ah_c40111/f1p59/3251	pme0041	0.935012	0.00619783
i2_LQ_Ah_c40111/f1p59/3251	pme2050	0.929036	0.00737506
i2_LQ_Ah_c40111/f1p59/3251	pme0019	0.924377	0.00836201
i2_LQ_Ah_c40111/f1p59/3251	pme0306	0.986684	0.000264775
i2_LQ_Ah_c40111/f1p59/3251	pme0274	0.922354	0.00880919
i2_LQ_Ah_c40111/f1p59/3251	pme1184	0.939883	0.00531247
i2_LQ_Ah_c40111/f1p59/3251	pme1296	0.937896	0.00566565
i2_LQ_Ah_c40111/f1p59/3251	pme3827	0.971363	0.0012184
i2_LQ_Ah_c40111/f1p59/3251	pme1998	0.931505	0.00687675
i2_LQ_Ah_c40111/f1p59/3251	pme0011	0.92473	0.00828519
i2_LQ_Ah_c40111/f1p59/3251	pme2167	0.948058	0.00397683
i2_LQ_Ah_c40111/f1p59/3251	pme2213	0.91936	0.00949199
i2_LQ_Ah_c40111/f1p59/3251	pme2289	-0.911183	0.0114823
i2_LQ_Ah_c40111/f1p59/3251	pme2594	0.927699	0.0076521
i2_LQ_Ah_c50416/f1p0/2531	pmb2640	0.915524	0.010403
i2_LQ_Ah_c50416/f1p0/2531	pme0306	0.912666	0.0111077
i2_LQ_Ah_c6420/f1p6/2728	pme1998	0.908316	0.0122235
i2_LQ_Ah_c69076/f1p5/2109	pme1998	0.933294	0.00652609
i2_LQ_Ah_c71095/f1p0/2729	pme1998	0.934139	0.00636372
i2_LQ_Ah_c75625/f1p3/2412	pme2169	0.963223	0.00200399
i2_LQ_Ah_c75625/f1p3/2412	pme1524	0.986573	0.000269199
i2_LQ_Ah_c75625/f1p3/2412	pme2963	0.955642	0.00290782
i2_LQ_Ah_c75625/f1p3/2412	pmf0287	0.995252	3.38e-05
i2_LQ_Ah_c75625/f1p3/2412	pmf0403	0.998751	2.34e-06
i2_LQ_Ah_c77437/f1p1/2145	pme1998	0.955345	0.00294658
i2_LQ_Ah_c8575/f1p0/2494	pmb2640	0.904077	0.0133605
i2_LQ_Ah_c8575/f1p0/2494	pme1296	0.925131	0.00819816
i2_LQ_Ah_c8575/f1p0/2494	pme1524	0.925297	0.00816245
i2_LQ_Ah_c91683/f1p4/2125	pme0128	0.945213	0.00442014
i2_LQ_Ah_c91683/f1p4/2125	pme0066	0.975735	0.000876072
i2_LQ_Ah_c91683/f1p4/2125	pme0022	0.939931	0.00530412
i2_LQ_Ah_c91683/f1p4/2125	pme0116	0.912635	0.0111155
i2_LQ_Ah_c91683/f1p4/2125	pme2237	0.923533	0.00854725
i2_LQ_Ah_c91683/f1p4/2125	pme3123	0.934395	0.00631483
i2_LQ_Ah_c96665/f1p1/2111	pme0066	0.933408	0.00650407
i2_LQ_Ah_c97304/f1p1/2159	pme0039	0.910131	0.0117518
i2_LQ_Ah_c97304/f1p1/2159	pme0040	0.906587	0.0126813
i2_LQ_Ah_c97304/f1p1/2159	pme0020	0.911581	0.0113812
i2_LQ_Ah_c97304/f1p1/2159	pme0041	0.915205	0.0104805
i2_LQ_Ah_c97304/f1p1/2159	pme2050	0.920156	0.00930817
i2_LQ_Ah_c97304/f1p1/2159	pme0019	0.929391	0.00730241
i2_LQ_Ah_c97304/f1p1/2159	pme0306	0.930266	0.00712462
i2_LQ_Ah_c97304/f1p1/2159	pme0274	0.919425	0.00947702
i2_LQ_Ah_c97304/f1p1/2159	pme3827	0.932953	0.00659227
i2_LQ_Ah_c97304/f1p1/2159	pme1712	0.918839	0.00961332
i2_LQ_Ah_c97304/f1p1/2159	pme1998	0.943922	0.00462896
i2_LQ_Ah_c97304/f1p1/2159	pme1408	0.919131	0.00954528
i2_LQ_Ah_c97304/f1p1/2159	pme2213	0.927445	0.00770527
i2_LQ_Ah_c97304/f1p1/2159	pme0013	0.937131	0.00580454
i2_LQ_Ah_c97375/f1p0/2421	pme1524	0.915892	0.0103137
i3_HQ_Ah_c12907/f5p0/3369	pme0066	0.953995	0.00312602
i3_HQ_Ah_c23484/f2p0/3931	pmb2640	0.909213	0.0119892
i3_HQ_Ah_c23484/f2p0/3931	pme0306	0.916531	0.01016
i3_HQ_Ah_c23484/f2p0/3931	pme1998	0.909125	0.0120123
i3_LQ_Ah_c10511/f1p0/3104	pme0066	0.906074	0.0128188
i3_LQ_Ah_c13835/f1p0/3159	pme0066	0.932197	0.00674
i3_LQ_Ah_c18665/f1p7/3343	pme1998	0.923655	0.00852033
i3_LQ_Ah_c3894/f1p0/3491	pme0128	0.926782	0.007845
i3_LQ_Ah_c3894/f1p0/3491	pme0066	0.96938	0.00139199
i3_LQ_Ah_c3894/f1p0/3491	pme0022	0.920383	0.00925601
i3_LQ_Ah_c3894/f1p0/3491	pme2237	0.901189	0.0141632
i3_LQ_Ah_c3894/f1p0/3491	pme3123	0.917627	0.00989855
i5_HQ_Ah_c1176/f6p0/5217	pmb2640	0.921376	0.00902966
i5_HQ_Ah_c1176/f6p0/5217	pme0306	0.913856	0.0108115
i5_HQ_Ah_c1176/f6p0/5217	pme1296	0.937438	0.00574855
i5_HQ_Ah_c1176/f6p0/5217	pme1524	0.912211	0.011222
i5_LQ_Ah_c12205/f1p0/5018	pme0057	0.931739	0.00683022
i5_LQ_Ah_c12205/f1p0/5018	pmb2640	0.918775	0.00962821
i5_LQ_Ah_c12205/f1p0/5018	pme1814	0.981191	0.00052733
i5_LQ_Ah_c12205/f1p0/5018	pme0037	0.994174	5.08e-05
i5_LQ_Ah_c12205/f1p0/5018	pme0026	0.966082	0.00170612
i5_LQ_Ah_c12205/f1p0/5018	pme0039	0.970695	0.00127559
i5_LQ_Ah_c12205/f1p0/5018	pme1070	0.939375	0.00540175
i5_LQ_Ah_c12205/f1p0/5018	pme0040	0.925045	0.00821675
i5_LQ_Ah_c12205/f1p0/5018	pma3649	0.916215	0.0102358
i5_LQ_Ah_c12205/f1p0/5018	pmf0280	0.971304	0.00122342
i5_LQ_Ah_c12205/f1p0/5018	pme0020	0.982332	0.000465474
i5_LQ_Ah_c12205/f1p0/5018	pme0041	0.976566	0.00081731
i5_LQ_Ah_c12205/f1p0/5018	pme2050	0.958985	0.00248889
i5_LQ_Ah_c12205/f1p0/5018	pme0019	0.97239	0.00113292
i5_LQ_Ah_c12205/f1p0/5018	pme0306	0.923217	0.0086171
i5_LQ_Ah_c12205/f1p0/5018	pme0274	0.97268	0.00110941
i5_LQ_Ah_c12205/f1p0/5018	pme1184	0.97215	0.00115266
i5_LQ_Ah_c12205/f1p0/5018	pme1383	0.949644	0.00373981
i5_LQ_Ah_c12205/f1p0/5018	pme3827	0.956724	0.00276876
i5_LQ_Ah_c12205/f1p0/5018	pme1712	0.913824	0.0108195
i5_LQ_Ah_c12205/f1p0/5018	pme1841	0.925231	0.00817651
i5_LQ_Ah_c12205/f1p0/5018	pme0011	0.978891	0.000663675
i5_LQ_Ah_c12205/f1p0/5018	pme1408	0.911294	0.0114542
i5_LQ_Ah_c12205/f1p0/5018	pme2167	0.928481	0.00748955
i5_LQ_Ah_c12205/f1p0/5018	pme2213	0.990703	0.000129262
i5_LQ_Ah_c12205/f1p0/5018	pme2289	-0.921233	0.00906203
i5_LQ_Ah_c12205/f1p0/5018	pme1830	0.915643	0.010374
i5_LQ_Ah_c12205/f1p0/5018	pme2594	0.985896	0.00029697
i5_LQ_Ah_c12205/f1p0/5018	pme2786	0.914049	0.0107638
i5_LQ_Ah_c12205/f1p0/5018	pme0013	0.968146	0.00150585
i6_LQ_Ah_c1208/f1p1/6175	pmb2640	0.990003	0.000149412
i6_LQ_Ah_c1208/f1p1/6175	pme1814	0.94992	0.00369928
i6_LQ_Ah_c1208/f1p1/6175	pme0037	0.925736	0.00806788
i6_LQ_Ah_c1208/f1p1/6175	pme0026	0.950669	0.00359035
i6_LQ_Ah_c1208/f1p1/6175	pmf0280	0.937359	0.0057629
i6_LQ_Ah_c1208/f1p1/6175	pme0020	0.966563	0.0016584
i6_LQ_Ah_c1208/f1p1/6175	pme0041	0.974215	0.000988737
i6_LQ_Ah_c1208/f1p1/6175	pme2050	0.956355	0.00281576
i6_LQ_Ah_c1208/f1p1/6175	pme0019	0.959989	0.00236931
i6_LQ_Ah_c1208/f1p1/6175	pme0306	0.987247	0.000242904
i6_LQ_Ah_c1208/f1p1/6175	pme0274	0.960627	0.00229485
i6_LQ_Ah_c1208/f1p1/6175	pme1184	0.981359	0.000517985
i6_LQ_Ah_c1208/f1p1/6175	pme1296	0.935176	0.00616697
i6_LQ_Ah_c1208/f1p1/6175	pme1383	0.943304	0.00473058
i6_LQ_Ah_c1208/f1p1/6175	pme3827	0.994959	3.8e-05
i6_LQ_Ah_c1208/f1p1/6175	pme1698	-0.904423	0.013266
i6_LQ_Ah_c1208/f1p1/6175	pme1841	0.904523	0.0132385
i6_LQ_Ah_c1208/f1p1/6175	pme2024	0.936312	0.00595509
i6_LQ_Ah_c1208/f1p1/6175	pme0011	0.969731	0.00136042
i6_LQ_Ah_c1208/f1p1/6175	pme2167	0.982706	0.000446062
i6_LQ_Ah_c1208/f1p1/6175	pme2213	0.962402	0.00209385
i6_LQ_Ah_c1208/f1p1/6175	pme2289	-0.936358	0.00594652
i6_LQ_Ah_c1208/f1p1/6175	pme2292	-0.923101	0.00864289
i6_LQ_Ah_c1208/f1p1/6175	pme1830	0.915575	0.0103905
i6_LQ_Ah_c1208/f1p1/6175	pme2594	0.980946	0.00054114
i6_LQ_Ah_c1208/f1p1/6175	pme0013	0.902782	0.0137175
i6_LQ_Ah_c1208/f1p1/6175	pme2569	0.922508	0.00877493
i6_LQ_Ah_c3236/f1p3/6041	pme1998	0.953679	0.00316882
i6_LQ_Ah_c757/f1p0/6646	pmb2640	0.987704	0.000225853
i6_LQ_Ah_c757/f1p0/6646	pme1814	0.952828	0.00328529
i6_LQ_Ah_c757/f1p0/6646	pme0037	0.928865	0.00741023
i6_LQ_Ah_c757/f1p0/6646	pme0026	0.956358	0.00281543
i6_LQ_Ah_c757/f1p0/6646	pmf0280	0.931666	0.00684473
i6_LQ_Ah_c757/f1p0/6646	pme0020	0.962524	0.00208035
i6_LQ_Ah_c757/f1p0/6646	pme0041	0.969664	0.00136641
i6_LQ_Ah_c757/f1p0/6646	pme2050	0.949498	0.00376128
i6_LQ_Ah_c757/f1p0/6646	pme0019	0.954222	0.00309545
i6_LQ_Ah_c757/f1p0/6646	pme0306	0.982505	0.00045642
i6_LQ_Ah_c757/f1p0/6646	pme0274	0.954862	0.00301013
i6_LQ_Ah_c757/f1p0/6646	pme1184	0.984997	0.000335954
i6_LQ_Ah_c757/f1p0/6646	pme1296	0.932741	0.00663357
i6_LQ_Ah_c757/f1p0/6646	pme1383	0.9399	0.00530955
i6_LQ_Ah_c757/f1p0/6646	pme3827	0.996208	2.15e-05
i6_LQ_Ah_c757/f1p0/6646	pme1841	0.911218	0.0114736
i6_LQ_Ah_c757/f1p0/6646	pme2024	0.942595	0.00484846
i6_LQ_Ah_c757/f1p0/6646	pme0011	0.974742	0.000948885
i6_LQ_Ah_c757/f1p0/6646	pme2167	0.984884	0.000341014
i6_LQ_Ah_c757/f1p0/6646	pme2213	0.959948	0.00237408
i6_LQ_Ah_c757/f1p0/6646	pme2289	-0.929699	0.00723958
i6_LQ_Ah_c757/f1p0/6646	pme2292	-0.915875	0.0103178
i6_LQ_Ah_c757/f1p0/6646	pme1830	0.904018	0.0133766
i6_LQ_Ah_c757/f1p0/6646	pme2594	0.984337	0.000366063
i6_LQ_Ah_c757/f1p0/6646	pme0013	0.901791	0.013994
i6_LQ_Ah_c757/f1p0/6646	pme2569	0.930521	0.00707333
i1_HQ_Ah_c7561/f3p3/2214	pme2241	0.924806	0.00826872
i1_HQ_Ah_c7561/f3p3/2214	pme0031	0.972489	0.00112488
i1_HQ_Ah_c7561/f3p3/2214	pme0089	0.931046	0.00696796
i2_LQ_Ah_c128897/f1p4/2010	pme1119	0.959298	0.00245125
i2_LQ_Ah_c34525/f1p7/2270	pme2241	0.931444	0.00688871
i2_LQ_Ah_c34525/f1p7/2270	pme0031	0.942523	0.00486053
i2_LQ_Ah_c34525/f1p7/2270	pme0089	0.914542	0.0106426
i2_LQ_Ah_c34525/f1p7/2270	pme0377	0.944259	0.00457399
i2_LQ_Ah_c49604/f3p4/2656	pme1453	0.932988	0.00658538
i2_LQ_Ah_c90165/f1p4/2453	pmb0449	0.988883	0.000184693
i2_LQ_Ah_c95232/f1p36/2641	pme2169	0.97562	0.000884341
i2_LQ_Ah_c95232/f1p36/2641	pme0300	0.916281	0.0102199
i2_LQ_Ah_c95232/f1p36/2641	pme1524	0.96005	0.00236218
i2_LQ_Ah_c95232/f1p36/2641	pme2963	0.961624	0.00218085
i2_LQ_Ah_c95232/f1p36/2641	pmf0287	0.987636	0.000228357
i2_LQ_Ah_c95232/f1p36/2641	pmf0403	0.991155	0.000117013
i3_LQ_Ah_c23517/f1p0/3166	pme2169	0.974595	0.000959898
i3_LQ_Ah_c23517/f1p0/3166	pme2241	0.941118	0.00509849
i3_LQ_Ah_c23517/f1p0/3166	pme0300	0.933545	0.00647775
i3_LQ_Ah_c23517/f1p0/3166	pme2963	0.97647	0.000823986
i3_LQ_Ah_c23517/f1p0/3166	pme2569	0.903803	0.0134358
i3_LQ_Ah_c23517/f1p0/3166	pmf0287	0.959471	0.00243063
i3_LQ_Ah_c23517/f1p0/3166	pmf0403	0.942417	0.00487827
i3_LQ_Ah_c2946/f1p5/3595	pmb0449	0.944582	0.00452164
i4_LQ_Ah_c13061/f1p0/4069	pme0008	0.908501	0.0121751
i4_LQ_Ah_c13061/f1p0/4069	pme0043	0.910227	0.011727
i4_LQ_Ah_c13061/f1p0/4069	pmb2640	0.967524	0.00156488
i4_LQ_Ah_c13061/f1p0/4069	pme1814	0.978266	0.000703423
i4_LQ_Ah_c13061/f1p0/4069	pme0037	0.960522	0.00230701
i4_LQ_Ah_c13061/f1p0/4069	pme0026	0.981829	0.000492258
i4_LQ_Ah_c13061/f1p0/4069	pme0039	0.910074	0.0117665
i4_LQ_Ah_c13061/f1p0/4069	pmf0280	0.939892	0.00531086
i4_LQ_Ah_c13061/f1p0/4069	pme0020	0.965225	0.00179289
i4_LQ_Ah_c13061/f1p0/4069	pme0041	0.965519	0.0017629
i4_LQ_Ah_c13061/f1p0/4069	pme2050	0.943948	0.00462471
i4_LQ_Ah_c13061/f1p0/4069	pme0019	0.949337	0.00378505
i4_LQ_Ah_c13061/f1p0/4069	pme0306	0.957803	0.00263329
i4_LQ_Ah_c13061/f1p0/4069	pme0274	0.951046	0.00353609
i4_LQ_Ah_c13061/f1p0/4069	pme1184	0.998596	2.96e-06
i4_LQ_Ah_c13061/f1p0/4069	pme1383	0.951248	0.00350716
i4_LQ_Ah_c13061/f1p0/4069	pme3827	0.983625	0.000400024
i4_LQ_Ah_c13061/f1p0/4069	pme1841	0.925979	0.00801595
i4_LQ_Ah_c13061/f1p0/4069	pme2024	0.946591	0.00420263
i4_LQ_Ah_c13061/f1p0/4069	pme0011	0.997214	1.16e-05
i4_LQ_Ah_c13061/f1p0/4069	pme2167	0.979013	0.000656041
i4_LQ_Ah_c13061/f1p0/4069	pme2213	0.967856	0.00153323
i4_LQ_Ah_c13061/f1p0/4069	pme2289	-0.929688	0.00724193
i4_LQ_Ah_c13061/f1p0/4069	pme2594	0.992444	8.54e-05
i4_LQ_Ah_c13061/f1p0/4069	pme0013	0.921019	0.00911072
i4_LQ_Ah_c13061/f1p0/4069	pme2569	0.914822	0.010574

## Sheet: Table S7
gene1	gene2	cor	p
i1_HQ_Ah_c15827/f2p0/1902	i0_HQ_Ah_c1170/f4p0/897	0.943224	4.54006e-09
i1_HQ_Ah_c15827/f2p0/1902	i0_HQ_Ah_c1181/f4p0/687	0.978228	2.37144e-12
i1_HQ_Ah_c15827/f2p0/1902	i0_HQ_Ah_c15810/f16p0/884	0.978736	1.9662e-12
i1_HQ_Ah_c15827/f2p0/1902	i0_HQ_Ah_c15960/f9p0/848	0.901023	3.38143e-07
i1_HQ_Ah_c15827/f2p0/1902	i0_HQ_Ah_c16103/f5p0/867	0.938805	8.15296e-09
i1_HQ_Ah_c15827/f2p0/1902	i0_HQ_Ah_c16135/f4p4/587	0.957617	4.58248e-10
i1_HQ_Ah_c15827/f2p0/1902	i0_HQ_Ah_c16548/f67p0/711	0.966107	7.87153e-11
i1_HQ_Ah_c15827/f2p0/1902	i0_HQ_Ah_c16559/f57p0/842	0.939162	7.78941e-09
i1_HQ_Ah_c15827/f2p0/1902	i0_HQ_Ah_c174/f10p0/854	0.970033	2.97713e-11
i1_HQ_Ah_c15827/f2p0/1902	i0_HQ_Ah_c1770/f3p0/901	0.921948	5.41024e-08
i1_HQ_Ah_c15827/f2p0/1902	i0_HQ_Ah_c2091/f2p1/887	0.915694	9.82354e-08
i1_HQ_Ah_c15827/f2p0/1902	i0_HQ_Ah_c2169/f2p2/920	0.931338	1.99965e-08
i1_HQ_Ah_c15827/f2p0/1902	i0_HQ_Ah_c2551/f2p4/921	0.911422	1.43898e-07
i1_HQ_Ah_c15827/f2p0/1902	i0_HQ_Ah_c293/f4p0/654	0.946802	2.72769e-09
i1_HQ_Ah_c15827/f2p0/1902	i0_HQ_Ah_c535/f5p3/845	0.95097	1.43926e-09
i1_HQ_Ah_c15827/f2p0/1902	i0_LQ_Ah_c12659/f1p2/940	0.92203	5.36634e-08
i1_HQ_Ah_c15827/f2p0/1902	i0_LQ_Ah_c15978/f7p0/953	0.955494	6.72939e-10
i1_HQ_Ah_c15827/f2p0/1902	i0_LQ_Ah_c5960/f1p0/805	0.937077	1.01313e-08
i1_HQ_Ah_c15827/f2p0/1902	i0_LQ_Ah_c6062/f1p0/594	0.980385	1.03628e-12
i1_HQ_Ah_c15827/f2p0/1902	i0_LQ_Ah_c6650/f1p4/778	0.94266	4.90486e-09
i1_HQ_Ah_c15827/f2p0/1902	i0_LQ_Ah_c7213/f1p0/795	0.950429	1.56857e-09
i1_HQ_Ah_c15827/f2p0/1902	i0_LQ_Ah_c7866/f1p7/652	0.91266	1.29079e-07
i1_HQ_Ah_c15827/f2p0/1902	i1_HQ_Ah_c1339/f4p0/1621	0.985511	9.32587e-14
i1_HQ_Ah_c15827/f2p0/1902	i1_HQ_Ah_c15893/f21p3/1493	0.983281	2.91323e-13
i1_HQ_Ah_c15827/f2p0/1902	i1_HQ_Ah_c15987/f2p0/1507	0.966684	6.87437e-11
i1_HQ_Ah_c15827/f2p0/1902	i1_HQ_Ah_c17085/f4p0/1436	0.98894	1.08802e-14
i1_HQ_Ah_c15827/f2p0/1902	i1_HQ_Ah_c17192/f3p10/1277	0.96596	8.14575e-11
i1_HQ_Ah_c15827/f2p0/1902	i1_HQ_Ah_c19195/f4p1/1427	0.991228	1.77636e-15
i1_HQ_Ah_c15827/f2p0/1902	i1_HQ_Ah_c2072/f5p0/1483	0.991257	1.77636e-15
i1_HQ_Ah_c15827/f2p0/1902	i1_HQ_Ah_c22622/f2p7/1430	0.968401	4.52614e-11
i1_HQ_Ah_c15827/f2p0/1902	i1_HQ_Ah_c31044/f21p1/1117	0.951965	1.22528e-09
i1_HQ_Ah_c15827/f2p0/1902	i1_HQ_Ah_c40236/f2p3/1687	0.988132	1.90958e-14
i1_HQ_Ah_c15827/f2p0/1902	i1_HQ_Ah_c41426/f2p0/1737	0.915168	1.0308e-07
i1_HQ_Ah_c15827/f2p0/1902	i1_HQ_Ah_c42979/f2p0/1075	0.923184	4.78072e-08
i1_HQ_Ah_c15827/f2p0/1902	i1_HQ_Ah_c454/f9p1/1825	0.975428	6.18749e-12
i1_HQ_Ah_c15827/f2p0/1902	i1_HQ_Ah_c45766/f13p0/1546	0.970297	2.77562e-11
i1_HQ_Ah_c15827/f2p0/1902	i1_HQ_Ah_c46322/f5p1/1197	0.945277	3.40353e-09
i1_HQ_Ah_c15827/f2p0/1902	i1_HQ_Ah_c46487/f15p0/1177	0.972697	1.42517e-11
i1_HQ_Ah_c15827/f2p0/1902	i1_HQ_Ah_c46628/f24p2/1320	0.90221	3.08216e-07
i1_HQ_Ah_c15827/f2p0/1902	i1_HQ_Ah_c4946/f5p0/1421	0.91127	1.4581e-07
i1_HQ_Ah_c15827/f2p0/1902	i1_HQ_Ah_c523/f20p0/1482	0.946003	3.06574e-09
i1_HQ_Ah_c15827/f2p0/1902	i1_HQ_Ah_c55976/f3p1/1169	0.942612	4.93682e-09
i1_HQ_Ah_c15827/f2p0/1902	i1_HQ_Ah_c56168/f24p1/1775	0.915424	1.00696e-07
i1_HQ_Ah_c15827/f2p0/1902	i1_HQ_Ah_c56540/f16p0/1722	0.975939	5.23892e-12
i1_HQ_Ah_c15827/f2p0/1902	i1_HQ_Ah_c56634/f54p2/1518	0.973433	1.14797e-11
i1_HQ_Ah_c15827/f2p0/1902	i1_HQ_Ah_c56791/f66p2/1559	0.936	1.15657e-08
i1_HQ_Ah_c15827/f2p0/1902	i1_HQ_Ah_c7186/f7p0/1608	0.944446	3.82938e-09
i1_HQ_Ah_c15827/f2p0/1902	i1_HQ_Ah_c907/f5p0/1672	0.994635	0
i1_HQ_Ah_c15827/f2p0/1902	i1_HQ_Ah_c9474/f6p1/1389	0.987926	2.17604e-14
i1_HQ_Ah_c15827/f2p0/1902	i1_LQ_Ah_c14832/f1p0/1077	0.919537	6.84798e-08
i1_HQ_Ah_c15827/f2p0/1902	i1_LQ_Ah_c17923/f1p2/1881	0.9777	2.86748e-12
i1_HQ_Ah_c15827/f2p0/1902	i1_LQ_Ah_c19084/f1p0/1204	0.944529	3.78504e-09
i1_HQ_Ah_c15827/f2p0/1902	i1_LQ_Ah_c21179/f1p18/1244	0.907164	2.0662e-07
i1_HQ_Ah_c15827/f2p0/1902	i1_LQ_Ah_c21442/f1p3/1843	0.952661	1.09277e-09
i1_HQ_Ah_c15827/f2p0/1902	i1_LQ_Ah_c21519/f1p0/1930	0.97728	3.32445e-12
i1_HQ_Ah_c15827/f2p0/1902	i1_LQ_Ah_c21953/f1p1/1809	0.980558	9.65894e-13
i1_HQ_Ah_c15827/f2p0/1902	i1_LQ_Ah_c22110/f1p2/1494	0.923384	4.68501e-08
i1_HQ_Ah_c15827/f2p0/1902	i1_LQ_Ah_c23292/f1p1/1196	0.954861	7.51914e-10
i1_HQ_Ah_c15827/f2p0/1902	i1_LQ_Ah_c23815/f1p5/1165	0.941365	5.83978e-09
i1_HQ_Ah_c15827/f2p0/1902	i1_LQ_Ah_c28338/f7p1/1428	0.976879	3.81939e-12
i1_HQ_Ah_c15827/f2p0/1902	i1_LQ_Ah_c28793/f1p0/1120	0.96448	1.13963e-10
i1_HQ_Ah_c15827/f2p0/1902	i1_LQ_Ah_c32745/f1p1/1744	0.978904	1.84652e-12
i1_HQ_Ah_c15827/f2p0/1902	i1_LQ_Ah_c34692/f1p13/1992	0.977202	3.41638e-12
i1_HQ_Ah_c15827/f2p0/1902	i1_LQ_Ah_c3645/f1p0/1262	0.922346	5.2002e-08
i1_HQ_Ah_c15827/f2p0/1902	i1_LQ_Ah_c38801/f1p3/1956	0.993621	0
i1_HQ_Ah_c15827/f2p0/1902	i1_LQ_Ah_c39880/f1p0/1413	0.924566	4.15299e-08
i1_HQ_Ah_c15827/f2p0/1902	i1_LQ_Ah_c40718/f1p1/1960	0.971149	2.20517e-11
i1_HQ_Ah_c15827/f2p0/1902	i1_LQ_Ah_c41062/f1p0/1595	0.978438	2.19558e-12
i1_HQ_Ah_c15827/f2p0/1902	i1_LQ_Ah_c41276/f1p0/1964	0.983523	2.59348e-13
i1_HQ_Ah_c15827/f2p0/1902	i1_LQ_Ah_c41382/f1p2/1948	0.977234	3.37863e-12
i1_HQ_Ah_c15827/f2p0/1902	i1_LQ_Ah_c44399/f1p1/992	0.973023	1.29594e-11
i1_HQ_Ah_c15827/f2p0/1902	i1_LQ_Ah_c44967/f1p1/1104	0.901269	3.3175e-07
i1_HQ_Ah_c15827/f2p0/1902	i1_LQ_Ah_c4788/f1p1/1536	0.942991	4.68769e-09
i1_HQ_Ah_c15827/f2p0/1902	i1_LQ_Ah_c48517/f1p0/1201	0.953395	9.66537e-10
i1_HQ_Ah_c15827/f2p0/1902	i1_LQ_Ah_c48845/f1p0/1822	0.966945	6.46085e-11
i1_HQ_Ah_c15827/f2p0/1902	i1_LQ_Ah_c5009/f1p0/1612	0.904119	2.64877e-07
i1_HQ_Ah_c15827/f2p0/1902	i1_LQ_Ah_c50346/f1p17/1576	0.987667	2.57572e-14
i1_HQ_Ah_c15827/f2p0/1902	i1_LQ_Ah_c50985/f1p1/1359	0.913611	1.18622e-07
i1_HQ_Ah_c15827/f2p0/1902	i1_LQ_Ah_c51888/f1p0/1286	0.900666	3.47605e-07
i1_HQ_Ah_c15827/f2p0/1902	i1_LQ_Ah_c52183/f1p3/1649	0.964326	1.17935e-10
i1_HQ_Ah_c15827/f2p0/1902	i1_LQ_Ah_c52191/f1p3/1455	0.904935	2.48024e-07
i1_HQ_Ah_c15827/f2p0/1902	i1_LQ_Ah_c6823/f1p0/1926	0.988049	2.02061e-14
i1_HQ_Ah_c15827/f2p0/1902	i1_LQ_Ah_c7721/f1p0/1539	0.968156	4.81111e-11
i1_HQ_Ah_c15827/f2p0/1902	i1_LQ_Ah_c8344/f1p4/1917	0.990524	3.10862e-15
i1_HQ_Ah_c15827/f2p0/1902	i1_LQ_Ah_c9671/f1p1/1545	0.951823	1.25408e-09
i1_HQ_Ah_c15827/f2p0/1902	i2_HQ_Ah_c44233/f2p6/2083	0.943278	4.50607e-09
i1_HQ_Ah_c15827/f2p0/1902	i2_HQ_Ah_c68688/f2p4/2193	0.967865	5.16907e-11
i1_HQ_Ah_c15827/f2p0/1902	i2_LQ_Ah_c103210/f1p6/2041	0.970488	2.63785e-11
i1_HQ_Ah_c15827/f2p0/1902	i2_LQ_Ah_c103300/f1p2/2041	0.913705	1.17628e-07
i1_HQ_Ah_c15827/f2p0/1902	i2_LQ_Ah_c109529/f1p13/2328	0.933608	1.53931e-08
i1_HQ_Ah_c15827/f2p0/1902	i2_LQ_Ah_c127667/f1p3/2001	0.961058	2.35299e-10
i1_HQ_Ah_c15827/f2p0/1902	i2_LQ_Ah_c13688/f1p1/2147	0.971845	1.81761e-11
i1_HQ_Ah_c15827/f2p0/1902	i2_LQ_Ah_c15353/f1p1/1985	0.980282	1.08025e-12
i1_HQ_Ah_c15827/f2p0/1902	i2_LQ_Ah_c21751/f1p2/2677	0.957365	4.80137e-10
i1_HQ_Ah_c15827/f2p0/1902	i2_LQ_Ah_c30375/f1p5/1811	0.977758	2.80909e-12
i1_HQ_Ah_c15827/f2p0/1902	i2_LQ_Ah_c35866/f1p6/2747	0.937219	9.95503e-09
i1_HQ_Ah_c15827/f2p0/1902	i2_LQ_Ah_c45556/f1p4/2049	0.966335	7.46376e-11
i1_HQ_Ah_c15827/f2p0/1902	i2_LQ_Ah_c46018/f1p3/2059	0.947686	2.39224e-09
i1_HQ_Ah_c15827/f2p0/1902	i2_LQ_Ah_c4688/f1p5/2200	0.969843	3.12916e-11
i1_HQ_Ah_c15827/f2p0/1902	i2_LQ_Ah_c50392/f1p2/2919	0.944389	3.86027e-09
i1_HQ_Ah_c15827/f2p0/1902	i2_LQ_Ah_c6420/f1p6/2728	0.940504	6.54383e-09
i1_HQ_Ah_c15827/f2p0/1902	i2_LQ_Ah_c69076/f1p5/2109	0.968791	4.10378e-11
i1_HQ_Ah_c15827/f2p0/1902	i2_LQ_Ah_c69712/f1p2/2222	0.900592	3.49604e-07
i1_HQ_Ah_c15827/f2p0/1902	i2_LQ_Ah_c71095/f1p0/2729	0.937142	1.00499e-08
i1_HQ_Ah_c15827/f2p0/1902	i2_LQ_Ah_c7255/f1p3/2608	0.985512	9.32587e-14
i1_HQ_Ah_c15827/f2p0/1902	i2_LQ_Ah_c72891/f1p3/2157	0.95268	1.08934e-09
i1_HQ_Ah_c15827/f2p0/1902	i2_LQ_Ah_c75570/f1p6/2125	0.924927	4.00119e-08
i1_HQ_Ah_c15827/f2p0/1902	i2_LQ_Ah_c77437/f1p1/2145	0.973057	1.28328e-11
i1_HQ_Ah_c15827/f2p0/1902	i2_LQ_Ah_c93921/f1p4/2229	0.988652	1.33227e-14
i1_HQ_Ah_c15827/f2p0/1902	i2_LQ_Ah_c96665/f1p1/2111	0.950233	1.61788e-09
i1_HQ_Ah_c15827/f2p0/1902	i3_HQ_Ah_c12907/f5p0/3369	0.946066	3.03794e-09
i1_HQ_Ah_c15827/f2p0/1902	i3_LQ_Ah_c10511/f1p0/3104	0.981786	5.75318e-13
i1_HQ_Ah_c15827/f2p0/1902	i3_LQ_Ah_c10883/f1p2/3165	0.991936	8.88178e-16
i1_HQ_Ah_c15827/f2p0/1902	i3_LQ_Ah_c12807/f1p4/3939	0.951462	1.32971e-09
i1_HQ_Ah_c15827/f2p0/1902	i3_LQ_Ah_c13835/f1p0/3159	0.974822	7.50511e-12
i1_HQ_Ah_c15827/f2p0/1902	i3_LQ_Ah_c18665/f1p7/3343	0.993803	0
i1_HQ_Ah_c15827/f2p0/1902	i3_LQ_Ah_c3894/f1p0/3491	0.907476	2.01348e-07
i1_HQ_Ah_c17733/f2p4/1890	i1_HQ_Ah_c9085/f2p0/1614	0.923136	4.80373e-08
i1_HQ_Ah_c17733/f2p4/1890	i2_LQ_Ah_c21007/f1p2/2460	0.902079	3.11406e-07
i1_LQ_Ah_c49458/f1p3/1962	i1_HQ_Ah_c56634/f54p2/1518	0.926825	3.27976e-08
i1_LQ_Ah_c49458/f1p3/1962	i1_LQ_Ah_c21953/f1p1/1809	0.932954	1.66142e-08
i1_LQ_Ah_c49458/f1p3/1962	i1_LQ_Ah_c23292/f1p1/1196	0.900476	3.52744e-07
i1_LQ_Ah_c49458/f1p3/1962	i1_LQ_Ah_c23944/f1p0/1872	0.991018	2.22045e-15
i1_LQ_Ah_c49458/f1p3/1962	i1_LQ_Ah_c32745/f1p1/1744	0.908488	1.84986e-07
i1_LQ_Ah_c49458/f1p3/1962	i1_LQ_Ah_c48517/f1p0/1201	0.902262	3.06954e-07
i1_LQ_Ah_c49458/f1p3/1962	i1_LQ_Ah_c51888/f1p0/1286	0.923841	4.4727e-08
i1_LQ_Ah_c49458/f1p3/1962	i2_LQ_Ah_c13688/f1p1/2147	0.935802	1.18465e-08
i1_LQ_Ah_c49458/f1p3/1962	i2_LQ_Ah_c21751/f1p2/2677	0.924051	4.37775e-08
i1_LQ_Ah_c49458/f1p3/1962	i2_LQ_Ah_c71095/f1p0/2729	0.920558	6.20315e-08
i1_LQ_Ah_c49458/f1p3/1962	i2_LQ_Ah_c72891/f1p3/2157	0.93811	8.90475e-09
i1_LQ_Ah_c49458/f1p3/1962	i3_LQ_Ah_c19090/f1p0/3161	0.923453	4.65235e-08
i2_LQ_Ah_c38409/f1p1/2799	i0_LQ_Ah_c3113/f1p3/910	0.93144	1.97664e-08
i2_LQ_Ah_c38409/f1p1/2799	i1_HQ_Ah_c12794/f5p14/1168	0.900799	3.4405e-07
i2_LQ_Ah_c38409/f1p1/2799	i1_HQ_Ah_c13379/f2p2/1886	0.909096	1.75721e-07
i2_LQ_Ah_c38409/f1p1/2799	i1_HQ_Ah_c4946/f5p0/1421	0.913694	1.17745e-07
i2_LQ_Ah_c38409/f1p1/2799	i1_HQ_Ah_c56485/f4p1/1897	0.929092	2.56833e-08
i2_LQ_Ah_c38409/f1p1/2799	i1_LQ_Ah_c27039/f1p1/1924	0.946676	2.77881e-09
i2_LQ_Ah_c38409/f1p1/2799	i1_LQ_Ah_c39506/f1p0/1396	0.94032	6.70435e-09
i2_LQ_Ah_c38409/f1p1/2799	i1_LQ_Ah_c51319/f1p0/1842	0.920216	6.41322e-08
i2_LQ_Ah_c38409/f1p1/2799	i1_LQ_Ah_c51888/f1p0/1286	0.925334	3.83593e-08
i2_LQ_Ah_c38409/f1p1/2799	i2_LQ_Ah_c20752/f1p5/2208	0.900808	3.43815e-07
i2_LQ_Ah_c38409/f1p1/2799	i2_LQ_Ah_c97375/f1p0/2421	0.944784	3.6508e-09
i2_LQ_Ah_c56786/f1p1/2424	i1_LQ_Ah_c23944/f1p0/1872	0.929489	2.45867e-08
i2_LQ_Ah_c90202/f1p3/2902	i0_HQ_Ah_c1181/f4p0/687	0.92092	5.98782e-08
i2_LQ_Ah_c90202/f1p3/2902	i0_HQ_Ah_c16548/f67p0/711	0.901791	3.18499e-07
i2_LQ_Ah_c90202/f1p3/2902	i0_LQ_Ah_c6062/f1p0/594	0.928822	2.64537e-08
i2_LQ_Ah_c90202/f1p3/2902	i1_HQ_Ah_c15893/f21p3/1493	0.910693	1.53286e-07
i2_LQ_Ah_c90202/f1p3/2902	i1_HQ_Ah_c17192/f3p10/1277	0.901604	3.23199e-07
i2_LQ_Ah_c90202/f1p3/2902	i1_HQ_Ah_c19195/f4p1/1427	0.918862	7.30523e-08
i2_LQ_Ah_c90202/f1p3/2902	i1_HQ_Ah_c2072/f5p0/1483	0.903079	2.87781e-07
i2_LQ_Ah_c90202/f1p3/2902	i1_HQ_Ah_c40236/f2p3/1687	0.904267	2.61742e-07
i2_LQ_Ah_c90202/f1p3/2902	i1_HQ_Ah_c56634/f54p2/1518	0.926441	3.41574e-08
i2_LQ_Ah_c90202/f1p3/2902	i1_HQ_Ah_c907/f5p0/1672	0.900803	3.43951e-07
i2_LQ_Ah_c90202/f1p3/2902	i1_HQ_Ah_c9474/f6p1/1389	0.912488	1.31061e-07
i2_LQ_Ah_c90202/f1p3/2902	i1_LQ_Ah_c17923/f1p2/1881	0.904081	2.6568e-07
i2_LQ_Ah_c90202/f1p3/2902	i1_LQ_Ah_c21953/f1p1/1809	0.934477	1.38919e-08
i2_LQ_Ah_c90202/f1p3/2902	i1_LQ_Ah_c23292/f1p1/1196	0.906888	2.11399e-07
i2_LQ_Ah_c90202/f1p3/2902	i1_LQ_Ah_c23944/f1p0/1872	0.940536	6.5168e-09
i2_LQ_Ah_c90202/f1p3/2902	i1_LQ_Ah_c32745/f1p1/1744	0.926677	3.3317e-08
i2_LQ_Ah_c90202/f1p3/2902	i1_LQ_Ah_c34692/f1p13/1992	0.901804	3.18189e-07
i2_LQ_Ah_c90202/f1p3/2902	i1_LQ_Ah_c38801/f1p3/1956	0.906958	2.10184e-07
i2_LQ_Ah_c90202/f1p3/2902	i1_LQ_Ah_c41382/f1p2/1948	0.921509	5.65091e-08
i2_LQ_Ah_c90202/f1p3/2902	i1_LQ_Ah_c44399/f1p1/992	0.903491	2.785e-07
i2_LQ_Ah_c90202/f1p3/2902	i1_LQ_Ah_c52183/f1p3/1649	0.911464	1.43362e-07
i2_LQ_Ah_c90202/f1p3/2902	i1_LQ_Ah_c7721/f1p0/1539	0.900981	3.39235e-07
i2_LQ_Ah_c90202/f1p3/2902	i1_LQ_Ah_c8344/f1p4/1917	0.907451	2.01761e-07
i2_LQ_Ah_c90202/f1p3/2902	i2_LQ_Ah_c103210/f1p6/2041	0.917716	8.14298e-08
i2_LQ_Ah_c90202/f1p3/2902	i2_LQ_Ah_c13688/f1p1/2147	0.915909	9.6323e-08
i2_LQ_Ah_c90202/f1p3/2902	i2_LQ_Ah_c15353/f1p1/1985	0.916013	9.54031e-08
i2_LQ_Ah_c90202/f1p3/2902	i2_LQ_Ah_c21751/f1p2/2677	0.911258	1.4596e-07
i2_LQ_Ah_c90202/f1p3/2902	i2_LQ_Ah_c30375/f1p5/1811	0.9192	7.07301e-08
i2_LQ_Ah_c90202/f1p3/2902	i2_LQ_Ah_c35866/f1p6/2747	0.90951	1.69652e-07
i2_LQ_Ah_c90202/f1p3/2902	i2_LQ_Ah_c50392/f1p2/2919	0.906616	2.1621e-07
i2_LQ_Ah_c90202/f1p3/2902	i2_LQ_Ah_c69076/f1p5/2109	0.910497	1.55901e-07
i2_LQ_Ah_c90202/f1p3/2902	i2_LQ_Ah_c71095/f1p0/2729	0.910008	1.6258e-07
i2_LQ_Ah_c90202/f1p3/2902	i2_LQ_Ah_c77437/f1p1/2145	0.913978	1.14786e-07
i2_LQ_Ah_c90202/f1p3/2902	i3_LQ_Ah_c10883/f1p2/3165	0.918044	7.89481e-08
i2_LQ_Ah_c90202/f1p3/2902	i3_LQ_Ah_c12807/f1p4/3939	0.911285	1.45622e-07
i2_LQ_Ah_c90202/f1p3/2902	i3_LQ_Ah_c18665/f1p7/3343	0.932761	1.69901e-08
i2_LQ_Ah_c96926/f1p0/2672	i1_LQ_Ah_c23944/f1p0/1872	0.937301	9.85426e-09
i2_LQ_Ah_c97128/f1p3/2956	i0_HQ_Ah_c1117/f4p0/924	0.910512	1.55701e-07
i2_LQ_Ah_c97128/f1p3/2956	i0_HQ_Ah_c1170/f4p0/897	0.935093	1.29063e-08
i2_LQ_Ah_c97128/f1p3/2956	i0_HQ_Ah_c1181/f4p0/687	0.970946	2.33107e-11
i2_LQ_Ah_c97128/f1p3/2956	i0_HQ_Ah_c15810/f16p0/884	0.981684	6.01297e-13
i2_LQ_Ah_c97128/f1p3/2956	i0_HQ_Ah_c15892/f11p1/675	0.908153	1.90265e-07
i2_LQ_Ah_c97128/f1p3/2956	i0_HQ_Ah_c15960/f9p0/848	0.917283	8.47968e-08
i2_LQ_Ah_c97128/f1p3/2956	i0_HQ_Ah_c16103/f5p0/867	0.955456	6.77526e-10
i2_LQ_Ah_c97128/f1p3/2956	i0_HQ_Ah_c16135/f4p4/587	0.947224	2.56313e-09
i2_LQ_Ah_c97128/f1p3/2956	i0_HQ_Ah_c16548/f67p0/711	0.961906	1.97834e-10
i2_LQ_Ah_c97128/f1p3/2956	i0_HQ_Ah_c16559/f57p0/842	0.94074	6.3438e-09
i2_LQ_Ah_c97128/f1p3/2956	i0_HQ_Ah_c174/f10p0/854	0.974564	8.13616e-12
i2_LQ_Ah_c97128/f1p3/2956	i0_HQ_Ah_c1770/f3p0/901	0.928164	2.84163e-08
i2_LQ_Ah_c97128/f1p3/2956	i0_HQ_Ah_c2091/f2p1/887	0.916971	8.7306e-08
i2_LQ_Ah_c97128/f1p3/2956	i0_HQ_Ah_c2169/f2p2/920	0.933955	1.47763e-08
i2_LQ_Ah_c97128/f1p3/2956	i0_HQ_Ah_c293/f4p0/654	0.947017	2.64263e-09
i2_LQ_Ah_c97128/f1p3/2956	i0_HQ_Ah_c535/f5p3/845	0.945826	3.14521e-09
i2_LQ_Ah_c97128/f1p3/2956	i0_LQ_Ah_c12659/f1p2/940	0.933201	1.61421e-08
i2_LQ_Ah_c97128/f1p3/2956	i0_LQ_Ah_c15978/f7p0/953	0.95298	1.03621e-09
i2_LQ_Ah_c97128/f1p3/2956	i0_LQ_Ah_c5960/f1p0/805	0.942098	5.29287e-09
i2_LQ_Ah_c97128/f1p3/2956	i0_LQ_Ah_c6062/f1p0/594	0.980412	1.02496e-12
i2_LQ_Ah_c97128/f1p3/2956	i0_LQ_Ah_c6650/f1p4/778	0.946401	2.89323e-09
i2_LQ_Ah_c97128/f1p3/2956	i0_LQ_Ah_c7213/f1p0/795	0.942682	4.88965e-09
i2_LQ_Ah_c97128/f1p3/2956	i0_LQ_Ah_c7866/f1p7/652	0.902586	2.99221e-07
i2_LQ_Ah_c97128/f1p3/2956	i1_HQ_Ah_c1339/f4p0/1621	0.989932	5.10703e-15
i2_LQ_Ah_c97128/f1p3/2956	i1_HQ_Ah_c15893/f21p3/1493	0.970081	2.93903e-11
i2_LQ_Ah_c97128/f1p3/2956	i1_HQ_Ah_c15987/f2p0/1507	0.963426	1.43532e-10
i2_LQ_Ah_c97128/f1p3/2956	i1_HQ_Ah_c17085/f4p0/1436	0.987652	2.62013e-14
i2_LQ_Ah_c97128/f1p3/2956	i1_HQ_Ah_c17192/f3p10/1277	0.949342	1.85942e-09
i2_LQ_Ah_c97128/f1p3/2956	i1_HQ_Ah_c19195/f4p1/1427	0.986794	4.4631e-14
i2_LQ_Ah_c97128/f1p3/2956	i1_HQ_Ah_c2072/f5p0/1483	0.991245	1.77636e-15
i2_LQ_Ah_c97128/f1p3/2956	i1_HQ_Ah_c22622/f2p7/1430	0.959235	3.37341e-10
i2_LQ_Ah_c97128/f1p3/2956	i1_HQ_Ah_c31044/f21p1/1117	0.937379	9.75884e-09
i2_LQ_Ah_c97128/f1p3/2956	i1_HQ_Ah_c40236/f2p3/1687	0.986145	6.52811e-14
i2_LQ_Ah_c97128/f1p3/2956	i1_HQ_Ah_c41426/f2p0/1737	0.917636	8.20392e-08
i2_LQ_Ah_c97128/f1p3/2956	i1_HQ_Ah_c42979/f2p0/1075	0.950551	1.53863e-09
i2_LQ_Ah_c97128/f1p3/2956	i1_HQ_Ah_c454/f9p1/1825	0.983834	2.22933e-13
i2_LQ_Ah_c97128/f1p3/2956	i1_HQ_Ah_c45766/f13p0/1546	0.971857	1.81135e-11
i2_LQ_Ah_c97128/f1p3/2956	i1_HQ_Ah_c46322/f5p1/1197	0.940393	6.63986e-09
i2_LQ_Ah_c97128/f1p3/2956	i1_HQ_Ah_c46487/f15p0/1177	0.973648	1.07656e-11
i2_LQ_Ah_c97128/f1p3/2956	i1_HQ_Ah_c523/f20p0/1482	0.939724	7.24525e-09
i2_LQ_Ah_c97128/f1p3/2956	i1_HQ_Ah_c55976/f3p1/1169	0.946562	2.82561e-09
i2_LQ_Ah_c97128/f1p3/2956	i1_HQ_Ah_c56168/f24p1/1775	0.911702	1.40418e-07
i2_LQ_Ah_c97128/f1p3/2956	i1_HQ_Ah_c56540/f16p0/1722	0.970101	2.92384e-11
i2_LQ_Ah_c97128/f1p3/2956	i1_HQ_Ah_c56634/f54p2/1518	0.976461	4.4027e-12
i2_LQ_Ah_c97128/f1p3/2956	i1_HQ_Ah_c56791/f66p2/1559	0.952959	1.03986e-09
i2_LQ_Ah_c97128/f1p3/2956	i1_HQ_Ah_c57267/f57p0/1316	0.906694	2.14813e-07
i2_LQ_Ah_c97128/f1p3/2956	i1_HQ_Ah_c7186/f7p0/1608	0.923385	4.68481e-08
i2_LQ_Ah_c97128/f1p3/2956	i1_HQ_Ah_c907/f5p0/1672	0.994631	0
i2_LQ_Ah_c97128/f1p3/2956	i1_HQ_Ah_c9474/f6p1/1389	0.979962	1.22746e-12
i2_LQ_Ah_c97128/f1p3/2956	i1_LQ_Ah_c14832/f1p0/1077	0.918026	7.90802e-08
i2_LQ_Ah_c97128/f1p3/2956	i1_LQ_Ah_c17923/f1p2/1881	0.978708	1.98663e-12
i2_LQ_Ah_c97128/f1p3/2956	i1_LQ_Ah_c19084/f1p0/1204	0.951162	1.39563e-09
i2_LQ_Ah_c97128/f1p3/2956	i1_LQ_Ah_c21442/f1p3/1843	0.955548	6.66628e-10
i2_LQ_Ah_c97128/f1p3/2956	i1_LQ_Ah_c21519/f1p0/1930	0.980373	1.04095e-12
i2_LQ_Ah_c97128/f1p3/2956	i1_LQ_Ah_c21953/f1p1/1809	0.988221	1.79856e-14
i2_LQ_Ah_c97128/f1p3/2956	i1_LQ_Ah_c22110/f1p2/1494	0.91153	1.42548e-07
i2_LQ_Ah_c97128/f1p3/2956	i1_LQ_Ah_c23292/f1p1/1196	0.960488	2.63836e-10
i2_LQ_Ah_c97128/f1p3/2956	i1_LQ_Ah_c23815/f1p5/1165	0.932079	1.8379e-08
i2_LQ_Ah_c97128/f1p3/2956	i1_LQ_Ah_c23944/f1p0/1872	0.919475	6.88876e-08
i2_LQ_Ah_c97128/f1p3/2956	i1_LQ_Ah_c28338/f7p1/1428	0.981151	7.54952e-13
i2_LQ_Ah_c97128/f1p3/2956	i1_LQ_Ah_c28793/f1p0/1120	0.970359	2.73026e-11
i2_LQ_Ah_c97128/f1p3/2956	i1_LQ_Ah_c32745/f1p1/1744	0.984565	1.54321e-13
i2_LQ_Ah_c97128/f1p3/2956	i1_LQ_Ah_c34692/f1p13/1992	0.977901	2.66898e-12
i2_LQ_Ah_c97128/f1p3/2956	i1_LQ_Ah_c3645/f1p0/1262	0.940985	6.14211e-09
i2_LQ_Ah_c97128/f1p3/2956	i1_LQ_Ah_c38801/f1p3/1956	0.985031	1.21014e-13
i2_LQ_Ah_c97128/f1p3/2956	i1_LQ_Ah_c39880/f1p0/1413	0.941885	5.44751e-09
i2_LQ_Ah_c97128/f1p3/2956	i1_LQ_Ah_c40718/f1p1/1960	0.95657	5.552e-10
i2_LQ_Ah_c97128/f1p3/2956	i1_LQ_Ah_c41062/f1p0/1595	0.9707	2.49165e-11
i2_LQ_Ah_c97128/f1p3/2956	i1_LQ_Ah_c41276/f1p0/1964	0.990268	3.9968e-15
i2_LQ_Ah_c97128/f1p3/2956	i1_LQ_Ah_c41382/f1p2/1948	0.975139	6.78746e-12
i2_LQ_Ah_c97128/f1p3/2956	i1_LQ_Ah_c44399/f1p1/992	0.966151	7.79115e-11
i2_LQ_Ah_c97128/f1p3/2956	i1_LQ_Ah_c44967/f1p1/1104	0.911607	1.41584e-07
i2_LQ_Ah_c97128/f1p3/2956	i1_LQ_Ah_c4788/f1p1/1536	0.923072	4.83487e-08
i2_LQ_Ah_c97128/f1p3/2956	i1_LQ_Ah_c48517/f1p0/1201	0.965144	9.82034e-11
i2_LQ_Ah_c97128/f1p3/2956	i1_LQ_Ah_c48845/f1p0/1822	0.953908	8.86129e-10
i2_LQ_Ah_c97128/f1p3/2956	i1_LQ_Ah_c5009/f1p0/1612	0.909585	1.68574e-07
i2_LQ_Ah_c97128/f1p3/2956	i1_LQ_Ah_c50346/f1p17/1576	0.986686	4.75175e-14
i2_LQ_Ah_c97128/f1p3/2956	i1_LQ_Ah_c52183/f1p3/1649	0.94501	3.53556e-09
i2_LQ_Ah_c97128/f1p3/2956	i1_LQ_Ah_c6823/f1p0/1926	0.992561	4.44089e-16
i2_LQ_Ah_c97128/f1p3/2956	i1_LQ_Ah_c7721/f1p0/1539	0.955469	6.7591e-10
i2_LQ_Ah_c97128/f1p3/2956	i1_LQ_Ah_c8344/f1p4/1917	0.978036	2.54197e-12
i2_LQ_Ah_c97128/f1p3/2956	i1_LQ_Ah_c9671/f1p1/1545	0.93536	1.24982e-08
i2_LQ_Ah_c97128/f1p3/2956	i2_HQ_Ah_c44233/f2p6/2083	0.933663	1.52942e-08
i2_LQ_Ah_c97128/f1p3/2956	i2_HQ_Ah_c68688/f2p4/2193	0.974819	7.51155e-12
i2_LQ_Ah_c97128/f1p3/2956	i2_LQ_Ah_c103210/f1p6/2041	0.954389	8.16059e-10
i2_LQ_Ah_c97128/f1p3/2956	i2_LQ_Ah_c103300/f1p2/2041	0.93402	1.4664e-08
i2_LQ_Ah_c97128/f1p3/2956	i2_LQ_Ah_c109529/f1p13/2328	0.94524	3.42151e-09
i2_LQ_Ah_c97128/f1p3/2956	i2_LQ_Ah_c127667/f1p3/2001	0.962426	1.7754e-10
i2_LQ_Ah_c97128/f1p3/2956	i2_LQ_Ah_c13688/f1p1/2147	0.980305	1.07025e-12
i2_LQ_Ah_c97128/f1p3/2956	i2_LQ_Ah_c15353/f1p1/1985	0.970648	2.52673e-11
i2_LQ_Ah_c97128/f1p3/2956	i2_LQ_Ah_c21751/f1p2/2677	0.942836	4.78805e-09
i2_LQ_Ah_c97128/f1p3/2956	i2_LQ_Ah_c30375/f1p5/1811	0.977037	3.61755e-12
i2_LQ_Ah_c97128/f1p3/2956	i2_LQ_Ah_c35866/f1p6/2747	0.918959	7.23783e-08
i2_LQ_Ah_c97128/f1p3/2956	i2_LQ_Ah_c45556/f1p4/2049	0.952454	1.13077e-09
i2_LQ_Ah_c97128/f1p3/2956	i2_LQ_Ah_c46018/f1p3/2059	0.927922	2.91679e-08
i2_LQ_Ah_c97128/f1p3/2956	i2_LQ_Ah_c4688/f1p5/2200	0.982831	3.59712e-13
i2_LQ_Ah_c97128/f1p3/2956	i2_LQ_Ah_c50392/f1p2/2919	0.923017	4.86208e-08
i2_LQ_Ah_c97128/f1p3/2956	i2_LQ_Ah_c6420/f1p6/2728	0.923681	4.5459e-08
i2_LQ_Ah_c97128/f1p3/2956	i2_LQ_Ah_c69076/f1p5/2109	0.959488	3.21235e-10
i2_LQ_Ah_c97128/f1p3/2956	i2_LQ_Ah_c71095/f1p0/2729	0.947159	2.58763e-09
i2_LQ_Ah_c97128/f1p3/2956	i2_LQ_Ah_c7255/f1p3/2608	0.985107	1.16129e-13
i2_LQ_Ah_c97128/f1p3/2956	i2_LQ_Ah_c72891/f1p3/2157	0.939957	7.02936e-09
i2_LQ_Ah_c97128/f1p3/2956	i2_LQ_Ah_c75570/f1p6/2125	0.938143	8.86714e-09
i2_LQ_Ah_c97128/f1p3/2956	i2_LQ_Ah_c77437/f1p1/2145	0.971836	1.82245e-11
i2_LQ_Ah_c97128/f1p3/2956	i2_LQ_Ah_c91683/f1p4/2125	0.912657	1.29114e-07
i2_LQ_Ah_c97128/f1p3/2956	i2_LQ_Ah_c93921/f1p4/2229	0.98767	2.57572e-14
i2_LQ_Ah_c97128/f1p3/2956	i2_LQ_Ah_c96665/f1p1/2111	0.963474	1.42041e-10
i2_LQ_Ah_c97128/f1p3/2956	i3_HQ_Ah_c12907/f5p0/3369	0.960304	2.73691e-10
i2_LQ_Ah_c97128/f1p3/2956	i3_LQ_Ah_c10511/f1p0/3104	0.986	7.10543e-14
i2_LQ_Ah_c97128/f1p3/2956	i3_LQ_Ah_c10883/f1p2/3165	0.994117	0
i2_LQ_Ah_c97128/f1p3/2956	i3_LQ_Ah_c12807/f1p4/3939	0.928659	2.69297e-08
i2_LQ_Ah_c97128/f1p3/2956	i3_LQ_Ah_c13835/f1p0/3159	0.981379	6.85674e-13
i2_LQ_Ah_c97128/f1p3/2956	i3_LQ_Ah_c18665/f1p7/3343	0.986885	4.21885e-14
i2_LQ_Ah_c97128/f1p3/2956	i3_LQ_Ah_c3894/f1p0/3491	0.928096	2.86247e-08
i2_LQ_Ah_c97264/f1p0/2774	i0_HQ_Ah_c1181/f4p0/687	0.947963	2.29507e-09
i2_LQ_Ah_c97264/f1p0/2774	i0_HQ_Ah_c16411/f21p0/983	0.918424	7.61632e-08
i2_LQ_Ah_c97264/f1p0/2774	i0_HQ_Ah_c16548/f67p0/711	0.912756	1.27994e-07
i2_LQ_Ah_c97264/f1p0/2774	i0_HQ_Ah_c2551/f2p4/921	0.962845	1.62517e-10
i2_LQ_Ah_c97264/f1p0/2774	i0_LQ_Ah_c3113/f1p3/910	0.92811	2.85806e-08
i2_LQ_Ah_c97264/f1p0/2774	i0_LQ_Ah_c6062/f1p0/594	0.914868	1.05926e-07
i2_LQ_Ah_c97264/f1p0/2774	i0_LQ_Ah_c7213/f1p0/795	0.921609	5.59503e-08
i2_LQ_Ah_c97264/f1p0/2774	i1_HQ_Ah_c12794/f5p14/1168	0.972666	1.43823e-11
i2_LQ_Ah_c97264/f1p0/2774	i1_HQ_Ah_c13379/f2p2/1886	0.949962	1.68814e-09
i2_LQ_Ah_c97264/f1p0/2774	i1_HQ_Ah_c15893/f21p3/1493	0.952	1.21841e-09
i2_LQ_Ah_c97264/f1p0/2774	i1_HQ_Ah_c17192/f3p10/1277	0.956145	5.99348e-10
i2_LQ_Ah_c97264/f1p0/2774	i1_HQ_Ah_c19195/f4p1/1427	0.931194	2.03253e-08
i2_LQ_Ah_c97264/f1p0/2774	i1_HQ_Ah_c31044/f21p1/1117	0.926965	3.23161e-08
i2_LQ_Ah_c97264/f1p0/2774	i1_HQ_Ah_c4355/f3p3/1705	0.960676	2.54101e-10
i2_LQ_Ah_c97264/f1p0/2774	i1_HQ_Ah_c4946/f5p0/1421	0.975771	5.53513e-12
i2_LQ_Ah_c97264/f1p0/2774	i1_HQ_Ah_c56485/f4p1/1897	0.977133	3.49898e-12
i2_LQ_Ah_c97264/f1p0/2774	i1_HQ_Ah_c56634/f54p2/1518	0.927133	3.17413e-08
i2_LQ_Ah_c97264/f1p0/2774	i1_HQ_Ah_c56687/f41p0/1114	0.904955	2.47614e-07
i2_LQ_Ah_c97264/f1p0/2774	i1_HQ_Ah_c7186/f7p0/1608	0.978751	1.95555e-12
i2_LQ_Ah_c97264/f1p0/2774	i1_HQ_Ah_c9474/f6p1/1389	0.934318	1.41562e-08
i2_LQ_Ah_c97264/f1p0/2774	i1_LQ_Ah_c21953/f1p1/1809	0.91708	8.64255e-08
i2_LQ_Ah_c97264/f1p0/2774	i1_LQ_Ah_c22110/f1p2/1494	0.901568	3.24088e-07
i2_LQ_Ah_c97264/f1p0/2774	i1_LQ_Ah_c23944/f1p0/1872	0.911299	1.4544e-07
i2_LQ_Ah_c97264/f1p0/2774	i1_LQ_Ah_c27039/f1p1/1924	0.957026	5.10969e-10
i2_LQ_Ah_c97264/f1p0/2774	i1_LQ_Ah_c32745/f1p1/1744	0.910797	1.51909e-07
i2_LQ_Ah_c97264/f1p0/2774	i1_LQ_Ah_c38801/f1p3/1956	0.916169	9.40394e-08
i2_LQ_Ah_c97264/f1p0/2774	i1_LQ_Ah_c39506/f1p0/1396	0.970654	2.5228e-11
i2_LQ_Ah_c97264/f1p0/2774	i1_LQ_Ah_c40718/f1p1/1960	0.952073	1.20387e-09
i2_LQ_Ah_c97264/f1p0/2774	i1_LQ_Ah_c41062/f1p0/1595	0.908191	1.8967e-07
i2_LQ_Ah_c97264/f1p0/2774	i1_LQ_Ah_c41382/f1p2/1948	0.929976	2.32975e-08
i2_LQ_Ah_c97264/f1p0/2774	i1_LQ_Ah_c44399/f1p1/992	0.922846	4.94609e-08
i2_LQ_Ah_c97264/f1p0/2774	i1_LQ_Ah_c4788/f1p1/1536	0.930679	2.154e-08
i2_LQ_Ah_c97264/f1p0/2774	i1_LQ_Ah_c48443/f1p0/1412	0.933674	1.52741e-08
i2_LQ_Ah_c97264/f1p0/2774	i1_LQ_Ah_c48845/f1p0/1822	0.931095	2.05536e-08
i2_LQ_Ah_c97264/f1p0/2774	i1_LQ_Ah_c50985/f1p1/1359	0.951666	1.28644e-09
i2_LQ_Ah_c97264/f1p0/2774	i1_LQ_Ah_c51888/f1p0/1286	0.992324	4.44089e-16
i2_LQ_Ah_c97264/f1p0/2774	i1_LQ_Ah_c52147/f1p0/1981	0.965504	9.04741e-11
i2_LQ_Ah_c97264/f1p0/2774	i1_LQ_Ah_c52183/f1p3/1649	0.97491	7.29816e-12
i2_LQ_Ah_c97264/f1p0/2774	i1_LQ_Ah_c52191/f1p3/1455	0.920044	6.52062e-08
i2_LQ_Ah_c97264/f1p0/2774	i1_LQ_Ah_c7721/f1p0/1539	0.942716	4.86715e-09
i2_LQ_Ah_c97264/f1p0/2774	i1_LQ_Ah_c8344/f1p4/1917	0.941946	5.40235e-09
i2_LQ_Ah_c97264/f1p0/2774	i2_HQ_Ah_c25562/f2p4/2216	0.909889	1.64245e-07
i2_LQ_Ah_c97264/f1p0/2774	i2_HQ_Ah_c44233/f2p6/2083	0.901758	3.1933e-07
i2_LQ_Ah_c97264/f1p0/2774	i2_LQ_Ah_c103210/f1p6/2041	0.980822	8.66418e-13
i2_LQ_Ah_c97264/f1p0/2774	i2_LQ_Ah_c13688/f1p1/2147	0.908122	1.90767e-07
i2_LQ_Ah_c97264/f1p0/2774	i2_LQ_Ah_c15353/f1p1/1985	0.951439	1.3346e-09
i2_LQ_Ah_c97264/f1p0/2774	i2_LQ_Ah_c20752/f1p5/2208	0.948235	2.20274e-09
i2_LQ_Ah_c97264/f1p0/2774	i2_LQ_Ah_c21751/f1p2/2677	0.983048	3.25073e-13
i2_LQ_Ah_c97264/f1p0/2774	i2_LQ_Ah_c30375/f1p5/1811	0.921182	5.83556e-08
i2_LQ_Ah_c97264/f1p0/2774	i2_LQ_Ah_c35866/f1p6/2747	0.992315	4.44089e-16
i2_LQ_Ah_c97264/f1p0/2774	i2_LQ_Ah_c45556/f1p4/2049	0.928306	2.79823e-08
i2_LQ_Ah_c97264/f1p0/2774	i2_LQ_Ah_c46018/f1p3/2059	0.947786	2.35696e-09
i2_LQ_Ah_c97264/f1p0/2774	i2_LQ_Ah_c50392/f1p2/2919	0.983333	2.84217e-13
i2_LQ_Ah_c97264/f1p0/2774	i2_LQ_Ah_c6420/f1p6/2728	0.949757	1.74328e-09
i2_LQ_Ah_c97264/f1p0/2774	i2_LQ_Ah_c69076/f1p5/2109	0.950337	1.59143e-09
i2_LQ_Ah_c97264/f1p0/2774	i2_LQ_Ah_c69712/f1p2/2222	0.978991	1.78701e-12
i2_LQ_Ah_c97264/f1p0/2774	i2_LQ_Ah_c72891/f1p3/2157	0.943653	4.27863e-09
i2_LQ_Ah_c97264/f1p0/2774	i2_LQ_Ah_c77437/f1p1/2145	0.915927	9.61608e-08
i2_LQ_Ah_c97264/f1p0/2774	i3_HQ_Ah_c23484/f2p0/3931	0.934742	1.34602e-08
i2_LQ_Ah_c97264/f1p0/2774	i3_LQ_Ah_c10883/f1p2/3165	0.906559	2.17227e-07
i2_LQ_Ah_c97264/f1p0/2774	i3_LQ_Ah_c12807/f1p4/3939	0.963687	1.35652e-10
i2_LQ_Ah_c97264/f1p0/2774	i3_LQ_Ah_c18665/f1p7/3343	0.933671	1.52786e-08
i3_LQ_Ah_c12659/f1p4/3190	i1_LQ_Ah_c23944/f1p0/1872	0.904864	2.49442e-07
i3_LQ_Ah_c22141/f1p1/3417	i1_HQ_Ah_c42979/f2p0/1075	0.913327	1.21666e-07
i3_LQ_Ah_c22141/f1p1/3417	i1_HQ_Ah_c56634/f54p2/1518	0.914053	1.14012e-07
i3_LQ_Ah_c22141/f1p1/3417	i1_LQ_Ah_c21953/f1p1/1809	0.924288	4.27284e-08
i3_LQ_Ah_c22141/f1p1/3417	i1_LQ_Ah_c23944/f1p0/1872	0.979505	1.46816e-12
i3_LQ_Ah_c22141/f1p1/3417	i1_LQ_Ah_c32745/f1p1/1744	0.904002	2.67364e-07
i3_LQ_Ah_c22141/f1p1/3417	i2_LQ_Ah_c13688/f1p1/2147	0.918728	7.39934e-08
i3_LQ_Ah_c22141/f1p1/3417	i2_LQ_Ah_c71095/f1p0/2729	0.903342	2.81829e-07
i3_LQ_Ah_c24816/f1p3/3449	i1_LQ_Ah_c51888/f1p0/1286	0.916197	9.37976e-08
i3_LQ_Ah_c5708/f1p0/3133	i1_HQ_Ah_c4946/f5p0/1421	0.91148	1.43171e-07
i3_LQ_Ah_c5708/f1p0/3133	i1_LQ_Ah_c23944/f1p0/1872	0.92634	3.4525e-08
i3_LQ_Ah_c5708/f1p0/3133	i1_LQ_Ah_c39506/f1p0/1396	0.911163	1.47172e-07
i3_LQ_Ah_c5708/f1p0/3133	i1_LQ_Ah_c51888/f1p0/1286	0.908912	1.7848e-07
i3_LQ_Ah_c5708/f1p0/3133	i2_LQ_Ah_c72891/f1p3/2157	0.907778	1.96341e-07

## Sheet: Table S8
sample	root_qRT-PCR	stem_qRT-PCR	leaf_qRT-PCR
root_RNA-seq	0.848954	0.144227	-0.241766
stem_RNA-seq	-0.0104203	0.840173	0.280126
leaf_RNA-seq	-0.281868	0.451534	0.776385
